# Supplementary material for: Draft genomes assembly and annotation of Carex parvula and Carex kokanica reveals stress-specific genes
Source: Sci Rep. 2022 Mar 23;12:4970. doi: 10.1038/s41598-022-08783-z (PMC8943043; doi:10.1038/s41598-022-08783-z)
Supplement: Supplementary file 2 — Supplementary Information 2. [file 41598_2022_8783_MOESM2_ESM.xls]

### Table S11 Differentially expressed genes between ALT2 vs ALT1
Gene_id	readcount_ALT2	readcount_ALT1	log2FoldChange	pval	padj
evm.TU.FS_701.80	0	1654.357171	#NAME?	3.33E-47	1.38E-42
evm.TU.FS_647.11	1.386770381	1921.607325	-10.436	5.77E-45	1.20E-40
evm.TU.OS_4900.7	0.616457687	1521.979324	-11.27	6.87E-44	9.50E-40
evm.TU.FS_168.31	1508.875819	0.579475061	11.346	6.82E-43	7.07E-39
evm.TU.OS_3431.1	0	839.1210506	#NAME?	7.63E-40	6.33E-36
evm.TU.OS_3188.5	0.592291773	1033.597535	-10.769	1.02E-39	7.04E-36
evm.TU.FS_62.161	875.4969965	0	Inf	2.81E-39	1.66E-35
evm.TU.FS_259.16	11.80291284	3320.737511	-8.1362	4.91E-39	2.54E-35
evm.TU.FS_1340.7	1523.907089	2.989671755	8.9936	2.14E-38	9.85E-35
evm.TU.FS_542.27	3.566659507	1369.716474	-8.5851	2.80E-37	1.16E-33
evm.TU.OS_1683.1	0.320311801	694.9100341	-11.083	3.57E-36	1.34E-32
evm.TU.FS_421.10	0.936769488	811.0323931	-9.7578	4.75E-36	1.64E-32
evm.TU.FS_1307.10	0	527.8097344	#NAME?	1.38E-34	4.41E-31
evm.TU.OS_2183.5	0	454.6502296	#NAME?	5.36E-33	1.59E-29
evm.TU.FS_466.5	0.320311801	502.591882	-10.616	9.14E-33	2.53E-29
evm.TU.FS_1076.6	13.41363845	3427.57096	-7.9973	2.94E-32	7.61E-29
evm.TU.FS_748.6	446.6112259	0	Inf	6.40E-32	1.56E-28
evm.TU.FS_567.32	564.8828957	0.430134068	10.359	1.31E-31	3.01E-28
evm.TU.OS_3149.7	0	1817.778331	#NAME?	4.28E-30	9.33E-27
evm.TU.FS_715.78	1.454165992	497.7318735	-8.419	5.98E-30	1.24E-26
evm.TU.FS_1040.32	12.38561451	1957.141736	-7.3039	1.16E-29	2.30E-26
evm.TU.FS_467.16	0	740.0299948	#NAME?	1.44E-29	2.71E-26
evm.TU.FS_253.17	667.9821063	0.249464623	11.387	1.63E-29	2.94E-26
evm.TU.FS_1207.6	16644.78474	221.2744219	6.2331	2.22E-29	3.83E-26
evm.TU.OS_1534.23	8.588230708	1086.534606	-6.9832	4.12E-29	6.84E-26
evm.TU.OS_4935.10	6.99852779	921.9446563	-7.0415	6.14E-29	9.78E-26
evm.TU.OS_5149.6	5.721037975	769.3707462	-7.0713	1.80E-28	2.76E-25
evm.TU.OS_3188.4	4.442188297	657.4882248	-7.2096	8.37E-28	1.24E-24
evm.TU.OS_2401.7	1016.630252	10.64033418	6.5781	1.46E-27	2.09E-24
evm.TU.FS_876.16	1102.18235	10.44006718	6.7221	1.93E-27	2.67E-24
evm.TU.OS_5119.1	303.6617828	0	Inf	2.16E-27	2.88E-24
evm.TU.FS_468.20	892.0263962	8.77604954	6.6674	2.89E-27	3.75E-24
evm.TU.FS_967.7	1.281247203	1370.283194	-10.063	5.44E-27	6.83E-24
evm.TU.FS_880.51	1686.245282	13.34029439	6.9819	1.11E-26	1.36E-23
evm.TU.FS_1261.87	1.644788702	382.7873909	-7.8625	1.72E-26	2.04E-23
evm.TU.FS_498.12	0	246.6884133	#NAME?	1.07E-25	1.23E-22
evm.TU.FS_65.31	0.592291773	295.6423188	-8.9633	1.19E-25	1.30E-22
evm.TU.OS_3017.3	0.683853299	371.03302	-9.0836	1.17E-25	1.30E-22
evm.TU.OS_1534.24	29.34260868	1902.458919	-6.0187	1.37E-25	1.46E-22
evm.TU.FS_1133.31	330.9903418	15188.90494	-5.5201	3.55E-25	3.68E-22
evm.TU.FS_24.55	244.095715	0	Inf	5.48E-25	5.54E-22
evm.TU.FS_931.36	268.0733578	0.249464623	10.07	7.29E-25	7.20E-22
evm.TU.FS_942.19	4.100415188	484.0306329	-6.8832	9.18E-25	8.85E-22
evm.TU.OS_2121.1	1.663852484	327.7127071	-7.6218	1.44E-24	1.35E-21
evm.TU.FS_701.107	20782.26781	469.204659	5.469	1.53E-24	1.41E-21
evm.TU.FS_47.29	10.45967924	746.8941057	-6.158	2.20E-24	1.98E-21
evm.TU.FS_216.17	733.4821083	9.573660772	6.2595	3.13E-24	2.76E-21
evm.TU.FS_183.34	5.891559238	503.6911205	-6.4177	3.68E-24	3.18E-21
evm.TU.FS_701.133	374.8249054	0.430134068	9.7672	4.41E-24	3.73E-21
evm.TU.FS_496.39	0	217.6862034	#NAME?	4.81E-24	3.99E-21
evm.TU.FS_779.19	466.461907	0	Inf	6.01E-24	4.89E-21
evm.TU.FS_1037.13	1.644788702	308.0183894	-7.549	8.67E-24	6.91E-21
evm.TU.FS_1381.44	0	214.7659317	#NAME?	9.00E-24	7.04E-21
evm.TU.FS_1127.9	0.296145886	456.5883738	-10.59	1.20E-23	9.18E-21
evm.TU.FS_636.15	1313.895923	26.81365806	5.6147	1.27E-23	9.56E-21
evm.TU.FS_902.7	100.283443	19439.79025	-7.5988	1.58E-23	1.17E-20
evm.TU.FS_126.16	4.030622051	386.7291211	-6.5842	3.55E-23	2.53E-20
evm.TU.OS_2804.3	206.6108423	7703.265999	-5.2205	3.53E-23	2.53E-20
evm.TU.FS_597.204	3.120416002	352.5902505	-6.8201	3.85E-23	2.71E-20
evm.TU.FS_967.8	2.051559897	3618.862162	-10.785	3.94E-23	2.72E-20
evm.TU.FS_422.6	915.5339989	17.34179009	5.7223	5.07E-23	3.45E-20
evm.TU.OS_1663.12	0.936769488	247.8411732	-8.0475	7.89E-23	5.28E-20
evm.TU.FS_942.10	28.49080718	1327.872909	-5.5425	8.13E-23	5.35E-20
evm.TU.FS_788.1	256.9347353	0.929063315	8.1114	1.20E-22	7.78E-20
evm.TU.OS_2645.1	0.296145886	209.0286279	-9.4632	1.56E-22	9.92E-20
evm.TU.FS_466.15	0	190.6135916	#NAME?	1.78E-22	1.12E-19
evm.TU.OS_3149.8	1.688018399	6494.799781	-11.91	1.83E-22	1.13E-19
evm.TU.FS_831.165	5.169578374	411.0669135	-6.3132	2.29E-22	1.40E-19
evm.TU.FS_692.42	348.1963393	11007.44242	-4.9824	2.47E-22	1.48E-19
evm.TU.FS_1076.8	75.43641576	2714.28835	-5.1692	2.82E-22	1.67E-19
evm.TU.FS_1176.7	4.291037897	390.0372947	-6.5061	3.01E-22	1.74E-19
evm.TU.FS_710.17	6.609475634	474.3829918	-6.1654	3.00E-22	1.74E-19
evm.TU.FS_571.25	130.9126961	4424.830123	-5.0789	3.62E-22	2.05E-19
evm.TU.FS_46.90	10.14581431	580.6447086	-5.8387	4.52E-22	2.53E-19
evm.TU.OS_3175.11	188.2581893	0	Inf	4.85E-22	2.68E-19
evm.TU.FS_1238.5	1.959998371	461.6010712	-7.8797	6.15E-22	3.36E-19
evm.TU.FS_907.23	14.68947644	742.805795	-5.6601	7.49E-22	4.03E-19
evm.TU.FS_770.2	3.766141736	340.5271089	-6.4985	9.01E-22	4.79E-19
evm.TU.FS_928.12	9.206340219	718.7712724	-6.2868	1.36E-21	7.15E-19
evm.TU.FS_1270.60	23.86445817	996.0600568	-5.3833	1.49E-21	7.72E-19
evm.TU.OS_1914.1	4.326767937	515.3272273	-6.8961	1.75E-21	8.93E-19
evm.TU.FS_120.56	0.888437659	221.366022	-7.9609	1.79E-21	9.05E-19
evm.TU.FS_942.38	585.0446624	6.564411201	6.4777	1.83E-21	9.15E-19
evm.TU.FS_49.332	31.41580542	6073.376777	-7.5949	1.96E-21	9.66E-19
evm.TU.FS_428.1	442.0844101	6.637129835	6.0576	2.31E-21	1.13E-18
evm.TU.FS_746.23	3869.548572	106.6995399	5.1805	2.34E-21	1.13E-18
evm.TU.OS_1709.2	5.422187483	398.7774625	-6.2006	2.66E-21	1.27E-18
evm.TU.FS_1392.8	90.35113169	2799.765066	-4.9536	4.32E-21	2.03E-18
evm.TU.FS_692.23	151.4376373	4169.655752	-4.7831	4.90E-21	2.28E-18
evm.TU.FS_331.81	2.193850777	265.6646604	-6.92	5.39E-21	2.48E-18
evm.TU.FS_207.44	526.990486	11.74952129	5.4871	6.64E-21	3.02E-18
evm.TU.FS_412.49	127.3137267	3640.26078	-4.8376	7.35E-21	3.31E-18
evm.TU.FS_1167.40	0.640623602	190.8365722	-8.2186	8.24E-21	3.67E-18
evm.TU.FS_24.16	0	160.7459088	#NAME?	8.96E-21	3.95E-18
evm.TU.FS_1032.23	18.38373459	740.9767945	-5.3329	9.79E-21	4.24E-18
evm.TU.OS_3187.6	766.0277244	17.96096643	5.4145	9.81E-21	4.24E-18
evm.TU.FS_319.34	50.8704412	4988.636053	-6.6157	1.05E-20	4.48E-18
evm.TU.OS_4620.12	3.566659507	4798.358917	-10.394	1.36E-20	5.73E-18
evm.TU.OS_4355.26	161.9183058	10075.90694	-5.9595	1.40E-20	5.88E-18
evm.TU.FS_24.15	0	158.7183374	#NAME?	1.52E-20	6.30E-18
evm.TU.FS_551.23	12.01800855	542.258638	-5.4957	1.74E-20	7.13E-18
evm.TU.FS_507.11	17.66923826	719.8118719	-5.3483	1.77E-20	7.17E-18
evm.TU.FS_1307.48	787.7758108	22.42677655	5.1345	2.49E-20	1.00E-17
evm.TU.FS_1040.1	200.7346907	5500.735075	-4.7763	2.60E-20	1.04E-17
evm.TU.FS_56.6	0.320311801	1730.805069	-12.4	2.68E-20	1.06E-17
evm.TU.FS_1133.30	176.7849575	10307.677	-5.8656	3.40E-20	1.33E-17
evm.TU.FS_1148.14	532.124749	10.76225044	5.6277	5.11E-20	1.98E-17
evm.TU.OS_3188.1	11.61633948	501.5000381	-5.432	5.29E-20	2.03E-17
evm.TU.FS_785.9	8.269570731	423.7386438	-5.6792	6.31E-20	2.40E-17
evm.TU.FS_1291.37	5.203641471	356.4784896	-6.0981	6.91E-20	2.60E-17
evm.TU.FS_555.190	30.856232	1662.301154	-5.7515	8.84E-20	3.30E-17
evm.TU.OS_2084.43	3.378434323	278.5312157	-6.3653	1.09E-19	4.02E-17
evm.TU.OS_3885.1	0.296145886	198.3909555	-9.3878	1.11E-19	4.08E-17
evm.TU.FS_1392.3	70.83355803	1921.029101	-4.7613	1.16E-19	4.22E-17
evm.TU.FS_1044.10	0.888437659	856.451208	-9.9129	1.80E-19	6.38E-17
evm.TU.FS_1103.4	1082.294504	35.95104649	4.9119	1.78E-19	6.38E-17
evm.TU.FS_319.35	15.53499148	588.9284161	-5.2445	1.80E-19	6.38E-17
evm.TU.FS_592.30	266.4397688	0	Inf	2.18E-19	7.67E-17
evm.TU.FS_1348.6	8.25155973	413.8311156	-5.6482	2.37E-19	8.19E-17
evm.TU.OS_1603.1	145.3588314	0	Inf	2.37E-19	8.19E-17
evm.TU.FS_707.5	56.29401879	3060.425316	-5.7646	2.54E-19	8.70E-17
evm.TU.FS_770.29	14.52572425	539.0905564	-5.2138	3.35E-19	1.14E-16
evm.TU.OS_5085.2	141.1392233	0	Inf	4.94E-19	1.67E-16
evm.TU.FS_1387.117	792.1960601	0.430134068	10.847	5.07E-19	1.70E-16
evm.TU.FS_907.46	27.34914625	872.1565937	-4.995	5.60E-19	1.86E-16
evm.TU.FS_767.8	0	135.8463378	#NAME?	6.29E-19	2.07E-16
evm.TU.FS_93.45	74.26335098	3883.98044	-5.7087	6.38E-19	2.08E-16
evm.TU.FS_428.30	462.734463	11.09394978	5.3823	7.18E-19	2.33E-16
evm.TU.FS_1104.21	174.381378	3871.157175	-4.4724	8.02E-19	2.56E-16
evm.TU.OS_2139.4	0	2665.115486	#NAME?	7.98E-19	2.56E-16
evm.TU.FS_929.12	4911.500791	215.7269283	4.5089	8.51E-19	2.69E-16
evm.TU.FS_344.24	56.88008458	1439.87167	-4.6619	9.02E-19	2.83E-16
evm.TU.OS_2341.6	2.503958315	228.0038482	-6.5087	1.03E-18	3.22E-16
evm.TU.FS_162.33	191.3869204	4485.901948	-4.5508	1.06E-18	3.29E-16
evm.TU.FS_712.84	0	177.5446782	#NAME?	1.07E-18	3.30E-16
evm.TU.FS_226.48	1.410936295	383.9563778	-8.0881	1.14E-18	3.48E-16
evm.TU.OS_1468.17	26.46613292	930.4276366	-5.1357	1.22E-18	3.69E-16
evm.TU.FS_1341.1	164.4110826	0.860268136	7.5783	1.26E-18	3.77E-16
evm.TU.FS_8.2	0	907.6131508	#NAME?	1.26E-18	3.77E-16
evm.TU.FS_925.75	0	129.3417119	#NAME?	1.37E-18	4.06E-16
evm.TU.FS_1294.16	3.464893718	259.1224046	-6.2247	1.41E-18	4.14E-16
evm.TU.FS_47.12	4.456457029	264.5057103	-5.8913	1.55E-18	4.52E-16
evm.TU.FS_466.175	175.2862051	3828.488921	-4.449	1.72E-18	4.99E-16
evm.TU.FS_640.40	19.08903408	594.1497418	-4.96	2.24E-18	6.45E-16
evm.TU.FS_1001.4	160.7974814	0.498929246	8.3322	2.36E-18	6.74E-16
evm.TU.OS_2894.3	160.4709844	0.760144506	7.7218	2.37E-18	6.74E-16
evm.TU.OS_4798.5	132.065	0	Inf	2.55E-18	7.20E-16
evm.TU.OS_3759.6	0	126.9287547	#NAME?	2.61E-18	7.31E-16
evm.TU.FS_1240.4	0.320311801	160.4297796	-8.9682	2.93E-18	8.02E-16
evm.TU.FS_755.33	4512.648959	220.9233743	4.3524	2.93E-18	8.02E-16
evm.TU.OS_2542.2	0	125.2976827	#NAME?	2.94E-18	8.02E-16
evm.TU.OS_4786.2	162.106431	3670.87017	-4.5011	2.90E-18	8.02E-16
evm.TU.FS_65.30	0	127.8931094	#NAME?	3.27E-18	8.87E-16
evm.TU.OS_2656.1	3.518327678	243.6804773	-6.114	3.44E-18	9.19E-16
evm.TU.OS_4955.1	593.0690605	12.22549491	5.6002	3.43E-18	9.19E-16
evm.TU.FS_631.62	0.979999185	158.6605644	-7.3389	4.00E-18	1.06E-15
evm.TU.FS_1002.24	1219.9983	44.55585123	4.7751	4.53E-18	1.20E-15
evm.TU.OS_2963.15	0	125.3150852	#NAME?	4.69E-18	1.23E-15
evm.TU.OS_3121.3	228.9699784	2.156808615	6.7301	4.88E-18	1.27E-15
evm.TU.OS_5040.2	505.6036271	10730.54319	-4.4076	5.51E-18	1.43E-15
evm.TU.FS_506.45	1.281247203	3067.994079	-11.226	6.13E-18	1.58E-15
evm.TU.FS_876.14	52.56496695	1216.86624	-4.5329	7.45E-18	1.91E-15
evm.TU.OS_3686.6	481.8120356	13.7474531	5.1312	7.75E-18	1.97E-15
evm.TU.FS_1249.4	266.0463873	4.625738757	5.8459	9.01E-18	2.28E-15
evm.TU.FS_513.19	4542.500054	222.1342358	4.354	9.51E-18	2.39E-15
evm.TU.FS_160.46	768.5194138	28.33169279	4.7616	1.17E-17	2.92E-15
evm.TU.FS_774.1	0.592291773	148.2548084	-7.9676	1.20E-17	2.99E-15
evm.TU.FS_144.2	0.320311801	311.2973632	-9.9246	1.36E-17	3.35E-15
evm.TU.FS_542.20	3460.879814	20.76889718	7.3806	1.38E-17	3.38E-15
evm.TU.FS_633.63	11.40770577	931.1271466	-6.3509	1.41E-17	3.45E-15
evm.TU.FS_1381.9	0	116.9545797	#NAME?	1.47E-17	3.56E-15
evm.TU.OS_4587.53	2.145518948	195.2259428	-6.5077	1.48E-17	3.56E-15
evm.TU.FS_1197.26	0.683853299	143.7917588	-7.7161	1.62E-17	3.87E-15
evm.TU.FS_765.1	437.010999	7.715534143	5.8238	1.69E-17	4.03E-15
evm.TU.FS_132.3	0.363541498	3045.30291	-13.032	1.83E-17	4.33E-15
evm.TU.FS_814.132	0	119.2731565	#NAME?	2.12E-17	4.99E-15
evm.TU.OS_2708.7	0	114.8648971	#NAME?	2.50E-17	5.85E-15
evm.TU.OS_4801.10	9.029679161	343.5332227	-5.2496	2.63E-17	6.13E-15
evm.TU.FS_180.38	0	528.0788318	#NAME?	3.11E-17	7.20E-15
evm.TU.FS_755.35	1369.091459	65.36955587	4.3885	3.35E-17	7.72E-15
evm.TU.OS_4958.4	0	113.8228682	#NAME?	3.37E-17	7.72E-15
evm.TU.FS_1127.3	2.181248989	300.3411419	-7.1053	4.36E-17	9.92E-15
evm.TU.FS_660.38	7.522079208	308.1001699	-5.3561	4.64E-17	1.05E-14
evm.TU.FS_555.49	0	111.9843194	#NAME?	4.95E-17	1.11E-14
evm.TU.OS_4620.36	129.7438727	0.330010438	8.6189	4.99E-17	1.12E-14
evm.TU.FS_137.56	1.184583546	152.9783251	-7.0128	6.80E-17	1.52E-14
evm.TU.FS_1280.28	26.49164358	648.0891867	-4.6126	7.25E-17	1.60E-14
evm.TU.FS_926.20	10.26499206	504.1982074	-5.6182	7.22E-17	1.60E-14
evm.TU.FS_1307.9	21.37653683	582.3328251	-4.7677	7.31E-17	1.60E-14
evm.TU.OS_3641.2	12.32842316	362.937567	-4.8797	7.86E-17	1.71E-14
evm.TU.FS_153.12	450.2368816	0.330010438	10.414	8.80E-17	1.90E-14
evm.TU.FS_986.32	384.0753117	11.10960414	5.1115	8.80E-17	1.90E-14
evm.TU.OS_2006.3	9.032383767	767.2017877	-6.4084	9.37E-17	2.01E-14
evm.TU.FS_597.223	2.371871698	174.9933824	-6.2051	1.01E-16	2.16E-14
evm.TU.FS_739.82	613.7917366	4.617911577	7.0544	1.13E-16	2.41E-14
evm.TU.OS_4539.1	106.0493927	2740.575756	-4.6917	1.19E-16	2.51E-14
evm.TU.FS_261.16	171.5818289	3070.246635	-4.1614	1.24E-16	2.60E-14
evm.TU.FS_761.8	0	108.0437917	#NAME?	1.32E-16	2.76E-14
evm.TU.FS_1105.26	8.451349039	297.8579253	-5.1393	1.36E-16	2.83E-14
evm.TU.FS_241.28	3.012495299	193.3882629	-6.0044	1.41E-16	2.91E-14
evm.TU.OS_3866.6	5.058953065	234.6728324	-5.5357	1.44E-16	2.96E-14
evm.TU.FS_1392.39	22.37350935	1139.65548	-5.6707	1.47E-16	3.01E-14
evm.TU.FS_1189.1	0	2075.545119	#NAME?	1.76E-16	3.58E-14
evm.TU.OS_4765.1	750.6750196	30.11426861	4.6397	1.92E-16	3.91E-14
evm.TU.OS_3443.7	17.46405486	1294.707475	-6.2121	1.99E-16	4.03E-14
evm.TU.FS_390.11	0	107.266889	#NAME?	2.02E-16	4.07E-14
evm.TU.FS_631.68	8.704265228	296.1810085	-5.0886	2.77E-16	5.55E-14
evm.TU.FS_445.48	24.17965272	572.5095044	-4.5654	2.80E-16	5.57E-14
evm.TU.FS_1302.107	13.05249447	374.0298871	-4.8408	2.88E-16	5.71E-14
evm.TU.FS_1142.4	4.194374239	211.3911974	-5.6553	3.08E-16	6.05E-14
evm.TU.OS_2433.2	0.592291773	123.7359838	-7.7067	3.07E-16	6.05E-14
evm.TU.OS_2238.4	13.92217543	371.7359621	-4.7388	3.85E-16	7.53E-14
evm.TU.FS_986.43	172.7221602	2.107591253	6.3567	3.97E-16	7.69E-14
evm.TU.OS_2963.16	0	102.6237676	#NAME?	3.96E-16	7.69E-14
evm.TU.FS_909.9	0.640623602	352.0346747	-9.102	4.44E-16	8.55E-14
evm.TU.FS_728.16	17.91165823	1307.386793	-6.1896	4.90E-16	9.39E-14
evm.TU.FS_46.165	5.217603122	254.3750759	-5.6074	4.93E-16	9.41E-14
evm.TU.FS_218.39	33281.16892	2128.265503	3.967	5.49E-16	1.04E-13
evm.TU.FS_1307.20	14.12509285	392.428899	-4.7961	5.82E-16	1.10E-13
evm.TU.FS_426.52	0	98.15513778	#NAME?	6.11E-16	1.15E-13
evm.TU.FS_367.21	114.0067806	0.330010438	8.4324	6.46E-16	1.21E-13
evm.TU.FS_502.1	830.463697	42.8309373	4.2772	6.76E-16	1.26E-13
evm.TU.FS_931.15	103.2283401	0	Inf	7.13E-16	1.33E-13
evm.TU.OS_2760.1	212.4111773	0	Inf	7.22E-16	1.34E-13
evm.TU.FS_673.28	102.2794074	0	Inf	7.53E-16	1.39E-13
evm.TU.FS_1028.16	403.6743999	15.40142874	4.7121	8.08E-16	1.48E-13
evm.TU.FS_1319.8	100.8228288	0	Inf	1.01E-15	1.85E-13
evm.TU.FS_331.175	1337.262193	75.84823304	4.14	1.03E-15	1.87E-13
evm.TU.FS_1124.6	6524.987266	435.3179251	3.9058	1.10E-15	1.98E-13
evm.TU.FS_1113.144	523.1390484	0	Inf	1.33E-15	2.40E-13
evm.TU.FS_191.9	630.6646368	22.56881627	4.8045	1.48E-15	2.66E-13
evm.TU.OS_1455.1	31.8252661	611.0822468	-4.2631	1.90E-15	3.40E-13
evm.TU.FS_1270.26	568.9684564	27.82662527	4.3538	1.99E-15	3.54E-13
evm.TU.OS_4854.1	10.51071567	383.2124363	-5.1882	2.05E-15	3.63E-13
evm.TU.OS_2183.4	186.172521	3.708426079	5.6497	2.23E-15	3.93E-13
evm.TU.OS_5158.2	7.738534775	247.4179256	-4.9987	2.34E-15	4.11E-13
evm.TU.FS_413.16	0.912603574	122.25209	-7.0657	2.44E-15	4.27E-13
evm.TU.FS_1302.141	7.303533196	243.3015656	-5.058	2.52E-15	4.39E-13
evm.TU.OS_1663.13	0.616457687	111.9389341	-7.5045	2.61E-15	4.52E-13
evm.TU.FS_1223.13	26.68092154	546.9107675	-4.3574	3.09E-15	5.32E-13
evm.TU.FS_62.311	0.727082996	111.7124251	-7.2635	3.09E-15	5.32E-13
evm.TU.OS_2467.3	1.663852484	139.5346602	-6.39	3.15E-15	5.40E-13
evm.TU.FS_254.3	0	206.4356831	#NAME?	3.19E-15	5.45E-13
evm.TU.FS_628.23	0	93.44613221	#NAME?	3.30E-15	5.61E-13
evm.TU.FS_696.30	6.889262344	226.0788471	-5.0363	3.58E-15	6.05E-13
evm.TU.FS_896.34	1132.577447	16936.08731	-3.9024	3.94E-15	6.63E-13
evm.TU.FS_916.8	557.3984055	26.92215451	4.3718	4.16E-15	6.98E-13
evm.TU.FS_597.151	429.3274505	0.860268136	8.9631	4.66E-15	7.80E-13
evm.TU.FS_85.38	2131.148363	136.9947003	3.9594	4.70E-15	7.82E-13
evm.TU.FS_1133.23	1.300310986	197.9743649	-7.2503	5.38E-15	8.92E-13
evm.TU.OS_4841.1	710.7317095	40.00682627	4.151	6.62E-15	1.09E-12
evm.TU.FS_249.9	4.891136407	193.2591888	-5.3042	7.05E-15	1.16E-12
evm.TU.FS_203.29	35.93664637	840.0849093	-4.547	7.27E-15	1.19E-12
evm.TU.FS_319.33	21.9439321	462.7655764	-4.3984	9.20E-15	1.50E-12
evm.TU.FS_760.60	702.0440354	22.38531466	4.9709	9.47E-15	1.54E-12
evm.TU.FS_931.29	12.9929056	315.3926884	-4.6014	1.04E-14	1.68E-12
evm.TU.FS_165.45	16.16301329	623.7047427	-5.2701	1.07E-14	1.73E-12
evm.TU.OS_3855.4	0	393.6718767	#NAME?	1.14E-14	1.83E-12
evm.TU.FS_765.15	853.7980601	26.36392644	5.0173	1.34E-14	2.14E-12
evm.TU.FS_145.5	20.06018886	423.1452769	-4.3987	1.35E-14	2.16E-12
evm.TU.FS_597.169	105.6102405	1577.151158	-3.9005	1.36E-14	2.16E-12
evm.TU.FS_108.30	4.119478971	179.1907352	-5.4429	1.39E-14	2.20E-12
evm.TU.OS_2744.7	28.51903756	526.2396501	-4.2057	1.43E-14	2.26E-12
evm.TU.FS_55.16	51.78266663	846.9772618	-4.0318	1.45E-14	2.27E-12
evm.TU.FS_655.16	45.51297497	769.7029642	-4.08	1.47E-14	2.31E-12
evm.TU.OS_2160.1	10.68332738	277.7312713	-4.7003	1.50E-14	2.33E-12
evm.TU.OS_2112.3	0	87.16251408	#NAME?	1.56E-14	2.42E-12
evm.TU.FS_1199.10	8.071448364	307.4497368	-5.2514	1.66E-14	2.56E-12
evm.TU.OS_2203.2	79.53786861	2231.974733	-4.8105	2.06E-14	3.17E-12
evm.TU.OS_4860.3	23.74153815	445.1489911	-4.2288	2.13E-14	3.27E-12
evm.TU.OS_2811.12	2.484894532	143.0019155	-5.8467	2.17E-14	3.32E-12
evm.TU.FS_919.50	0.727082996	136.6270205	-7.5539	2.26E-14	3.44E-12
evm.TU.FS_812.16	1.529061261	127.7505043	-6.3845	2.48E-14	3.77E-12
evm.TU.FS_73.36	5.409892774	185.9973815	-5.1035	2.59E-14	3.92E-12
evm.TU.OS_1985.7	0.640623602	104.258763	-7.3465	2.92E-14	4.40E-12
evm.TU.FS_226.3	390.2243191	22956.79879	-5.8785	2.98E-14	4.48E-12
evm.TU.FS_412.79	28.38092757	529.8021578	-4.2225	3.14E-14	4.70E-12
evm.TU.FS_657.4	0.659687385	99.50536472	-7.2368	3.15E-14	4.70E-12
evm.TU.FS_26.31	6.833430858	206.1117392	-4.9147	3.49E-14	5.18E-12
evm.TU.OS_2285.3	5.668948758	194.4729489	-5.1003	3.53E-14	5.21E-12
evm.TU.OS_4015.16	19.15822818	405.6025881	-4.404	3.52E-14	5.21E-12
evm.TU.FS_833.20	12.95207343	319.8699061	-4.6262	3.61E-14	5.31E-12
evm.TU.OS_2313.6	2.514162578	143.1205849	-5.831	3.66E-14	5.36E-12
evm.TU.FS_1261.30	0	82.81419059	#NAME?	4.15E-14	6.06E-12
evm.TU.FS_978.36	455.3767684	0	Inf	4.31E-14	6.27E-12
evm.TU.OS_3514.5	17.66309847	349.2517513	-4.3055	4.47E-14	6.48E-12
evm.TU.FS_978.5	110.4765968	0.660020875	7.387	4.60E-14	6.64E-12
evm.TU.FS_1184.10	2.181248989	130.3945113	-5.9016	4.96E-14	7.14E-12
evm.TU.FS_482.3	13.23560241	296.1249763	-4.4837	5.05E-14	7.25E-12
evm.TU.FS_883.16	329.9863417	4218.732893	-3.6763	5.24E-14	7.49E-12
evm.TU.FS_26.30	21.30645173	432.799548	-4.3443	5.43E-14	7.73E-12
evm.TU.OS_4355.5	5.667604015	210.7973547	-5.217	5.45E-14	7.74E-12
evm.TU.OS_4001.17	509.646305	1.689207821	8.237	5.56E-14	7.86E-12
evm.TU.FS_1377.21	5.771767329	191.4759042	-5.052	5.57E-14	7.86E-12
evm.TU.FS_331.202	46.86702699	758.2627945	-4.0161	5.72E-14	8.04E-12
evm.TU.OS_4963.1	14.79394683	414.7915294	-4.8093	5.78E-14	8.09E-12
evm.TU.FS_1000.1	4.536454429	168.9580856	-5.219	6.14E-14	8.56E-12
evm.TU.OS_2916.1	1215.210058	33.28800736	5.1901	6.20E-14	8.62E-12
evm.TU.FS_926.6	3451.046304	253.1600094	3.7689	6.39E-14	8.85E-12
evm.TU.FS_183.45	241.1187893	3205.662872	-3.7328	6.50E-14	8.98E-12
evm.TU.OS_4803.1	145.3469451	2816.811886	-4.2765	6.63E-14	9.14E-12
evm.TU.FS_1122.175	7.510822163	307.5405493	-5.3557	7.32E-14	1.01E-11
evm.TU.OS_2628.3	1705.64717	121.469049	3.8117	7.42E-14	1.02E-11
evm.TU.FS_49.116	257.9299094	3637.015041	-3.8177	7.94E-14	1.08E-11
evm.TU.FS_207.17	16.19571653	349.3594255	-4.431	8.74E-14	1.19E-11
evm.TU.FS_1038.36	1171.130464	81.37727956	3.8471	8.98E-14	1.22E-11
evm.TU.FS_1012.6	0.683853299	97.18810156	-7.1509	9.19E-14	1.24E-11
evm.TU.FS_626.6	2217.777458	160.376723	3.7896	9.31E-14	1.24E-11
evm.TU.FS_655.14	10.52571499	246.6636576	-4.5506	9.28E-14	1.24E-11
evm.TU.FS_701.134	384.5437004	0	Inf	9.24E-14	1.24E-11
evm.TU.OS_4001.10	375.628623	19.08635355	4.2987	9.32E-14	1.24E-11
evm.TU.FS_730.4	3.260309357	145.7969721	-5.4828	9.72E-14	1.29E-11
evm.TU.FS_254.2	0	3282.869983	#NAME?	9.82E-14	1.30E-11
evm.TU.FS_266.5	0.640623602	97.30108684	-7.2468	9.79E-14	1.30E-11
evm.TU.FS_814.148	57.30723406	840.4650975	-3.8744	1.02E-13	1.34E-11
evm.TU.FS_1008.72	8.30499369	269.1735677	-5.0184	1.04E-13	1.36E-11
evm.TU.FS_801.7	18.65675223	350.6975288	-4.2325	1.11E-13	1.45E-11
evm.TU.FS_1058.44	974.732718	71.265008	3.7737	1.23E-13	1.60E-11
evm.TU.FS_636.9	1089.893528	74.01907663	3.8801	1.26E-13	1.64E-11
evm.TU.FS_553.16	9.046038338	236.0011627	-4.7054	1.27E-13	1.65E-11
evm.TU.FS_497.94	34.48351804	577.1443622	-4.065	1.30E-13	1.67E-11
evm.TU.FS_206.7	186.5881077	4.732000662	5.3013	1.32E-13	1.70E-11
evm.TU.FS_1348.5	0	77.75998694	#NAME?	1.36E-13	1.74E-11
evm.TU.FS_588.11	1728.687253	124.1521524	3.7995	1.45E-13	1.85E-11
evm.TU.FS_715.21	3175.952146	234.2161497	3.7613	1.48E-13	1.89E-11
evm.TU.OS_4596.7	0.936769488	103.1691537	-6.7831	1.57E-13	2.00E-11
evm.TU.OS_3051.1	3183.705254	245.9697182	3.6942	1.59E-13	2.02E-11
evm.TU.FS_597.170	48.49649418	708.7079363	-3.8692	1.62E-13	2.05E-11
evm.TU.FS_985.1	12.25050109	273.3633575	-4.4799	1.66E-13	2.09E-11
evm.TU.FS_1389.1	17.95757741	359.9180903	-4.325	1.72E-13	2.16E-11
evm.TU.FS_194.3	0	76.01371484	#NAME?	1.87E-13	2.35E-11
evm.TU.FS_93.42	0	77.0071437	#NAME?	2.08E-13	2.59E-11
evm.TU.OS_1603.3	77.83148678	0	Inf	2.08E-13	2.59E-11
evm.TU.FS_1079.32	1.63968657	121.8218645	-6.2152	2.15E-13	2.67E-11
evm.TU.OS_1710.1	440.2860841	5430.532488	-3.6246	2.23E-13	2.76E-11
evm.TU.FS_1161.4	304.3735154	3776.791228	-3.6332	2.31E-13	2.85E-11
evm.TU.FS_1387.21	417.028982	23.88885802	4.1257	2.31E-13	2.85E-11
evm.TU.FS_62.231	1.940934588	118.4810465	-5.9318	2.33E-13	2.86E-11
evm.TU.FS_1094.66	445.9767888	17.36974073	4.6823	2.39E-13	2.92E-11
evm.TU.FS_538.19	26.40652893	19343.44352	-9.5167	2.42E-13	2.95E-11
evm.TU.FS_755.31	571.1220603	17.73276853	5.0093	2.45E-13	2.98E-11
evm.TU.FS_707.14	586.8412941	7084.02294	-3.5935	2.55E-13	3.09E-11
evm.TU.FS_392.18	10.94508797	434.4307749	-5.3108	2.64E-13	3.19E-11
evm.TU.FS_1148.6	0	73.44518698	#NAME?	2.70E-13	3.26E-11
evm.TU.FS_910.18	28.80872145	448.8704443	-3.9617	2.88E-13	3.46E-11
evm.TU.FS_907.45	249.5309442	5247.737119	-4.3944	3.06E-13	3.66E-11
evm.TU.OS_3016.5	0	115.6542072	#NAME?	3.11E-13	3.71E-11
evm.TU.FS_506.10	0	1037.368301	#NAME?	3.23E-13	3.85E-11
evm.TU.OS_2720.2	0	73.86920251	#NAME?	3.35E-13	3.98E-11
evm.TU.OS_3055.4	626.871956	42.92599421	3.8682	3.84E-13	4.54E-11
evm.TU.FS_655.12	321.8752138	3854.872211	-3.5821	3.86E-13	4.56E-11
evm.TU.FS_903.96	213.705536	9.337635691	4.5164	4.09E-13	4.82E-11
evm.TU.FS_925.14	75.26150783	0	Inf	4.43E-13	5.20E-11
evm.TU.OS_2942.3	0	73.85133333	#NAME?	4.47E-13	5.24E-11
evm.TU.FS_1306.8	1377.885809	16560.38877	-3.5872	4.84E-13	5.63E-11
evm.TU.FS_986.24	30.39257654	460.7761734	-3.9223	4.83E-13	5.63E-11
evm.TU.OS_4096.2	138.7687115	3.17816838	5.4483	5.24E-13	6.08E-11
evm.TU.FS_212.12	283.1491849	0.249464623	10.149	5.28E-13	6.12E-11
evm.TU.FS_526.3	0	147.9807512	#NAME?	5.45E-13	6.29E-11
evm.TU.FS_723.31	303.7994799	3470.987009	-3.5142	5.74E-13	6.61E-11
evm.TU.OS_1567.1	9.590305362	222.4808215	-4.536	5.88E-13	6.75E-11
evm.TU.OS_4736.6	96.89258243	1230.264948	-3.6664	6.06E-13	6.94E-11
evm.TU.FS_412.125	0.363541498	80.15617871	-7.7845	6.27E-13	7.16E-11
evm.TU.OS_1429.2	0	113.0911608	#NAME?	6.58E-13	7.50E-11
evm.TU.FS_872.37	2982.96485	244.8917608	3.6065	7.01E-13	7.96E-11
evm.TU.FS_633.1	367.3113213	5410.767362	-3.8808	7.99E-13	9.05E-11
evm.TU.FS_1212.39	18378.09421	1649.419654	3.478	8.78E-13	9.91E-11
evm.TU.FS_129.29	362.6623445	19.66973233	4.2046	8.83E-13	9.95E-11
evm.TU.OS_3405.2	4.227706754	138.1149293	-5.0299	9.15E-13	1.03E-10
evm.TU.FS_521.65	89.09991335	0.860268136	6.6945	9.33E-13	1.05E-10
evm.TU.FS_526.14	3.058122522	129.5671296	-5.4049	9.41E-13	1.05E-10
evm.TU.FS_103.11	2530.223652	26886.62699	-3.4096	9.96E-13	1.11E-10
evm.TU.FS_1122.15	48.55130312	1146.143128	-4.5611	9.99E-13	1.11E-10
evm.TU.FS_314.66	72.32181735	0	Inf	1.05E-12	1.16E-10
evm.TU.FS_13.12	34.7394308	528.121755	-3.9262	1.06E-12	1.17E-10
evm.TU.FS_977.22	0	87.1183437	#NAME?	1.07E-12	1.18E-10
evm.TU.FS_1304.2	0.960935403	90.583352	-6.5587	1.08E-12	1.19E-10
evm.TU.OS_4038.5	277.2904	14.15241672	4.2923	1.09E-12	1.19E-10
evm.TU.FS_672.55	4984.403274	435.9724668	3.5151	1.16E-12	1.27E-10
evm.TU.FS_1371.12	0.727082996	208.2463207	-8.162	1.18E-12	1.29E-10
evm.TU.FS_1040.18	90.67796596	1084.683897	-3.5804	1.19E-12	1.29E-10
evm.TU.FS_1302.56	70.8047286	0	Inf	1.23E-12	1.33E-10
evm.TU.OS_2819.6	116.0593933	1.987889806	5.8675	1.24E-12	1.34E-10
evm.TU.FS_275.18	0.640623602	87.65979389	-7.0963	1.25E-12	1.34E-10
evm.TU.OS_3514.6	3.462496192	128.0496405	-5.2087	1.24E-12	1.34E-10
evm.TU.FS_710.11	14569.83189	1362.031481	3.4192	1.28E-12	1.37E-10
evm.TU.OS_3859.3	468.0175028	31.94615324	3.8728	1.28E-12	1.37E-10
evm.TU.FS_597.229	255.8716152	2868.682838	-3.4869	1.31E-12	1.40E-10
evm.TU.OS_1802.3	9.786030203	213.7489621	-4.449	1.33E-12	1.42E-10
evm.TU.FS_471.44	14.10393862	260.1382954	-4.2051	1.33E-12	1.42E-10
evm.TU.FS_427.48	1138.771218	84.03065197	3.7604	1.35E-12	1.43E-10
evm.TU.FS_331.13	1054.058245	14.20332299	6.2136	1.40E-12	1.48E-10
evm.TU.OS_3188.2	73.79213675	940.6787496	-3.6722	1.40E-12	1.48E-10
evm.TU.FS_856.15	1.57739309	104.3801336	-6.0482	1.45E-12	1.52E-10
evm.TU.FS_1307.30	135.9750693	1495.610743	-3.4593	1.47E-12	1.54E-10
evm.TU.FS_452.11	1045.782774	58.38724768	4.1628	1.50E-12	1.57E-10
evm.TU.FS_67.38	2.415101395	160.466923	-6.054	1.52E-12	1.58E-10
evm.TU.FS_808.8	5.658744495	2981.215388	-9.0412	1.55E-12	1.62E-10
evm.TU.FS_1143.27	0	340.4771588	#NAME?	1.67E-12	1.73E-10
evm.TU.FS_1177.4	2336.469452	24229.43335	-3.3744	1.67E-12	1.73E-10
evm.TU.OS_4479.3	12.33082069	6018.526783	-8.931	1.68E-12	1.73E-10
evm.TU.FS_93.51	326.8081371	4103.141506	-3.6502	1.79E-12	1.85E-10
evm.TU.FS_845.10	2.840936373	115.3151349	-5.3431	1.82E-12	1.87E-10
evm.TU.FS_760.18	170.0862908	1793.67032	-3.3986	1.83E-12	1.88E-10
evm.TU.OS_1765.4	5.179475556	159.206627	-4.942	1.91E-12	1.96E-10
evm.TU.FS_302.37	0.296145886	75.91806031	-8.002	1.98E-12	2.02E-10
evm.TU.OS_3609.2	0.296145886	76.68997518	-8.0166	2.09E-12	2.13E-10
evm.TU.FS_1387.20	338.188647	21.4730687	3.9772	2.12E-12	2.16E-10
evm.TU.FS_1171.6	1351.232422	112.1196627	3.5912	2.20E-12	2.22E-10
evm.TU.FS_1133.29	77.84107688	934.599663	-3.5857	2.22E-12	2.24E-10
evm.TU.FS_1044.11	5.427289614	160.2469473	-4.8839	2.23E-12	2.25E-10
evm.TU.FS_1106.13	0.296145886	225.2870042	-9.5712	2.28E-12	2.29E-10
evm.TU.FS_50.3	7712.443652	711.3734824	3.4385	2.32E-12	2.33E-10
evm.TU.FS_301.2	1166.140831	106.2646332	3.456	2.38E-12	2.38E-10
evm.TU.FS_449.18	85.2180593	0.498929246	7.4162	2.44E-12	2.44E-10
evm.TU.OS_4611.13	316.7750491	3318.33734	-3.3889	2.44E-12	2.44E-10
evm.TU.OS_2923.7	1.300310986	94.99213731	-6.1909	2.52E-12	2.50E-10
evm.TU.FS_1189.13	46.98111773	1569.47965	-5.0621	2.56E-12	2.54E-10
evm.TU.FS_1229.50	6252.262174	65747.70081	-3.3945	2.61E-12	2.58E-10
evm.TU.FS_59.5	35.78279137	508.6929513	-3.8295	2.63E-12	2.59E-10
evm.TU.OS_1771.2	659.9344883	0	Inf	2.63E-12	2.59E-10
evm.TU.OS_3139.5	23.03967385	353.2367112	-3.9384	2.63E-12	2.59E-10
evm.TU.FS_1187.50	5.196141814	151.1302997	-4.8622	2.90E-12	2.84E-10
evm.TU.OS_3580.8	0.727082996	84.13484969	-6.8544	2.96E-12	2.89E-10
evm.TU.OS_1689.2	355.1371873	13074.60444	-5.2022	3.04E-12	2.96E-10
evm.TU.FS_1267.20	16.85571099	284.8455252	-4.0789	3.09E-12	3.01E-10
evm.TU.FS_902.8	0.363541498	99.73429114	-8.0998	3.13E-12	3.04E-10
evm.TU.FS_660.34	0	68.15618044	#NAME?	3.24E-12	3.13E-10
evm.TU.FS_688.6	36.83287565	497.3660977	-3.7552	3.36E-12	3.25E-10
evm.TU.FS_597.107	76.28608146	0.249464623	8.2564	3.47E-12	3.35E-10
evm.TU.FS_442.9	2672.872412	250.4037062	3.4161	3.50E-12	3.37E-10
evm.TU.FS_1093.7	240.5419355	12.58852271	4.2561	3.54E-12	3.39E-10
evm.TU.OS_3453.3	0	96.68570306	#NAME?	3.55E-12	3.40E-10
evm.TU.FS_540.14	0	76.68543438	#NAME?	3.71E-12	3.55E-10
evm.TU.FS_1387.81	151.4903118	0.430134068	8.4602	3.83E-12	3.65E-10
evm.TU.FS_203.15	197.9229967	0	Inf	4.06E-12	3.86E-10
evm.TU.FS_1370.5	1.251979158	93.36168267	-6.2205	4.28E-12	4.06E-10
evm.TU.OS_2951.1	81.39411205	928.7904085	-3.5124	4.29E-12	4.06E-10
evm.TU.FS_427.15	167.901971	1876.940038	-3.4827	4.32E-12	4.08E-10
evm.TU.FS_496.8	11.02404771	212.0193962	-4.2655	4.33E-12	4.08E-10
evm.TU.OS_3164.5	63.16661487	772.4267125	-3.6122	4.49E-12	4.22E-10
evm.TU.FS_1343.71	67.58243039	762.0304105	-3.4951	4.56E-12	4.28E-10
evm.TU.FS_506.16	0	65.91488282	#NAME?	4.71E-12	4.41E-10
evm.TU.FS_22.37	2057.255492	191.3849016	3.4262	4.86E-12	4.54E-10
evm.TU.FS_600.12	13.42758498	239.1182967	-4.1545	5.01E-12	4.67E-10
evm.TU.OS_1405.9	67.34346073	767.9058773	-3.5113	5.04E-12	4.69E-10
evm.TU.FS_591.15	639.3241448	50.64038509	3.6582	5.13E-12	4.76E-10
evm.TU.OS_3792.5	66.19128846	0	Inf	5.18E-12	4.80E-10
evm.TU.FS_367.28	0.640623602	78.8204826	-6.9429	5.43E-12	5.02E-10
evm.TU.OS_3516.1	25.56810516	345.2562774	-3.7553	5.49E-12	5.06E-10
evm.TU.FS_1008.10	14.1202978	243.2461975	-4.1066	5.84E-12	5.36E-10
evm.TU.FS_1154.16	0.296145886	73.7976666	-7.9611	5.92E-12	5.43E-10
evm.TU.FS_720.32	138.0447868	1521.253584	-3.4621	5.98E-12	5.47E-10
evm.TU.FS_605.20	2422.083246	239.0849435	3.3407	6.09E-12	5.56E-10
evm.TU.FS_1320.9	3786.185813	35338.33761	-3.2224	6.20E-12	5.65E-10
evm.TU.FS_1353.59	1.868436845	100.3505958	-5.7471	6.23E-12	5.66E-10
evm.TU.FS_328.6	53.91085981	664.8313927	-3.6243	6.33E-12	5.74E-10
evm.TU.FS_497.110	1.047394797	83.51890775	-6.3172	6.95E-12	6.29E-10
evm.TU.OS_3900.2	21.59404518	312.7758838	-3.8564	7.21E-12	6.51E-10
evm.TU.OS_4765.2	339.5481687	24.03206074	3.8206	7.23E-12	6.51E-10
evm.TU.FS_1218.7	104.3774704	1112.451423	-3.4139	7.71E-12	6.93E-10
evm.TU.FS_1254.8	648.7920338	56.6516744	3.5176	7.94E-12	7.11E-10
evm.TU.OS_4333.18	429.8000769	4303.944477	-3.3239	7.94E-12	7.11E-10
evm.TU.FS_1167.174	6.017183861	155.1972647	-4.6889	7.99E-12	7.12E-10
evm.TU.FS_180.13	3.228643786	128.2022679	-5.3113	7.97E-12	7.12E-10
evm.TU.FS_457.44	432.8241249	0.430134068	9.9748	8.16E-12	7.26E-10
evm.TU.FS_127.11	0	60.92155573	#NAME?	8.40E-12	7.45E-10
evm.TU.FS_1304.21	535.6887039	43.60897071	3.6187	8.42E-12	7.45E-10
evm.TU.OS_4601.4	0.960935403	82.36667379	-6.4215	8.41E-12	7.45E-10
evm.TU.FS_567.54	12.15279977	218.4636195	-4.168	8.70E-12	7.67E-10
evm.TU.FS_810.35	222.4178288	12.53761644	4.1489	8.82E-12	7.76E-10
evm.TU.FS_98.1	146.2761136	5.819940787	4.6515	9.00E-12	7.90E-10
evm.TU.OS_3426.1	8.42958065	178.1289456	-4.4013	9.41E-12	8.24E-10
evm.TU.FS_942.6	2799.215203	26204.85827	-3.2267	9.70E-12	8.48E-10
evm.TU.OS_4107.1	367.0881466	0	Inf	9.78E-12	8.54E-10
evm.TU.FS_262.11	0	144.1347151	#NAME?	9.85E-12	8.57E-10
evm.TU.FS_542.52	10.54343403	200.5965792	-4.2499	9.86E-12	8.57E-10
evm.TU.FS_1328.10	27.40902708	379.4739904	-3.7913	9.88E-12	8.57E-10
evm.TU.FS_1055.54	698.3122942	7028.655298	-3.3313	9.94E-12	8.60E-10
evm.TU.FS_525.19	63.61347254	0	Inf	1.03E-11	8.91E-10
evm.TU.FS_417.7	678.6030948	59.66428205	3.5076	1.09E-11	9.36E-10
evm.TU.OS_1644.20	0.296145886	69.87553398	-7.8823	1.15E-11	9.82E-10
evm.TU.OS_3850.1	3482.40482	353.2769008	3.3012	1.14E-11	9.82E-10
evm.TU.OS_4559.1	310.7996791	5.11070255	5.9263	1.15E-11	9.82E-10
evm.TU.FS_810.46	5.211448208	143.9613147	-4.7879	1.17E-11	9.97E-10
evm.TU.OS_4582.1	843.1764186	71.72018883	3.5554	1.25E-11	1.06E-09
evm.TU.FS_542.40	189.7496025	1949.156588	-3.3607	1.25E-11	1.07E-09
evm.TU.FS_62.187	16.26957413	260.3945157	-4.0005	1.26E-11	1.07E-09
evm.TU.OS_4041.2	139.7490178	4.40591368	4.9873	1.26E-11	1.07E-09
evm.TU.OS_5178.4	4.423431595	129.0280126	-4.8664	1.37E-11	1.16E-09
evm.TU.FS_1201.33	6.197909388	141.5380537	-4.5133	1.40E-11	1.18E-09
evm.TU.FS_1187.57	151.6724682	1552.659054	-3.3557	1.49E-11	1.26E-09
evm.TU.FS_598.31	1.386770381	88.99663326	-6.0039	1.50E-11	1.26E-09
evm.TU.FS_262.14	0	311.7366776	#NAME?	1.51E-11	1.27E-09
evm.TU.OS_4126.1	7141.445603	362.6682635	4.2995	1.60E-11	1.34E-09
evm.TU.FS_832.10	11.10270037	206.5933449	-4.2178	1.65E-11	1.38E-09
evm.TU.FS_1287.20	15.26467845	232.1187564	-3.9266	1.73E-11	1.44E-09
evm.TU.OS_3615.1	3.125518134	113.8961522	-5.1875	1.74E-11	1.45E-09
evm.TU.FS_1048.18	32.46456008	414.5627243	-3.6747	1.75E-11	1.45E-09
evm.TU.FS_852.9	11.17144072	204.9790706	-4.1976	1.77E-11	1.47E-09
evm.TU.FS_1057.14	19.11801016	281.9346512	-3.8824	1.81E-11	1.50E-09
evm.TU.FS_1050.12	529.6812239	0	Inf	1.90E-11	1.57E-09
evm.TU.OS_2854.3	8.035718324	162.6654181	-4.3393	2.04E-11	1.68E-09
evm.TU.FS_126.15	6.106040781	149.0752121	-4.6097	2.05E-11	1.69E-09
evm.TU.FS_216.13	2.188748646	97.80444572	-5.4817	2.17E-11	1.78E-09
evm.TU.FS_986.21	2.417498921	136.4481637	-5.8187	2.31E-11	1.89E-09
evm.TU.FS_540.5	0	407.9636308	#NAME?	2.33E-11	1.91E-09
evm.TU.FS_919.48	142.0743863	5.205213818	4.7705	2.49E-11	2.03E-09
evm.TU.FS_62.304	13.57394033	258.5520559	-4.2515	2.51E-11	2.05E-09
evm.TU.FS_1076.2	263.7997501	2499.315327	-3.244	2.54E-11	2.06E-09
evm.TU.FS_1385.4	8.897592544	171.4342651	-4.2681	2.61E-11	2.12E-09
evm.TU.FS_896.7	40.81171557	465.500828	-3.5117	2.70E-11	2.19E-09
evm.TU.FS_67.43	748.9002938	66.22751053	3.4993	2.73E-11	2.21E-09
evm.TU.FS_647.4	47.6598689	528.6782767	-3.4715	2.81E-11	2.27E-09
evm.TU.FS_1084.28	144.4680113	6.418993664	4.4923	2.90E-11	2.33E-09
evm.TU.OS_5066.2	5.107284893	133.6470872	-4.7097	2.94E-11	2.36E-09
evm.TU.FS_555.304	1012.46146	8878.724497	-3.1325	2.98E-11	2.39E-09
evm.TU.FS_41.9	74.71170005	0.860268136	6.4404	3.13E-11	2.50E-09
evm.TU.FS_437.1	217.3674584	6.968829179	4.9631	3.19E-11	2.55E-09
evm.TU.FS_1295.12	143.1497044	6.860878369	4.383	3.38E-11	2.70E-09
evm.TU.OS_4680.4	133.0262576	4.928344199	4.7545	3.42E-11	2.72E-09
evm.TU.FS_604.30	102.6361647	2.79894058	5.1965	3.45E-11	2.74E-09
evm.TU.FS_1153.56	105.5340596	1049.995684	-3.3146	3.56E-11	2.82E-09
evm.TU.FS_218.35	4282.505906	32.96251799	7.0215	3.56E-11	2.82E-09
evm.TU.FS_930.32	8.076243415	168.2897314	-4.3811	3.64E-11	2.87E-09
evm.TU.OS_2351.9	0	56.95531193	#NAME?	3.85E-11	3.03E-09
evm.TU.OS_2354.35	1495.157591	139.0553087	3.4266	3.99E-11	3.14E-09
evm.TU.FS_723.70	2840.379999	291.523349	3.2844	4.00E-11	3.14E-09
evm.TU.FS_636.7	1664.425135	170.8027997	3.2846	4.05E-11	3.17E-09
evm.TU.FS_677.23	0.363541498	63.73393585	-7.4538	4.04E-11	3.17E-09
evm.TU.OS_3298.2	0	56.88204766	#NAME?	4.07E-11	3.18E-09
evm.TU.FS_1101.1	2144.612709	4.183854053	9.0017	4.14E-11	3.23E-09
evm.TU.OS_4097.5	0	118.2529795	#NAME?	4.16E-11	3.23E-09
evm.TU.FS_963.21	1107.778198	9807.266927	-3.1462	4.21E-11	3.27E-09
evm.TU.FS_49.174	612.2717902	57.60365388	3.4099	4.22E-11	3.27E-09
evm.TU.FS_831.95	1167.576536	114.9683788	3.3442	4.36E-11	3.37E-09
evm.TU.FS_62.215	61.07619683	670.3020913	-3.4561	4.37E-11	3.38E-09
evm.TU.FS_1307.22	95.51908848	920.6665454	-3.2688	4.71E-11	3.63E-09
evm.TU.FS_970.12	57.8550527	0	Inf	4.92E-11	3.79E-09
evm.TU.OS_4632.1	0.912603574	77.91441438	-6.4158	4.95E-11	3.80E-09
evm.TU.FS_123.30	67.0513202	701.8263402	-3.3878	4.98E-11	3.81E-09
evm.TU.OS_2795.1	383.6529679	29.749026	3.6889	4.98E-11	3.81E-09
evm.TU.FS_1003.6	11.35020734	206.0552798	-4.1822	5.02E-11	3.83E-09
evm.TU.FS_604.37	3536.436472	76.37178709	5.5331	5.17E-11	3.94E-09
evm.TU.FS_588.9	1198.573291	119.9174316	3.3212	5.34E-11	4.06E-09
evm.TU.FS_222.31	3.265411489	106.4037815	-5.0261	5.42E-11	4.11E-09
evm.TU.FS_585.42	21.53476338	281.2673685	-3.7072	5.54E-11	4.20E-09
evm.TU.FS_489.43	2.121353034	95.84683255	-5.4977	5.59E-11	4.23E-09
evm.TU.FS_622.4	1725.322538	179.1279868	3.2678	5.77E-11	4.35E-09
evm.TU.FS_925.9	11.41655017	195.8505486	-4.1006	5.77E-11	4.35E-09
evm.TU.OS_1672.15	22.93518833	293.3982535	-3.6772	5.85E-11	4.40E-09
evm.TU.FS_1172.23	7.06082127	146.7399489	-4.3773	5.99E-11	4.48E-09
evm.TU.FS_258.37	155.5053914	7.424679337	4.3885	5.98E-11	4.48E-09
evm.TU.FS_521.112	0.320311801	62.2964272	-7.6035	5.98E-11	4.48E-09
evm.TU.FS_1161.1	174.1735354	1595.006409	-3.195	6.11E-11	4.56E-09
evm.TU.FS_1083.30	74.32788157	0	Inf	6.13E-11	4.57E-09
evm.TU.FS_780.3	189.5809993	10.66381572	4.152	6.20E-11	4.62E-09
evm.TU.FS_1327.5	19385.78929	2206.651003	3.1351	6.24E-11	4.64E-09
evm.TU.FS_689.26	2.514162578	95.7796151	-5.2516	6.38E-11	4.73E-09
evm.TU.FS_1084.66	7.166344448	153.1602167	-4.4177	6.40E-11	4.74E-09
evm.TU.FS_1361.99	11.01624097	193.2290431	-4.1326	6.41E-11	4.74E-09
evm.TU.OS_5082.3	4184.063619	485.8334756	3.1064	6.53E-11	4.82E-09
evm.TU.FS_289.5	0.296145886	3354.573816	-13.468	6.55E-11	4.82E-09
evm.TU.FS_810.15	21.99872593	277.7188638	-3.6581	6.59E-11	4.85E-09
evm.TU.FS_182.43	13.38977961	204.6283785	-3.9338	6.81E-11	5.00E-09
evm.TU.FS_670.38	0.320311801	61.44845535	-7.5838	7.11E-11	5.21E-09
evm.TU.FS_1193.28	255.1812967	19.25305754	3.7284	7.16E-11	5.23E-09
evm.TU.FS_873.17	0	97.34761545	#NAME?	7.17E-11	5.23E-09
evm.TU.OS_4680.15	2.0083302	89.20521388	-5.4731	7.18E-11	5.23E-09
evm.TU.OS_2834.5	0.363541498	63.08906316	-7.4391	7.40E-11	5.38E-09
evm.TU.OS_3298.12	16.71821516	242.592952	-3.859	7.48E-11	5.43E-09
evm.TU.FS_472.12	844.1942649	51.62930538	4.0313	7.49E-11	5.43E-09
evm.TU.FS_1122.20	1184.289301	10419.6207	-3.1372	7.58E-11	5.49E-09
evm.TU.OS_2452.1	2.256144257	97.6316357	-5.4354	7.62E-11	5.50E-09
evm.TU.OS_3659.1	6.898121864	144.5172292	-4.3889	7.84E-11	5.65E-09
evm.TU.FS_681.16	1.184583546	161.1601661	-7.088	7.94E-11	5.72E-09
evm.TU.FS_701.6	1.601559004	81.70550965	-5.6729	8.35E-11	5.99E-09
evm.TU.FS_896.98	73.39470769	0.860268136	6.4147	8.34E-11	5.99E-09
evm.TU.FS_1251.19	275.1675977	22.99450097	3.5809	8.78E-11	6.27E-09
evm.TU.FS_217.6	70.41899521	0.498929246	7.141	8.77E-11	6.27E-09
evm.TU.FS_185.3	396.8563089	3442.303236	-3.1167	8.95E-11	6.38E-09
evm.TU.OS_3238.2	715.0339641	66.11225845	3.435	9.09E-11	6.48E-09
evm.TU.FS_820.8	1.232915375	76.28213993	-5.9512	9.13E-11	6.49E-09
evm.TU.FS_810.37	16.72768884	221.8514006	-3.7293	9.27E-11	6.58E-09
evm.TU.OS_3804.7	101.8331337	979.0592203	-3.2652	9.35E-11	6.63E-09
evm.TU.FS_1274.18	10.66186607	175.7512726	-4.043	9.38E-11	6.63E-09
evm.TU.FS_896.85	0	74.54328027	#NAME?	1.01E-10	7.12E-09
evm.TU.FS_439.4	14.4065465	213.0106694	-3.8861	1.03E-10	7.29E-09
evm.TU.FS_73.20	3.125518134	109.679839	-5.1331	1.05E-10	7.36E-09
evm.TU.FS_633.52	56.42223159	0	Inf	1.05E-10	7.38E-09
evm.TU.FS_736.23	112.5682734	3.777221257	4.8973	1.06E-10	7.47E-09
evm.TU.OS_3961.8	8.761763657	155.1536275	-4.1463	1.13E-10	7.91E-09
evm.TU.FS_519.87	57.58611465	1395.678428	-4.5991	1.14E-10	7.95E-09
evm.TU.FS_1344.51	0	77.99443428	#NAME?	1.15E-10	8.00E-09
evm.TU.FS_703.6	25.41768534	296.4275153	-3.5438	1.15E-10	8.00E-09
evm.TU.FS_412.73	0	83.80468862	#NAME?	1.15E-10	8.01E-09
evm.TU.FS_810.47	40.53296652	463.3764421	-3.515	1.15E-10	8.02E-09
evm.TU.OS_1644.17	154.9974535	1405.302046	-3.1806	1.17E-10	8.13E-09
evm.TU.FS_221.3	1.232915375	75.49851388	-5.9363	1.21E-10	8.36E-09
evm.TU.FS_11.28	198.3010686	3.409744093	5.8619	1.23E-10	8.53E-09
evm.TU.OS_2365.2	69.07526387	694.1518749	-3.329	1.26E-10	8.68E-09
evm.TU.FS_807.10	0.592291773	68.42407962	-6.8521	1.31E-10	9.02E-09
evm.TU.FS_188.9	2043.949031	228.3230756	3.1622	1.32E-10	9.04E-09
evm.TU.FS_1145.21	1723.545856	194.0876151	3.1506	1.36E-10	9.34E-09
evm.TU.FS_795.3	18.53321805	263.956354	-3.8321	1.36E-10	9.34E-09
evm.TU.FS_713.23	9.528011882	4828.707574	-8.9852	1.37E-10	9.34E-09
evm.TU.FS_180.40	2.094789594	86.27762114	-5.3641	1.37E-10	9.38E-09
evm.TU.FS_417.51	87.50901235	834.1570075	-3.2528	1.39E-10	9.45E-09
evm.TU.OS_3376.1	463.488872	3858.109244	-3.0573	1.42E-10	9.63E-09
evm.TU.FS_409.11	258.5901261	19.43986526	3.7336	1.45E-10	9.84E-09
evm.TU.OS_2521.2	62.74202334	0.430134068	7.1885	1.45E-10	9.85E-09
evm.TU.OS_2673.1	4.062287622	112.6840613	-4.7938	1.48E-10	1.00E-08
evm.TU.FS_669.3	0.727082996	122.1633022	-7.3925	1.52E-10	1.03E-08
evm.TU.FS_202.7	6467.819969	836.5317958	2.9508	1.59E-10	1.08E-08
evm.TU.FS_1105.162	370.5018251	32.46520595	3.5125	1.60E-10	1.08E-08
evm.TU.OS_2392.4	1.410936295	75.42472369	-5.7403	1.62E-10	1.09E-08
evm.TU.FS_49.434	7.413120842	1928.156643	-8.0229	1.63E-10	1.09E-08
evm.TU.FS_1280.32	141.0989796	1188.769443	-3.0747	1.67E-10	1.12E-08
evm.TU.FS_585.2	10.25269735	161.5037076	-3.9775	1.70E-10	1.14E-08
evm.TU.FS_555.243	125.1539541	1188.311711	-3.2471	1.75E-10	1.17E-08
evm.TU.OS_2907.2	349.3259517	0.579475061	9.2356	1.75E-10	1.17E-08
evm.TU.FS_358.2	64.12262368	590.172051	-3.2022	1.80E-10	1.20E-08
evm.TU.FS_582.9	7.228637928	1107.887078	-7.2599	1.86E-10	1.24E-08
evm.TU.FS_619.4	1.688018399	79.71654829	-5.5615	1.86E-10	1.24E-08
evm.TU.OS_4319.10	0.659687385	67.0167884	-6.6666	1.87E-10	1.24E-08
evm.TU.FS_908.6	59.20087449	0	Inf	1.88E-10	1.24E-08
evm.TU.FS_628.40	39.08527764	411.6851909	-3.3968	1.90E-10	1.26E-08
evm.TU.FS_820.9	0.979999185	69.46326909	-6.1473	2.00E-10	1.32E-08
evm.TU.OS_4148.1	747.9190059	76.80629882	3.2836	2.08E-10	1.37E-08
evm.TU.FS_1113.53	30.09027574	510.8843303	-4.0856	2.12E-10	1.40E-08
evm.TU.FS_1019.14	86.46078567	881.1650067	-3.3493	2.17E-10	1.42E-08
evm.TU.FS_1267.28	26.38132535	307.6739073	-3.5438	2.23E-10	1.46E-08
evm.TU.FS_575.1	2727.545585	346.6898531	2.9759	2.23E-10	1.46E-08
evm.TU.FS_264.3	576.2317143	55.86348782	3.3667	2.25E-10	1.47E-08
evm.TU.FS_1064.7	51.55102109	538.6488815	-3.3853	2.27E-10	1.48E-08
evm.TU.FS_692.159	9.082075458	151.196828	-4.0573	2.41E-10	1.57E-08
evm.TU.FS_468.22	2168.214719	258.1482428	3.0702	2.58E-10	1.68E-08
evm.TU.FS_120.18	2.754476979	91.10919979	-5.0477	2.59E-10	1.68E-08
evm.TU.FS_820.7	37.72912005	400.9839947	-3.4098	2.65E-10	1.72E-08
evm.TU.FS_412.50	3709.858369	29395.26606	-2.9861	2.70E-10	1.75E-08
evm.TU.FS_1203.3	336.5099872	27.93564763	3.5905	2.77E-10	1.79E-08
evm.TU.FS_755.43	337.8013071	32.51335175	3.3771	2.77E-10	1.79E-08
evm.TU.FS_774.7	238.520376	1992.275321	-3.0622	2.80E-10	1.81E-08
evm.TU.OS_3187.5	8979.801481	1125.222754	2.9965	2.96E-10	1.90E-08
evm.TU.FS_890.30	0	59.06399448	#NAME?	3.02E-10	1.94E-08
evm.TU.FS_1122.177	1.750311879	83.61290562	-5.578	3.03E-10	1.95E-08
evm.TU.FS_251.11	35.65642104	374.2985471	-3.392	3.04E-10	1.95E-08
evm.TU.FS_660.3	5.780933929	121.6967013	-4.3958	3.04E-10	1.95E-08
evm.TU.OS_3516.2	180.5342725	0.909485499	7.633	3.06E-10	1.96E-08
evm.TU.OS_1877.1	586.489461	5.847345783	6.6482	3.10E-10	1.98E-08
evm.TU.OS_4467.1	25.99225807	337.8186055	-3.7001	3.12E-10	1.98E-08
evm.TU.FS_15.112	13.69175821	374.8657383	-4.775	3.12E-10	1.99E-08
evm.TU.OS_3693.25	585.4887096	57.42403626	3.3499	3.16E-10	2.01E-08
evm.TU.OS_3661.2	19.32769666	244.0097198	-3.6582	3.19E-10	2.02E-08
evm.TU.OS_1914.7	9.038538681	704.2705719	-6.2839	3.21E-10	2.03E-08
evm.TU.FS_1302.261	0.727082996	62.98779626	-6.4368	3.23E-10	2.04E-08
evm.TU.OS_2341.11	0.592291773	63.06163843	-6.7343	3.26E-10	2.06E-08
evm.TU.FS_200.1	2.689478893	142.3068328	-5.7255	3.43E-10	2.16E-08
evm.TU.FS_1156.53	456.021264	3715.592253	-3.0264	3.46E-10	2.17E-08
evm.TU.FS_447.5	4.934366105	113.1745657	-4.5195	3.46E-10	2.17E-08
evm.TU.FS_194.4	34.447788	380.1984163	-3.4643	3.48E-10	2.19E-08
evm.TU.OS_4308.1	29.23246599	318.6498176	-3.4463	3.53E-10	2.21E-08
evm.TU.FS_46.65	165.6808111	10.86798643	3.9302	3.69E-10	2.30E-08
evm.TU.FS_478.14	0	52.33860282	#NAME?	4.00E-10	2.50E-08
evm.TU.FS_373.10	0.296145886	55.95631018	-7.5618	4.02E-10	2.50E-08
evm.TU.FS_967.4	5.124988814	651.6367044	-6.9904	4.16E-10	2.59E-08
evm.TU.OS_4499.7	4.013955793	145.2280919	-5.1772	4.18E-10	2.60E-08
evm.TU.OS_3274.2	58.24037771	0.249464623	7.867	4.27E-10	2.65E-08
evm.TU.OS_3312.2	11061.44055	1454.432496	2.927	4.46E-10	2.76E-08
evm.TU.FS_496.38	0	49.62014885	#NAME?	4.60E-10	2.84E-08
evm.TU.FS_199.22	51.45859744	636.6119847	-3.6289	4.62E-10	2.86E-08
evm.TU.OS_3214.1	497.9754169	1.970000896	7.9817	4.80E-10	2.96E-08
evm.TU.FS_1094.121	4.143644885	224.3498466	-5.7587	4.81E-10	2.97E-08
evm.TU.FS_1093.18	0	50.13867565	#NAME?	4.82E-10	2.97E-08
evm.TU.FS_993.7	54.71674212	538.4830984	-3.2988	4.98E-10	3.06E-08
evm.TU.FS_1380.15	2211.695518	284.7282807	2.9575	5.03E-10	3.08E-08
evm.TU.FS_1094.227	243.0033978	6.214822947	5.2891	5.08E-10	3.11E-08
evm.TU.FS_1197.9	49.7845407	484.6386562	-3.2831	5.11E-10	3.12E-08
evm.TU.FS_195.11	15.46698171	240.0231499	-3.9559	5.21E-10	3.18E-08
evm.TU.FS_1177.5	4.780511099	108.5426295	-4.505	5.22E-10	3.18E-08
evm.TU.FS_504.27	106.7872942	2892.521097	-4.7595	5.24E-10	3.19E-08
evm.TU.OS_3149.6	0	261.2445369	#NAME?	5.24E-10	3.19E-08
evm.TU.FS_670.8	1834.368559	220.1790838	3.0585	5.27E-10	3.20E-08
evm.TU.FS_751.4	9392.486853	448.2216261	4.3892	5.58E-10	3.38E-08
evm.TU.FS_658.5	737.8443037	78.25944209	3.237	5.66E-10	3.42E-08
evm.TU.OS_4665.1	136.8582293	7.124308446	4.2638	5.67E-10	3.43E-08
evm.TU.FS_783.9	227.6924766	3.64969263	5.9632	5.78E-10	3.49E-08
evm.TU.FS_382.2	706.1675847	80.34249998	3.1358	6.10E-10	3.68E-08
evm.TU.OS_3255.1	169.2380982	11.34117986	3.8994	6.30E-10	3.79E-08
evm.TU.FS_1390.12	114.9078049	2.586942683	5.4731	6.43E-10	3.86E-08
evm.TU.FS_242.6	193.248986	13.17468168	3.8746	6.52E-10	3.91E-08
evm.TU.FS_657.78	91.98409454	3.390166277	4.762	6.66E-10	3.99E-08
evm.TU.FS_1271.1	653.7331722	56.23879216	3.5391	6.69E-10	4.00E-08
evm.TU.FS_654.10	320.5556062	30.27428869	3.4044	6.72E-10	4.02E-08
evm.TU.FS_585.53	42.00318461	415.4008986	-3.3059	6.90E-10	4.11E-08
evm.TU.FS_521.73	0.659687385	64.07070191	-6.6017	7.05E-10	4.20E-08
evm.TU.FS_521.88	7.293328933	131.9018275	-4.1767	7.48E-10	4.45E-08
evm.TU.OS_2952.4	66.24329149	574.5446243	-3.1166	7.53E-10	4.47E-08
evm.TU.OS_4801.11	2.218016692	81.21780513	-5.1945	7.67E-10	4.55E-08
evm.TU.FS_410.57	106.2822226	906.5758719	-3.0925	7.72E-10	4.57E-08
evm.TU.FS_1157.4	35.81610876	366.3430841	-3.3545	8.05E-10	4.76E-08
evm.TU.FS_739.116	8879.941061	1260.944791	2.816	8.20E-10	4.84E-08
evm.TU.FS_542.28	178.3365631	2266.485026	-3.6678	8.33E-10	4.91E-08
evm.TU.FS_609.21	1.572290958	78.12076045	-5.6348	8.32E-10	4.91E-08
evm.TU.OS_5071.5	234.4689792	18.33627077	3.6766	8.36E-10	4.92E-08
evm.TU.FS_721.31	23.34195953	260.2988414	-3.4792	8.40E-10	4.93E-08
evm.TU.OS_2534.3	0.727082996	58.71721866	-6.3355	8.51E-10	4.99E-08
evm.TU.FS_604.1	4.382599423	104.1960344	-4.5714	8.58E-10	5.03E-08
evm.TU.FS_915.48	14.905932	192.0790042	-3.6877	8.73E-10	5.11E-08
evm.TU.FS_52.9	0.320311801	54.51326088	-7.411	9.03E-10	5.27E-08
evm.TU.FS_1246.7	2219.730428	266.8725858	3.0562	9.40E-10	5.48E-08
evm.TU.OS_2522.3	3.881869176	217.4038793	-5.8075	9.54E-10	5.55E-08
evm.TU.FS_1121.3	66.05421613	615.8642772	-3.2209	9.86E-10	5.72E-08
evm.TU.FS_1252.19	1986.792494	10.65429963	7.5429	9.83E-10	5.72E-08
evm.TU.OS_3764.1	6.684370903	176.1406339	-4.7198	9.86E-10	5.72E-08
evm.TU.FS_723.18	74.29003085	670.0084688	-3.1729	1.00E-09	5.81E-08
evm.TU.OS_3735.1	289.8160229	5.256120086	5.785	1.02E-09	5.92E-08
evm.TU.FS_1353.95	0.936769488	63.8816274	-6.0916	1.04E-09	6.02E-08
evm.TU.OS_4603.2	37.81933683	360.7236619	-3.2537	1.05E-09	6.06E-08
evm.TU.FS_213.10	353.6991957	36.51484746	3.276	1.06E-09	6.08E-08
evm.TU.FS_470.25	523.1107273	15.70403418	5.0579	1.08E-09	6.20E-08
evm.TU.FS_1093.10	1.57739309	70.15792453	-5.475	1.09E-09	6.23E-08
evm.TU.OS_2988.2	1.707082182	73.63488606	-5.4308	1.10E-09	6.31E-08
evm.TU.FS_1052.4	368.4232494	15.74878244	4.5481	1.12E-09	6.43E-08
evm.TU.FS_302.57	126.5222597	1233.007108	-3.2847	1.12E-09	6.43E-08
evm.TU.FS_925.40	0.320311801	52.60698844	-7.3596	1.13E-09	6.47E-08
evm.TU.OS_4629.3	20.00779257	254.565486	-3.6694	1.15E-09	6.57E-08
evm.TU.OS_3265.1	0	69.37763683	#NAME?	1.16E-09	6.59E-08
evm.TU.FS_108.38	0	48.37063065	#NAME?	1.20E-09	6.82E-08
evm.TU.FS_827.3	0	47.02425546	#NAME?	1.26E-09	7.15E-08
evm.TU.FS_160.34	84.96619589	2.779362764	4.9341	1.26E-09	7.15E-08
evm.TU.OS_2453.1	594.9234536	24.67419271	4.5916	1.27E-09	7.17E-08
evm.TU.FS_718.33	407.4490986	39.16380996	3.379	1.27E-09	7.18E-08
evm.TU.OS_4568.1	0	47.21220644	#NAME?	1.28E-09	7.21E-08
evm.TU.FS_1259.3	31.48153409	315.8316745	-3.3266	1.28E-09	7.22E-08
evm.TU.FS_133.4	72.87130293	640.1160499	-3.1349	1.28E-09	7.22E-08
evm.TU.FS_640.31	2.689478893	87.06517064	-5.0167	1.28E-09	7.22E-08
evm.TU.FS_353.1	1563.220943	210.9339327	2.8897	1.30E-09	7.28E-08
evm.TU.FS_212.10	341.941228	1.769753635	7.5941	1.30E-09	7.30E-08
evm.TU.FS_1176.26	41.31923001	375.6475071	-3.1845	1.34E-09	7.51E-08
evm.TU.FS_162.7	38.78537436	362.5784305	-3.2247	1.37E-09	7.64E-08
evm.TU.FS_686.40	1.601559004	72.13807859	-5.4932	1.37E-09	7.67E-08
evm.TU.FS_1387.145	47.15121549	411.6461268	-3.126	1.41E-09	7.85E-08
evm.TU.FS_558.90	757.4616146	82.3220367	3.2018	1.43E-09	7.95E-08
evm.TU.FS_395.1	535.3878341	59.26821717	3.1753	1.43E-09	7.95E-08
evm.TU.OS_4054.5	469.3431081	61.0219017	2.9432	1.44E-09	7.99E-08
evm.TU.FS_1002.12	500.8410711	52.63495881	3.2503	1.44E-09	8.01E-08
evm.TU.FS_921.31	80.92264985	671.6418816	-3.0531	1.45E-09	8.01E-08
evm.TU.FS_1357.2	565.4866246	4101.843216	-2.8587	1.54E-09	8.53E-08
evm.TU.OS_3886.6	17.69581682	216.7890537	-3.6148	1.54E-09	8.53E-08
evm.TU.OS_1758.2	7.909786621	134.1968313	-4.0846	1.56E-09	8.59E-08
evm.TU.FS_162.31	2046.400663	260.9823241	2.9711	1.56E-09	8.59E-08
evm.TU.FS_13.6	95.4848196	795.6114115	-3.0587	1.61E-09	8.86E-08
evm.TU.FS_770.1	54.04673405	485.0136343	-3.1657	1.61E-09	8.86E-08
evm.TU.FS_106.18	26.76226369	9440.270082	-8.4625	1.61E-09	8.86E-08
evm.TU.FS_904.5	187.146583	1427.117751	-2.9309	1.62E-09	8.89E-08
evm.TU.FS_432.4	12.34206262	171.8219571	-3.7993	1.63E-09	8.92E-08
evm.TU.OS_4088.9	0	47.22733489	#NAME?	1.63E-09	8.93E-08
evm.TU.OS_2356.2	9.234263521	148.3666827	-4.006	1.68E-09	9.18E-08
evm.TU.FS_972.12	38.31996577	348.0576426	-3.1832	1.70E-09	9.29E-08
evm.TU.OS_3585.1	49.485368	654.8499194	-3.7261	1.71E-09	9.33E-08
evm.TU.FS_1367.74	3.67458021	97.16801756	-4.7248	1.73E-09	9.40E-08
evm.TU.FS_701.113	114.1394814	6.377603482	4.1616	1.75E-09	9.50E-08
evm.TU.FS_814.67	432.3501896	3115.451735	-2.8492	1.75E-09	9.50E-08
evm.TU.OS_1605.1	33.36393258	351.833568	-3.3985	1.75E-09	9.50E-08
evm.TU.FS_683.21	431.681748	27.32876758	3.9815	1.76E-09	9.51E-08
evm.TU.FS_1280.15	4.490520126	135.4106236	-4.9143	1.76E-09	9.52E-08
evm.TU.FS_1154.12	2821.972721	363.1316313	2.9581	1.79E-09	9.67E-08
evm.TU.FS_724.5	2.371871698	76.43542411	-5.0101	1.79E-09	9.67E-08
evm.TU.FS_316.66	15.10539911	184.457312	-3.6102	1.80E-09	9.70E-08
evm.TU.FS_1044.24	11.14863467	158.8660092	-3.8329	1.82E-09	9.81E-08
evm.TU.FS_762.9	827.3491192	0.498929246	10.695	1.84E-09	9.87E-08
evm.TU.OS_2557.7	70.26663161	0.430134068	7.3519	1.85E-09	9.90E-08
evm.TU.OS_4620.10	217.6203746	11.89324992	4.1936	1.86E-09	9.99E-08
evm.TU.FS_1039.2	1933.626938	244.8072791	2.9816	1.89E-09	1.01E-07
evm.TU.FS_1085.8	0.363541498	50.83946936	-7.1277	1.90E-09	1.02E-07
evm.TU.FS_1153.30	71.44223922	589.7567759	-3.0453	1.92E-09	1.02E-07
evm.TU.FS_1365.9	165.3761732	1295.14107	-2.9693	1.93E-09	1.03E-07
evm.TU.FS_544.7	147.8066662	9.471302592	3.964	1.99E-09	1.06E-07
evm.TU.FS_979.19	78.29017165	673.1125529	-3.1039	2.07E-09	1.10E-07
evm.TU.FS_721.42	681.199354	82.76887695	3.0409	2.07E-09	1.10E-07
evm.TU.OS_3454.1	1.553227176	106.2260232	-6.0957	2.09E-09	1.11E-07
evm.TU.FS_1234.6	9.023217167	138.9444146	-3.9447	2.10E-09	1.11E-07
evm.TU.FS_556.27	980.8688325	7090.642549	-2.8538	2.20E-09	1.16E-07
evm.TU.FS_514.2	11.31478438	164.5365893	-3.8621	2.24E-09	1.18E-07
evm.TU.FS_1274.17	211.7637255	18.41067831	3.5238	2.28E-09	1.20E-07
evm.TU.OS_2793.2	16.94050344	211.1559206	-3.6398	2.30E-09	1.21E-07
evm.TU.FS_647.10	18.25644302	205.2178166	-3.4907	2.36E-09	1.24E-07
evm.TU.FS_804.13	6.666974063	542.3465572	-6.346	2.36E-09	1.24E-07
evm.TU.FS_1239.44	43.59320972	387.9466415	-3.1537	2.38E-09	1.25E-07
evm.TU.FS_1122.161	593.0173993	71.16259784	3.0589	2.39E-09	1.25E-07
evm.TU.FS_49.312	152.7370389	1156.63617	-2.9208	2.40E-09	1.25E-07
evm.TU.FS_689.3	96.0773731	757.720697	-2.9794	2.49E-09	1.30E-07
evm.TU.OS_1892.1	0	374.3904797	#NAME?	2.50E-09	1.31E-07
evm.TU.FS_224.7	4771.743796	710.5401035	2.7475	2.51E-09	1.31E-07
evm.TU.FS_62.351	9.15800839	136.7120874	-3.9	2.55E-09	1.33E-07
evm.TU.FS_170.24	60.68092928	516.3735496	-3.0891	2.60E-09	1.35E-07
evm.TU.FS_701.46	0	44.43393497	#NAME?	2.63E-09	1.37E-07
evm.TU.FS_896.65	34.96851839	332.2020849	-3.2479	2.66E-09	1.38E-07
evm.TU.FS_1122.198	2.436562703	79.57891847	-5.0295	2.66E-09	1.38E-07
evm.TU.FS_942.12	101.3670807	793.1233578	-2.968	2.70E-09	1.40E-07
evm.TU.OS_4721.1	62.11369444	1.10973276	5.8066	2.70E-09	1.40E-07
evm.TU.OS_5134.3	3.330102494	664.4132471	-7.6404	2.70E-09	1.40E-07
evm.TU.FS_425.17	419.3992698	44.44174241	3.2383	2.73E-09	1.41E-07
evm.TU.FS_470.39	355.9750179	42.09039034	3.0802	2.78E-09	1.43E-07
evm.TU.FS_1174.13	40.456303	347.5719036	-3.1029	2.79E-09	1.43E-07
evm.TU.FS_664.12	60.44637653	496.235066	-3.0373	2.83E-09	1.45E-07
evm.TU.FS_915.91	0.727082996	77.33831713	-6.7329	2.87E-09	1.47E-07
evm.TU.FS_497.12	16.69301159	291.289813	-4.1251	2.95E-09	1.51E-07
evm.TU.FS_160.42	189.279039	1314.244593	-2.7956	2.97E-09	1.52E-07
evm.TU.OS_2991.2	17.10216519	201.1509233	-3.556	2.97E-09	1.52E-07
evm.TU.FS_314.83	91.78771018	716.7614298	-2.9651	2.97E-09	1.52E-07
evm.TU.FS_608.17	4.512288515	97.35980056	-4.4314	3.05E-09	1.55E-07
evm.TU.OS_4596.8_evm.TU.OS_4596.9	66.27565741	521.4342865	-2.9759	3.09E-09	1.57E-07
evm.TU.FS_1088.22	102.2374771	789.6116058	-2.9492	3.09E-09	1.57E-07
evm.TU.FS_964.54	204.9236406	2817.323862	-3.7812	3.15E-09	1.60E-07
evm.TU.FS_1138.4	0	44.63476011	#NAME?	3.17E-09	1.61E-07
evm.TU.FS_571.33	0.960935403	61.7427794	-6.0057	3.17E-09	1.61E-07
evm.TU.FS_200.8	1809.650474	12488.75144	-2.7868	3.19E-09	1.61E-07
evm.TU.FS_596.68	1.300310986	62.47709665	-5.5864	3.36E-09	1.70E-07
evm.TU.FS_206.1	3505.844216	490.6361797	2.837	3.48E-09	1.76E-07
evm.TU.FS_301.38	1.776875319	71.85952007	-5.3378	3.53E-09	1.78E-07
evm.TU.FS_1381.25	8.605204045	129.8104757	-3.9151	3.55E-09	1.79E-07
evm.TU.FS_46.91	1.281247203	658.6605664	-9.0058	3.55E-09	1.79E-07
evm.TU.OS_4838.1	21.77686115	231.0396828	-3.4073	3.58E-09	1.80E-07
evm.TU.FS_814.56	188.1302836	15.85337517	3.5689	3.59E-09	1.80E-07
evm.TU.OS_2987.8	1345.661931	184.3651662	2.8677	3.60E-09	1.80E-07
evm.TU.FS_1166.21	178.2093866	1313.263042	-2.8815	3.67E-09	1.83E-07
evm.TU.FS_401.4	1.047394797	59.62003997	-5.8309	3.66E-09	1.83E-07
evm.TU.FS_870.20	6.389891959	108.1522882	-4.0811	3.69E-09	1.84E-07
evm.TU.OS_2979.1	2.218016692	74.39163302	-5.0678	3.71E-09	1.85E-07
evm.TU.FS_266.2	3.747077953	90.38483311	-4.5922	3.72E-09	1.86E-07
evm.TU.FS_1316.28	654.5274193	6529.922341	-3.3185	3.74E-09	1.86E-07
evm.TU.FS_15.122	218.816784	1583.952096	-2.8557	3.77E-09	1.87E-07
evm.TU.OS_5013.5	1.090624494	57.9928717	-5.7326	3.86E-09	1.92E-07
evm.TU.FS_331.70	0.320311801	49.65818096	-7.2764	3.89E-09	1.93E-07
evm.TU.FS_49.325	120.4771979	4.75719084	4.6625	3.90E-09	1.93E-07
evm.TU.FS_1348.4	20.20280194	211.3096912	-3.3867	3.95E-09	1.95E-07
evm.TU.FS_445.20	78.93173161	1.858126629	5.4087	3.96E-09	1.96E-07
evm.TU.FS_683.15	44.11841297	0	Inf	3.96E-09	1.96E-07
evm.TU.FS_640.4	6.139373296	533.7954218	-6.4421	4.08E-09	2.01E-07
evm.TU.FS_1312.8	22.20706768	227.2200715	-3.355	4.09E-09	2.01E-07
evm.TU.OS_5237.2	33.70225539	308.7191167	-3.1954	4.11E-09	2.02E-07
evm.TU.FS_1208.23	0.960935403	60.09158395	-5.9666	4.15E-09	2.04E-07
evm.TU.FS_207.32	262.4794056	26.26156826	3.3212	4.16E-09	2.04E-07
evm.TU.FS_847.21	2.983227253	80.70826851	-4.7578	4.19E-09	2.05E-07
evm.TU.OS_4824.2	259.1181352	25.03660315	3.3715	4.20E-09	2.06E-07
evm.TU.OS_2202.3	4.563017869	128.7269257	-4.8182	4.21E-09	2.06E-07
evm.TU.FS_655.7	106.3842955	819.8681311	-2.9461	4.23E-09	2.07E-07
evm.TU.OS_4860.1	9.796234466	133.7486774	-3.7712	4.38E-09	2.13E-07
evm.TU.FS_1348.21	2771.230169	0	Inf	4.46E-09	2.17E-07
evm.TU.FS_138.18	44.01454161	0	Inf	4.49E-09	2.18E-07
evm.TU.FS_715.106	17.04468188	263.1153476	-3.9483	4.49E-09	2.18E-07
evm.TU.FS_977.84	2190.316569	313.6353224	2.804	4.49E-09	2.18E-07
evm.TU.FS_7.7	1977.000227	296.9214473	2.7352	4.63E-09	2.25E-07
evm.TU.FS_1099.9	0.296145886	50.91227943	-7.4256	4.66E-09	2.26E-07
evm.TU.FS_915.92	10987.08136	1677.358186	2.7115	4.71E-09	2.28E-07
evm.TU.FS_7.4	1.959998371	70.14457642	-5.1614	4.73E-09	2.28E-07
evm.TU.OS_3801.2	3.026456951	82.83438575	-4.7745	4.96E-09	2.39E-07
evm.TU.FS_259.21	192.7537965	15.65703164	3.6219	5.00E-09	2.41E-07
evm.TU.FS_299.7	0	42.18202997	#NAME?	5.00E-09	2.41E-07
evm.TU.FS_573.24	3.370934666	84.68913457	-4.651	5.01E-09	2.41E-07
evm.TU.FS_49.306	0.616457687	54.11668981	-6.4559	5.02E-09	2.41E-07
evm.TU.FS_1113.54	77.35897179	582.219336	-2.9119	5.07E-09	2.43E-07
evm.TU.FS_451.69	9.136547081	131.1433719	-3.8434	5.16E-09	2.47E-07
evm.TU.FS_1133.32	1355.67764	185.3153851	2.871	5.19E-09	2.48E-07
evm.TU.FS_585.15	10.57270207	142.4459095	-3.752	5.29E-09	2.53E-07
evm.TU.FS_1254.10	143.0512121	10.16488647	3.8149	5.31E-09	2.54E-07
evm.TU.OS_5225.5	4.700513698	96.00904771	-4.3523	5.33E-09	2.54E-07
evm.TU.FS_1183.22	20.88257566	221.5663482	-3.4074	5.34E-09	2.55E-07
evm.TU.OS_4070.2	1.596456873	65.33032131	-5.3548	5.45E-09	2.59E-07
evm.TU.FS_1313.3	0.592291773	54.80582432	-6.5319	5.46E-09	2.60E-07
evm.TU.FS_867.19	0.888437659	56.68289168	-5.9955	5.47E-09	2.60E-07
evm.TU.FS_537.4	32.39339196	301.1469306	-3.2167	5.50E-09	2.61E-07
evm.TU.FS_73.74	55.52734706	0.579475061	6.5823	5.57E-09	2.64E-07
evm.TU.OS_2152.1	296.5083454	2146.447668	-2.8558	5.61E-09	2.66E-07
evm.TU.OS_2704.6	0.616457687	54.46406325	-6.4652	5.73E-09	2.71E-07
evm.TU.FS_1357.6	395.7041366	47.3688487	3.0624	5.75E-09	2.71E-07
evm.TU.FS_418.108	0	42.72405804	#NAME?	5.75E-09	2.71E-07
evm.TU.FS_1322.21	2377.96526	332.1896505	2.8396	5.80E-09	2.73E-07
evm.TU.FS_432.34	1.343540684	64.08810438	-5.5759	5.88E-09	2.77E-07
evm.TU.FS_814.151	30.9021663	294.0400496	-3.2502	5.92E-09	2.78E-07
evm.TU.FS_1201.24	325.9319336	2119.986762	-2.7014	5.95E-09	2.79E-07
evm.TU.FS_928.13	4.647079738	263.5086688	-5.8254	5.97E-09	2.80E-07
evm.TU.FS_484.45	4.541556561	92.71951124	-4.3516	6.20E-09	2.91E-07
evm.TU.FS_872.4	33.02996621	299.6936689	-3.1816	6.23E-09	2.92E-07
evm.TU.OS_1663.14	64.45503954	596.0226933	-3.209	6.26E-09	2.93E-07
evm.TU.FS_69.22	0	42.22567444	#NAME?	6.34E-09	2.96E-07
evm.TU.FS_950.1	1.386770381	62.38767183	-5.4915	6.34E-09	2.96E-07
evm.TU.FS_1138.3	0	42.35265742	#NAME?	6.50E-09	3.03E-07
evm.TU.FS_1133.18	0.363541498	47.86884951	-7.0408	6.66E-09	3.10E-07
evm.TU.FS_729.4	171.356512	1252.48558	-2.8697	6.73E-09	3.12E-07
evm.TU.OS_2057.2	163.6539859	1183.939054	-2.8549	6.72E-09	3.12E-07
evm.TU.OS_4996.1	4.218540154	256.4592376	-5.9258	6.74E-09	3.13E-07
evm.TU.FS_428.46	18.82800407	203.525231	-3.4343	6.75E-09	3.13E-07
evm.TU.FS_1094.98	55.40767157	455.5939869	-3.0396	6.78E-09	3.14E-07
evm.TU.FS_94.14	1021.188231	136.1628495	2.9068	6.80E-09	3.14E-07
evm.TU.OS_4588.2	7.534988077	116.3857318	-3.9492	6.82E-09	3.15E-07
evm.TU.OS_2818.3	12.76415532	152.3886969	-3.5776	6.84E-09	3.15E-07
evm.TU.FS_713.24	8.305300771	18193.20289	-11.097	6.87E-09	3.16E-07
evm.TU.FS_480.10	17.95999006	202.4766491	-3.4949	6.88E-09	3.17E-07
evm.TU.OS_4149.1_evm.TU.OS_4149.2	5.610412666	352.0785488	-5.9716	6.97E-09	3.20E-07
evm.TU.FS_1206.32	17.31666185	427.2258197	-4.6248	6.99E-09	3.21E-07
evm.TU.FS_45.58	3884.044529	625.1542618	2.6353	7.01E-09	3.21E-07
evm.TU.FS_500.4	386.0056594	2848.94009	-2.8837	6.99E-09	3.21E-07
evm.TU.FS_673.12	2726.100953	420.3537146	2.6972	7.00E-09	3.21E-07
evm.TU.OS_2988.1	9.9804103	138.4864213	-3.7945	7.06E-09	3.23E-07
evm.TU.FS_0.17	76.13212515	563.9829392	-2.8891	7.10E-09	3.24E-07
evm.TU.FS_332.9	12.96737982	161.7622215	-3.6409	7.11E-09	3.24E-07
evm.TU.FS_786.11	0	73.1246729	#NAME?	7.13E-09	3.25E-07
evm.TU.OS_4736.5	160.9658366	1103.863055	-2.7777	7.23E-09	3.29E-07
evm.TU.FS_1353.26	24.48435104	235.2419319	-3.2642	7.31E-09	3.32E-07
evm.TU.FS_256.42	10.25239027	144.3192955	-3.8152	7.39E-09	3.35E-07
evm.TU.FS_395.16	0.912603574	57.59691799	-5.9799	7.39E-09	3.35E-07
evm.TU.FS_672.1	116.7543872	823.5795279	-2.8184	7.39E-09	3.35E-07
evm.TU.FS_1318.85	910.7136818	19.14565237	5.5719	7.43E-09	3.36E-07
evm.TU.FS_1183.11_evm.TU.FS_1183.12	2262.854859	323.449359	2.8065	7.45E-09	3.37E-07
evm.TU.FS_1344.69	27.11019171	264.7406046	-3.2877	7.46E-09	3.37E-07
evm.TU.FS_967.6	0	241.5518417	#NAME?	7.55E-09	3.40E-07
evm.TU.FS_302.35	59.50525061	466.3993289	-2.9705	7.68E-09	3.46E-07
evm.TU.FS_823.52	6.06551569	116.5244062	-4.2639	7.70E-09	3.47E-07
evm.TU.FS_143.8	323.0104191	2109.479291	-2.7072	7.73E-09	3.47E-07
evm.TU.FS_170.15	1123.857482	157.6007775	2.8341	7.81E-09	3.51E-07
evm.TU.FS_73.79	2062.446008	297.9949253	2.791	7.83E-09	3.51E-07
evm.TU.OS_2080.1	75.9961056	2.840330762	4.7418	8.05E-09	3.61E-07
evm.TU.FS_457.16	12.23551689	144.2139545	-3.5591	8.28E-09	3.71E-07
evm.TU.OS_2696.10	9.428950699	126.4135538	-3.7449	8.31E-09	3.72E-07
evm.TU.FS_788.9	25.44935091	288.5642354	-3.5032	8.32E-09	3.72E-07
evm.TU.FS_977.45	14.26903555	551.1724714	-5.2715	8.43E-09	3.76E-07
evm.TU.OS_3059.2	0.320311801	116.8948859	-8.5115	8.43E-09	3.76E-07
evm.TU.OS_4209.6	0	87.18872384	#NAME?	8.49E-09	3.78E-07
evm.TU.FS_572.92	0	41.47281147	#NAME?	8.57E-09	3.81E-07
evm.TU.FS_904.15	15.04820777	171.1025657	-3.5072	8.61E-09	3.83E-07
evm.TU.OS_4479.2	1.257081289	17452.19967	-13.761	8.64E-09	3.83E-07
evm.TU.FS_489.35	2730.52974	400.3531197	2.7698	8.79E-09	3.90E-07
evm.TU.FS_814.69	85.31425409	2093.925338	-4.6173	8.81E-09	3.90E-07
evm.TU.FS_782.2	5.443955871	102.168515	-4.2302	8.84E-09	3.91E-07
evm.TU.OS_2759.6	2.280310172	69.48226902	-4.9293	8.89E-09	3.93E-07
evm.TU.FS_1343.1	524.0953699	64.01750912	3.0333	8.93E-09	3.94E-07
evm.TU.FS_24.66	6.323534011	104.5461288	-4.0473	9.06E-09	4.00E-07
evm.TU.OS_4308.2	53.56566663	415.8818349	-2.9568	9.11E-09	4.02E-07
evm.TU.FS_497.128	1627.118585	11456.2563	-2.8157	9.27E-09	4.08E-07
evm.TU.OS_2459.4	17.94873301	195.8098475	-3.4475	9.46E-09	4.16E-07
evm.TU.OS_4346.3	111.5265798	825.7449761	-2.8883	9.59E-09	4.21E-07
evm.TU.FS_1375.9	326.5101047	43.06086357	2.9227	9.63E-09	4.23E-07
evm.TU.FS_351.3	13.53040355	163.4480713	-3.5946	1.00E-08	4.40E-07
evm.TU.FS_582.8	21.15695315	384.2142152	-4.1827	1.04E-08	4.56E-07
evm.TU.FS_73.34	0.888437659	71.57544062	-6.3321	1.05E-08	4.57E-07
evm.TU.OS_1840.9	14.78779192	7289.776597	-8.9453	1.05E-08	4.57E-07
evm.TU.OS_3605.2	7.107808356	111.4512493	-3.9709	1.05E-08	4.60E-07
evm.TU.OS_4798.3	800.1851873	112.1023911	2.8355	1.06E-08	4.61E-07
evm.TU.OS_4969.2	0.320311801	47.46000189	-7.2111	1.06E-08	4.62E-07
evm.TU.FS_757.1	0	42.07526189	#NAME?	1.10E-08	4.77E-07
evm.TU.FS_115.2	66.44034596	729.6806953	-3.4571	1.11E-08	4.80E-07
evm.TU.OS_2017.3	4.757705047	88.49702747	-4.2173	1.11E-08	4.80E-07
evm.TU.FS_1062.3	6212.314786	973.6092583	2.6737	1.13E-08	4.92E-07
evm.TU.FS_1103.5	3233.059528	0.929063315	11.765	1.15E-08	4.98E-07
evm.TU.OS_2551.1	0.296145886	47.24298925	-7.3176	1.16E-08	5.03E-07
evm.TU.FS_1302.191	498.5052773	3196.186979	-2.6807	1.16E-08	5.03E-07
evm.TU.FS_767.5	29.12184068	251.7973033	-3.1121	1.17E-08	5.06E-07
evm.TU.FS_903.141	299.3230588	33.79084033	3.147	1.21E-08	5.23E-07
evm.TU.FS_287.4	2.304476086	71.43725264	-4.9542	1.21E-08	5.23E-07
evm.TU.FS_1100.45	16.51769527	327.5973168	-4.3098	1.22E-08	5.23E-07
evm.TU.FS_605.5	1.620622787	62.84183308	-5.2771	1.22E-08	5.23E-07
evm.TU.FS_605.7	1.801041233	67.74224637	-5.2332	1.22E-08	5.24E-07
evm.TU.FS_1287.46	1.959998371	64.37997154	-5.0377	1.22E-08	5.25E-07
evm.TU.OS_2146.1	40.86965262	0	Inf	1.22E-08	5.25E-07
evm.TU.FS_797.32	542.0018764	3357.438172	-2.631	1.23E-08	5.27E-07
evm.TU.FS_275.33	140.4857166	968.5054883	-2.7853	1.24E-08	5.31E-07
evm.TU.OS_2720.4	0	40.36307871	#NAME?	1.25E-08	5.33E-07
evm.TU.OS_2963.9	9.796234466	127.9908873	-3.7077	1.25E-08	5.33E-07
evm.TU.FS_831.35	0.592291773	50.96369188	-6.427	1.25E-08	5.33E-07
evm.TU.FS_437.4	1006.351476	159.7594776	2.6552	1.29E-08	5.48E-07
evm.TU.OS_2624.1	0	39.48321302	#NAME?	1.29E-08	5.48E-07
evm.TU.FS_862.4	236.2970496	0.430134068	9.1016	1.29E-08	5.49E-07
evm.TU.FS_72.4	177.4400556	1235.527719	-2.7997	1.31E-08	5.56E-07
evm.TU.FS_1043.8	9.43405283	124.2260143	-3.7189	1.32E-08	5.59E-07
evm.TU.FS_426.5	13624.54466	2349.830149	2.5356	1.33E-08	5.62E-07
evm.TU.FS_358.12	30.84800176	273.8093288	-3.1499	1.33E-08	5.64E-07
evm.TU.OS_3258.4	35.6639207	353.3279456	-3.3085	1.34E-08	5.65E-07
evm.TU.FS_1277.45	30.35143728	267.4291895	-3.1393	1.36E-08	5.76E-07
evm.TU.FS_542.69	84.66700808	3.957890702	4.419	1.37E-08	5.80E-07
evm.TU.FS_753.7	3988.801413	645.6213508	2.6272	1.39E-08	5.88E-07
evm.TU.OS_2027.3	0.363541498	49.18948887	-7.0801	1.42E-08	5.98E-07
evm.TU.FS_1302.142	49.80494922	377.1241444	-2.9207	1.42E-08	5.99E-07
evm.TU.FS_119.17	855.4518794	137.0760069	2.6417	1.44E-08	6.03E-07
evm.TU.OS_4982.14	41.1905937	0	Inf	1.44E-08	6.03E-07
evm.TU.FS_344.40	58.48338159	437.2290962	-2.9023	1.44E-08	6.05E-07
evm.TU.OS_4355.25	10.47467855	445.5309817	-5.4105	1.44E-08	6.05E-07
evm.TU.OS_4920.2	15.62686009	3599.852601	-7.8478	1.45E-08	6.07E-07
evm.TU.OS_2567.1	121.2250676	4.468570585	4.7617	1.46E-08	6.10E-07
evm.TU.FS_527.27	17.6961239	188.623539	-3.414	1.48E-08	6.17E-07
evm.TU.FS_915.33	225.654234	12.35918154	4.1905	1.50E-08	6.25E-07
evm.TU.FS_485.14	180.8568503	16.69796922	3.4371	1.51E-08	6.31E-07
evm.TU.FS_334.1	884.1484218	126.5550873	2.8045	1.53E-08	6.37E-07
evm.TU.FS_1161.7	508.9823446	3131.859554	-2.6213	1.53E-08	6.39E-07
evm.TU.FS_428.45	536.731356	3547.228981	-2.7244	1.57E-08	6.52E-07
evm.TU.OS_3383.7	1.047394797	172.1807799	-7.361	1.58E-08	6.55E-07
evm.TU.FS_466.143	4.39926568	89.07886798	-4.3397	1.59E-08	6.61E-07
evm.TU.FS_328.26	124.3065393	0	Inf	1.62E-08	6.73E-07
evm.TU.FS_1007.12	11.03936922	137.9892007	-3.6438	1.63E-08	6.74E-07
evm.TU.FS_457.24	287.7209414	23.31721014	3.6252	1.64E-08	6.79E-07
evm.TU.FS_571.53	0	40.74570405	#NAME?	1.67E-08	6.90E-07
evm.TU.FS_713.16	9.337082093	140.1404884	-3.9078	1.68E-08	6.94E-07
evm.TU.OS_2566.2	21546.97483	3498.876171	2.6225	1.70E-08	7.02E-07
evm.TU.OS_4085.3	0.363541498	45.27631419	-6.9605	1.70E-08	7.02E-07
evm.TU.FS_1261.29	0	52.06505181	#NAME?	1.74E-08	7.17E-07
evm.TU.FS_1154.15	0	39.92121374	#NAME?	1.77E-08	7.26E-07
evm.TU.OS_3267.11	8.282494719	112.681807	-3.766	1.77E-08	7.26E-07
evm.TU.FS_1371.5	14.53113346	251.0701097	-4.1109	1.79E-08	7.32E-07
evm.TU.FS_331.177	812.3069312	5191.97137	-2.6762	1.79E-08	7.32E-07
evm.TU.FS_915.61	1.644788702	62.88438626	-5.2567	1.78E-08	7.32E-07
evm.TU.OS_4883.2	25.52695079	233.7117515	-3.1946	1.79E-08	7.32E-07
evm.TU.FS_1304.27	163.6021749	14.97129467	3.4499	1.80E-08	7.37E-07
evm.TU.OS_2241.1	0	39.29250158	#NAME?	1.81E-08	7.39E-07
evm.TU.OS_4920.3	10.42905133	2420.998314	-7.8589	1.81E-08	7.40E-07
evm.TU.FS_62.223	71.97931366	0	Inf	1.84E-08	7.52E-07
evm.TU.FS_182.83	3.542493592	78.84676407	-4.4762	1.87E-08	7.62E-07
evm.TU.FS_1169.2	0	38.88249097	#NAME?	1.87E-08	7.62E-07
evm.TU.FS_1280.33	39.94038278	321.8590598	-3.0105	1.89E-08	7.68E-07
evm.TU.FS_570.6	1.090624494	54.91546404	-5.654	1.91E-08	7.77E-07
evm.TU.FS_440.30	23.56695242	216.9555676	-3.2026	1.92E-08	7.80E-07
evm.TU.FS_49.389	71.86370264	516.8562519	-2.8464	1.98E-08	8.03E-07
evm.TU.OS_2711.14	6.089681605	100.2661463	-4.0413	2.00E-08	8.11E-07
evm.TU.FS_674.38	2053.01739	310.3166276	2.7259	2.03E-08	8.19E-07
evm.TU.FS_27.5	70.49719413	508.2985483	-2.85	2.03E-08	8.20E-07
evm.TU.FS_466.183	1121.095154	6877.244935	-2.6169	2.05E-08	8.27E-07
evm.TU.OS_4694.7	0	211.9253536	#NAME?	2.11E-08	8.52E-07
evm.TU.FS_838.18	12.93061212	272.1872989	-4.3957	2.14E-08	8.61E-07
evm.TU.FS_1264.2	0	92.07919908	#NAME?	2.16E-08	8.67E-07
evm.TU.FS_715.20	235.2941266	24.28036237	3.2766	2.16E-08	8.69E-07
evm.TU.OS_3293.1	2450.500451	377.2109469	2.6996	2.17E-08	8.70E-07
evm.TU.OS_4027.1	619.5680428	39.62981329	3.9666	2.17E-08	8.71E-07
evm.TU.FS_638.42	54.05965804	0.929063315	5.8626	2.19E-08	8.79E-07
evm.TU.FS_792.12	2356.646884	370.5213653	2.6691	2.22E-08	8.91E-07
evm.TU.FS_151.7	9.975308169	235.508135	-4.5613	2.27E-08	9.09E-07
evm.TU.FS_392.1	1.935832456	73.84802722	-5.2535	2.28E-08	9.12E-07
evm.TU.FS_1172.70	49.34474407	375.5458899	-2.928	2.30E-08	9.17E-07
evm.TU.FS_1064.22	68.92328159	481.8420459	-2.8055	2.30E-08	9.17E-07
evm.TU.OS_2159.14	187.2785834	17.45642482	3.4234	2.33E-08	9.28E-07
evm.TU.FS_1084.61	5042.262111	876.0885145	2.5249	2.39E-08	9.50E-07
evm.TU.FS_701.130	63.11549226	623.6287097	-3.3046	2.39E-08	9.50E-07
evm.TU.FS_592.5	1.319374769	188.6875046	-7.16	2.40E-08	9.55E-07
evm.TU.FS_200.9	251.5436886	1546.27463	-2.6199	2.42E-08	9.60E-07
evm.TU.OS_2197.5	4.635515612	260.0379369	-5.8098	2.43E-08	9.66E-07
evm.TU.FS_211.35	94.86596439	5.246604	4.1764	2.44E-08	9.68E-07
evm.TU.OS_1671.1	0.616457687	47.87611131	-6.2792	2.48E-08	9.82E-07
evm.TU.FS_863.13	281.153045	34.89388917	3.0103	2.54E-08	1.01E-06
evm.TU.FS_778.29	1.386770381	54.92265413	-5.3076	2.56E-08	1.01E-06
evm.TU.FS_1133.14	15.51487492	166.4182244	-3.4231	2.59E-08	1.02E-06
evm.TU.FS_736.8	161.8542032	2.199887703	6.2011	2.59E-08	1.02E-06
evm.TU.FS_573.26	11.03770228	139.2012522	-3.6567	2.61E-08	1.03E-06
evm.TU.OS_4588.26	8147.139616	1242.069368	2.7135	2.62E-08	1.03E-06
evm.TU.FS_712.104	21.91945911	202.3136535	-3.2063	2.64E-08	1.04E-06
evm.TU.FS_784.12	3315.716587	296.7488763	3.482	2.70E-08	1.06E-06
evm.TU.FS_84.72	74.35441477	524.5587684	-2.8186	2.79E-08	1.09E-06
evm.TU.OS_2547.7	4253.319806	44714.99204	-3.3941	2.80E-08	1.10E-06
evm.TU.OS_2799.2	207.1944652	1309.256339	-2.6597	2.82E-08	1.11E-06
evm.TU.OS_2688.2	4.387701555	84.77520131	-4.2721	2.84E-08	1.11E-06
evm.TU.FS_428.37	1337.597892	8155.384754	-2.6081	2.85E-08	1.12E-06
evm.TU.FS_63.73	0	37.31688832	#NAME?	2.89E-08	1.13E-06
evm.TU.FS_1184.40	184.8131459	18.32844359	3.3339	2.90E-08	1.13E-06
evm.TU.OS_4120.2	7803.430505	1284.56964	2.6028	2.89E-08	1.13E-06
evm.TU.FS_660.53	120.6056134	9.196667522	3.713	2.92E-08	1.14E-06
evm.TU.OS_3580.9	3.416561889	76.44439455	-4.4838	2.93E-08	1.14E-06
evm.TU.FS_331.220	166.3165791	1074.255385	-2.6913	3.08E-08	1.20E-06
evm.TU.FS_814.62	2.09718712	65.1949655	-4.9582	3.12E-08	1.21E-06
evm.TU.OS_2112.5	41.57787761	312.0708703	-2.908	3.17E-08	1.23E-06
evm.TU.FS_422.7	486.3917908	71.7504977	2.7611	3.19E-08	1.24E-06
evm.TU.FS_432.21	273.5482743	2922.51004	-3.4173	3.21E-08	1.24E-06
evm.TU.FS_1196.14	649.8717537	93.65251774	2.7948	3.29E-08	1.27E-06
evm.TU.FS_715.12	5020.598104	802.8113434	2.6447	3.30E-08	1.27E-06
evm.TU.OS_4715.1	2016.809388	329.5240337	2.6136	3.30E-08	1.27E-06
evm.TU.OS_4906.5	0.320311801	99.80342935	-8.2835	3.31E-08	1.28E-06
evm.TU.FS_1165.41	0	38.11230447	#NAME?	3.32E-08	1.28E-06
evm.TU.FS_1058.7	1761.718671	274.0353118	2.6845	3.34E-08	1.29E-06
evm.TU.FS_786.45	12.73488728	137.3060736	-3.4305	3.35E-08	1.29E-06
evm.TU.FS_960.39	25.89185215	277.0129659	-3.4194	3.37E-08	1.30E-06
evm.TU.OS_3001.9	102.6229034	698.1606324	-2.7662	3.38E-08	1.30E-06
evm.TU.FS_1062.4	1345.148704	222.5498265	2.5956	3.41E-08	1.31E-06
evm.TU.FS_496.18	19.03592232	183.3567398	-3.2679	3.43E-08	1.31E-06
evm.TU.FS_986.3	37.66684169	300.6468634	-2.9967	3.44E-08	1.32E-06
evm.TU.FS_45.72	81.08262953	561.5994781	-2.7921	3.45E-08	1.32E-06
evm.TU.FS_108.2	0.296145886	71.37619321	-7.913	3.46E-08	1.32E-06
evm.TU.FS_1122.74	0	37.90982266	#NAME?	3.46E-08	1.32E-06
evm.TU.FS_1039.11	266.3347855	1681.512811	-2.6584	3.50E-08	1.34E-06
evm.TU.FS_418.109	0	37.57588877	#NAME?	3.52E-08	1.34E-06
evm.TU.OS_2777.5	0.363541498	49.78062313	-7.0973	3.54E-08	1.35E-06
evm.TU.FS_1193.26	760.6682828	117.7198699	2.6919	3.61E-08	1.37E-06
evm.TU.FS_417.4	0	37.45395277	#NAME?	3.61E-08	1.37E-06
evm.TU.OS_3139.10	6.063118165	129.601947	-4.4179	3.64E-08	1.38E-06
evm.TU.FS_745.2	155.0367653	14.56297297	3.4122	3.66E-08	1.39E-06
evm.TU.OS_3016.4	13.97424953	605.7795324	-5.438	3.66E-08	1.39E-06
evm.TU.FS_494.13	161.5605864	1060.872646	-2.7151	3.67E-08	1.39E-06
evm.TU.FS_1003.27	472.129275	2938.043658	-2.6376	3.67E-08	1.39E-06
evm.TU.FS_960.25	8.302596165	115.1457619	-3.7938	3.69E-08	1.39E-06
evm.TU.FS_831.93	3.303539054	74.03536085	-4.4861	3.69E-08	1.39E-06
evm.TU.OS_3454.7	89.33949717	5.006655463	4.1574	3.70E-08	1.39E-06
evm.TU.OS_5183.1	398.5334057	40.04534482	3.315	3.70E-08	1.39E-06
evm.TU.OS_4589.1	0	46.15056751	#NAME?	3.71E-08	1.40E-06
evm.TU.OS_5062.2	342.5941431	2095.787133	-2.6129	3.73E-08	1.40E-06
evm.TU.OS_1507.9	0.363541498	522.7061594	-10.49	3.78E-08	1.42E-06
evm.TU.FS_15.4	1267.418003	192.9973884	2.7152	3.81E-08	1.43E-06
evm.TU.FS_775.13	177.2484103	1061.299782	-2.582	3.86E-08	1.45E-06
evm.TU.OS_3013.1	8.788327097	111.9283662	-3.6708	3.87E-08	1.45E-06
evm.TU.FS_519.38	8.514987263	114.9690159	-3.7551	3.91E-08	1.47E-06
evm.TU.OS_3312.3	54.46777398	384.9872517	-2.8213	3.92E-08	1.47E-06
evm.TU.FS_597.165	6.474684411	106.5699991	-4.0408	3.92E-08	1.47E-06
evm.TU.FS_1.3	7.869261529	199.1154064	-4.6612	3.93E-08	1.47E-06
evm.TU.OS_1997.3	1232.226892	7481.233498	-2.602	3.93E-08	1.47E-06
evm.TU.FS_1252.6	8.984051938	124.9509984	-3.7979	4.02E-08	1.50E-06
evm.TU.FS_392.16	537.7734662	81.35103756	2.7248	4.02E-08	1.50E-06
evm.TU.FS_1094.166	0.363541498	41.83244172	-6.8464	4.09E-08	1.52E-06
evm.TU.FS_605.8	73.99868001	533.5226483	-2.85	4.09E-08	1.52E-06
evm.TU.FS_467.5	0	37.52612576	#NAME?	4.17E-08	1.55E-06
evm.TU.FS_605.6	11.83488549	134.2834759	-3.5042	4.22E-08	1.57E-06
evm.TU.FS_830.25	1.529061261	58.7379792	-5.2636	4.29E-08	1.59E-06
evm.TU.OS_3653.1	353.6110693	52.77603815	2.7442	4.30E-08	1.59E-06
evm.TU.OS_4209.5	0	48.36663549	#NAME?	4.31E-08	1.60E-06
evm.TU.FS_1138.15	28.73756845	234.6020542	-3.0292	4.32E-08	1.60E-06
evm.TU.FS_93.2	782.6963309	122.5720979	2.6748	4.39E-08	1.63E-06
evm.TU.FS_110.5	158.1969896	0.430134068	8.5227	4.47E-08	1.65E-06
evm.TU.FS_1127.8	6.277906788	108.2562043	-4.108	4.48E-08	1.65E-06
evm.TU.FS_803.26	2944.663123	494.6512189	2.5736	4.48E-08	1.65E-06
evm.TU.FS_432.26	688.0242961	104.5065387	2.7189	4.51E-08	1.66E-06
evm.TU.OS_3007.1	536.3575913	24618.36582	-5.5204	4.53E-08	1.67E-06
evm.TU.FS_804.14	7.850197746	106.0547389	-3.7559	4.58E-08	1.69E-06
evm.TU.FS_693.1	1296.360544	198.6667535	2.706	4.59E-08	1.69E-06
evm.TU.FS_1074.8	17.38091423	167.0524503	-3.2647	4.64E-08	1.71E-06
evm.TU.OS_2139.3	23.60914445	206.0049119	-3.1253	4.65E-08	1.71E-06
evm.TU.OS_4754.7	540.4186594	78.54194381	2.7825	4.81E-08	1.76E-06
evm.TU.FS_715.28	683.0984278	23.01122689	4.8917	4.82E-08	1.76E-06
evm.TU.FS_721.16	115014.3205	16362.01722	2.8134	4.88E-08	1.78E-06
evm.TU.FS_1191.54	0.296145886	52.1926199	-7.4614	4.94E-08	1.80E-06
evm.TU.FS_789.5	6.539682497	94.69786523	-3.856	4.95E-08	1.81E-06
evm.TU.FS_1064.17	14.24187307	354.7230619	-4.6385	4.95E-08	1.81E-06
evm.TU.FS_1105.46	37.55007658	0	Inf	4.98E-08	1.81E-06
evm.TU.FS_258.57	911.068566	143.8919021	2.6626	4.99E-08	1.82E-06
evm.TU.FS_1139.1	48.00390799	0.860268136	5.8022	5.01E-08	1.82E-06
evm.TU.FS_990.4	225.3546423	2713.109211	-3.5897	5.00E-08	1.82E-06
evm.TU.FS_568.38	9.226763864	114.7183685	-3.6361	5.06E-08	1.84E-06
evm.TU.FS_65.27	2.073021205	62.37753839	-4.9112	5.09E-08	1.85E-06
evm.TU.FS_657.30	302.4703133	3630.285114	-3.5852	5.11E-08	1.85E-06
evm.TU.OS_2119.4	1067.329482	6294.584832	-2.5601	5.12E-08	1.86E-06
evm.TU.FS_1241.7	16.29028974	163.0303052	-3.3231	5.13E-08	1.86E-06
evm.TU.FS_674.30	2106.376763	13599.68603	-2.6907	5.14E-08	1.86E-06
evm.TU.FS_1105.123	0.296145886	42.48075142	-7.1644	5.19E-08	1.88E-06
evm.TU.FS_1298.2	26.03652543	220.9979078	-3.0854	5.24E-08	1.89E-06
evm.TU.OS_3398.3	1036.186548	66.27626117	3.9666	5.50E-08	1.98E-06
evm.TU.FS_125.2	38.03038319	298.4459311	-2.9722	5.72E-08	2.06E-06
evm.TU.FS_1139.37	4.560620343	175.8113	-5.2687	5.75E-08	2.07E-06
evm.TU.FS_1305.42	190.033378	1227.350552	-2.6912	5.85E-08	2.10E-06
evm.TU.OS_2238.1	6.654050075	98.22006869	-3.8837	5.85E-08	2.10E-06
evm.TU.OS_5154.3	0.683853299	90.60398164	-7.0497	5.85E-08	2.10E-06
evm.TU.FS_314.63	256.765462	3.219558562	6.3174	5.90E-08	2.12E-06
evm.TU.FS_1172.18	0.960935403	50.43568846	-5.7139	5.99E-08	2.15E-06
evm.TU.FS_1247.12	81.26221609	0	Inf	5.98E-08	2.15E-06
evm.TU.FS_1167.80	4.851664098	85.57622982	-4.1407	6.07E-08	2.17E-06
evm.TU.FS_637.19	8.817595143	110.6967369	-3.6501	6.07E-08	2.17E-06
evm.TU.OS_2627.1	0	35.50743341	#NAME?	6.09E-08	2.18E-06
evm.TU.FS_837.3	38.87453837	9280.564315	-7.8992	6.17E-08	2.20E-06
evm.TU.FS_1135.11	22.45758634	200.4887863	-3.1582	6.21E-08	2.21E-06
evm.TU.FS_1253.8	0.320311801	53.30122913	-7.3785	6.23E-08	2.22E-06
evm.TU.FS_558.78	127.9966738	10.93509271	3.5491	6.23E-08	2.22E-06
evm.TU.FS_761.7	0	314.8064015	#NAME?	6.24E-08	2.22E-06
evm.TU.FS_1162.11	133.9552914	866.9916663	-2.6943	6.27E-08	2.23E-06
evm.TU.OS_2569.1	0.363541498	40.57336797	-6.8023	6.31E-08	2.24E-06
evm.TU.FS_682.3	2944.167328	480.7111161	2.6146	6.41E-08	2.28E-06
evm.TU.FS_271.13	1857.122106	317.5631194	2.548	6.56E-08	2.33E-06
evm.TU.FS_487.35	0.296145886	41.46274974	-7.1294	6.59E-08	2.33E-06
evm.TU.FS_1385.5	1518.273704	251.1609343	2.5957	6.60E-08	2.34E-06
evm.TU.OS_2341.9	0.320311801	49.63910932	-7.2759	6.61E-08	2.34E-06
evm.TU.FS_699.2	937.5469949	167.0952258	2.4882	6.62E-08	2.34E-06
evm.TU.OS_4762.1	1.454165992	54.80584405	-5.2361	6.64E-08	2.34E-06
evm.TU.OS_5040.3	25.69852483	448.8854024	-4.1266	6.70E-08	2.36E-06
evm.TU.FS_966.12	41.49498494	1148.225191	-4.7903	6.77E-08	2.39E-06
evm.TU.FS_49.104	295.0847381	34.25284849	3.1068	6.98E-08	2.46E-06
evm.TU.OS_3725.5	446.9535572	61.91999933	2.8516	7.00E-08	2.46E-06
evm.TU.FS_530.9	0.888437659	169.7179266	-7.5777	7.15E-08	2.51E-06
evm.TU.OS_3855.9	796.670469	113.7548213	2.8081	7.15E-08	2.51E-06
evm.TU.FS_224.41	1502.980233	277.6007898	2.4367	7.19E-08	2.52E-06
evm.TU.FS_963.22	26.71768925	505.4593464	-4.2417	7.24E-08	2.54E-06
evm.TU.OS_4405.5	0	35.63274722	#NAME?	7.29E-08	2.55E-06
evm.TU.FS_1002.10	116.8115786	8.481816923	3.7837	7.30E-08	2.56E-06
evm.TU.FS_151.6	1066.871207	6333.439656	-2.5696	7.31E-08	2.56E-06
evm.TU.FS_11.16	145.7610889	9254.448263	-5.9885	7.34E-08	2.56E-06
evm.TU.FS_404.5	1.940934588	60.63304664	-4.9653	7.36E-08	2.57E-06
evm.TU.OS_2064.1	0	50.84170391	#NAME?	7.36E-08	2.57E-06
evm.TU.FS_203.36	0	104.0208267	#NAME?	7.45E-08	2.60E-06
evm.TU.FS_1313.9	17.3646866	178.5184378	-3.3618	7.50E-08	2.61E-06
evm.TU.FS_776.2	394.6110403	55.74716418	2.8235	7.58E-08	2.64E-06
evm.TU.FS_1187.56	473.3552333	2838.575474	-2.5842	7.60E-08	2.64E-06
evm.TU.OS_4729.11	1011.444988	173.9358695	2.5398	7.68E-08	2.67E-06
evm.TU.FS_696.9	42.26560472	324.5745287	-2.941	7.69E-08	2.67E-06
evm.TU.FS_925.81	113.577757	708.0015283	-2.6401	7.76E-08	2.69E-06
evm.TU.OS_1582.1	4.80333227	80.50070025	-4.0669	7.80E-08	2.71E-06
evm.TU.FS_1176.12	48.79655923	363.8959216	-2.8987	7.83E-08	2.71E-06
evm.TU.OS_4394.3	2.509060447	62.55595356	-4.6399	7.99E-08	2.76E-06
evm.TU.FS_1183.16	0.320311801	39.85237909	-6.959	8.06E-08	2.79E-06
evm.TU.FS_56.5	9.144046739	6842.142946	-9.5474	8.07E-08	2.79E-06
evm.TU.FS_258.51	433.7735232	61.77125596	2.8119	8.17E-08	2.82E-06
evm.TU.FS_669.4	229.8211236	1366.587832	-2.572	8.31E-08	2.86E-06
evm.TU.FS_574.22	85.75036576	595.2647189	-2.7953	8.36E-08	2.88E-06
evm.TU.OS_3775.3	801.8006091	4651.104399	-2.5363	8.46E-08	2.91E-06
evm.TU.OS_3855.22	6613.84037	1116.18477	2.5669	8.55E-08	2.94E-06
evm.TU.FS_996.8	45.49736149	336.80373	-2.8881	8.59E-08	2.95E-06
evm.TU.FS_1105.158	7.228637928	117.3365285	-4.0208	8.64E-08	2.97E-06
evm.TU.FS_1388.31	0	35.55053223	#NAME?	8.71E-08	2.99E-06
evm.TU.FS_904.25	18.75851802	178.2052447	-3.2479	8.71E-08	2.99E-06
evm.TU.OS_4088.6	19.69363568	175.4043731	-3.1549	8.74E-08	2.99E-06
evm.TU.FS_228.5	44.94079976	0.860268136	5.7071	8.79E-08	3.01E-06
evm.TU.OS_4479.1	4.603850041	7192.117032	-10.609	8.79E-08	3.01E-06
evm.TU.OS_4446.1	91.95525	6.8099721	3.7552	8.81E-08	3.01E-06
evm.TU.OS_2104.9	3485.182243	662.2900535	2.3957	8.89E-08	3.04E-06
evm.TU.FS_201.6	701.5881761	114.1837207	2.6193	9.32E-08	3.18E-06
evm.TU.FS_461.19	28.64496926	230.9626779	-3.0113	9.41E-08	3.21E-06
evm.TU.FS_1069.55	96.47698196	7.650662421	3.6565	9.42E-08	3.21E-06
evm.TU.FS_809.46	1919.711288	368.9490692	2.3794	9.47E-08	3.22E-06
evm.TU.FS_466.57	353.2762422	49.31363969	2.8407	9.50E-08	3.23E-06
evm.TU.OS_3421.23	181.8020439	1849.846912	-3.347	9.58E-08	3.26E-06
evm.TU.OS_3891.13	31.67445302	235.5178734	-2.8944	9.61E-08	3.26E-06
evm.TU.FS_1353.96	1.480729432	53.95053146	-5.1873	9.62E-08	3.26E-06
evm.TU.FS_1380.6	35.9145709	282.8643713	-2.9775	9.63E-08	3.27E-06
evm.TU.FS_1252.16	443.1766952	2610.555335	-2.5584	9.71E-08	3.29E-06
evm.TU.FS_1061.14	1683.584424	279.3370886	2.5915	9.73E-08	3.29E-06
evm.TU.FS_428.21	932.4917764	5256.335484	-2.4949	9.77E-08	3.31E-06
evm.TU.FS_597.125	2.415101395	61.40770225	-4.6683	9.81E-08	3.31E-06
evm.TU.FS_489.53	5.2519733	83.50097938	-3.9909	9.88E-08	3.34E-06
evm.TU.FS_1199.11	18.70612172	177.478604	-3.2461	9.91E-08	3.34E-06
evm.TU.FS_709.20	9.46435854	111.4959061	-3.5583	1.01E-07	3.39E-06
evm.TU.FS_416.1	37.48402572	287.0478106	-2.9369	1.01E-07	3.41E-06
evm.TU.FS_289.6	0.363541498	3601.21705	-13.274	1.02E-07	3.44E-06
evm.TU.OS_4997.1	10.58259926	120.5443562	-3.5098	1.02E-07	3.44E-06
evm.TU.FS_591.12	1470.941187	92.08010749	3.9977	1.03E-07	3.47E-06
evm.TU.FS_466.51	3484.654916	24548.78034	-2.8166	1.04E-07	3.49E-06
evm.TU.FS_496.64	54.45786167	384.3159123	-2.8191	1.04E-07	3.49E-06
evm.TU.FS_973.54	373.8457729	54.21178619	2.7858	1.04E-07	3.49E-06
evm.TU.FS_1109.14	1.57739309	639.9058225	-8.6642	1.06E-07	3.56E-06
evm.TU.FS_977.46	0	58.67697174	#NAME?	1.07E-07	3.58E-06
evm.TU.OS_4178.6	333.8025821	45.09507937	2.888	1.07E-07	3.58E-06
evm.TU.OS_4729.6	3.173849963	68.16505944	-4.4247	1.09E-07	3.65E-06
evm.TU.FS_602.6	2631.22307	14866.66342	-2.4983	1.10E-07	3.67E-06
evm.TU.FS_1302.181	292.0794051	37.51546641	2.9608	1.13E-07	3.77E-06
evm.TU.FS_1041.69	2.985624779	69.64230883	-4.5439	1.13E-07	3.77E-06
evm.TU.OS_2552.1	2.665312978	64.91695262	-4.6062	1.13E-07	3.77E-06
evm.TU.FS_1041.91	4.591248252	77.30303298	-4.0736	1.14E-07	3.78E-06
evm.TU.FS_1064.44	1.0041651	47.64288615	-5.5682	1.15E-07	3.83E-06
evm.TU.FS_1232.13	42.0000565	299.1466584	-2.8324	1.15E-07	3.83E-06
evm.TU.OS_3176.3	1573.217454	102.3485546	3.9422	1.16E-07	3.83E-06
evm.TU.FS_597.212	1060.447363	179.3702614	2.5637	1.17E-07	3.88E-06
evm.TU.FS_393.24	5.530415266	164.3178483	-4.893	1.17E-07	3.88E-06
evm.TU.FS_496.108	12.33832035	129.1420622	-3.3877	1.19E-07	3.95E-06
evm.TU.FS_49.392	3087.217207	549.2171341	2.4909	1.20E-07	3.96E-06
evm.TU.FS_950.26	2775.369864	524.6871075	2.4032	1.20E-07	3.98E-06
evm.TU.OS_2464.2	23.1486171	198.0510859	-3.0969	1.22E-07	4.03E-06
evm.TU.FS_428.54	0	34.17566076	#NAME?	1.24E-07	4.08E-06
evm.TU.FS_1305.3	34.632578	0	Inf	1.24E-07	4.09E-06
evm.TU.FS_496.77	4.622913823	137.4467184	-4.8939	1.25E-07	4.09E-06
evm.TU.FS_692.108	90.05843611	3.569146816	4.6572	1.24E-07	4.09E-06
evm.TU.FS_864.72	0	94.3745262	#NAME?	1.24E-07	4.09E-06
evm.TU.OS_3007.8	0	39.97821881	#NAME?	1.25E-07	4.09E-06
evm.TU.FS_1153.25	0	35.41855424	#NAME?	1.25E-07	4.10E-06
evm.TU.OS_4767.2	635.7659529	105.2202783	2.5951	1.25E-07	4.11E-06
evm.TU.FS_723.72	216.4989435	0.330010438	9.3576	1.26E-07	4.12E-06
evm.TU.FS_316.3_evm.TU.FS_316.4	531.9766947	78.85678633	2.7541	1.26E-07	4.14E-06
evm.TU.OS_5229.2	1.529061261	54.16983063	-5.1468	1.26E-07	4.14E-06
evm.TU.OS_3755.4	217.9453317	24.26299937	3.1671	1.28E-07	4.20E-06
evm.TU.FS_1361.37	357.5249446	37.84217074	3.24	1.30E-07	4.24E-06
evm.TU.OS_2823.2	13.76832042	205.6974299	-3.9011	1.31E-07	4.28E-06
evm.TU.FS_390.6	0.320311801	39.0682074	-6.9304	1.33E-07	4.32E-06
evm.TU.FS_421.9	10.39978328	118.4967008	-3.5102	1.32E-07	4.32E-06
evm.TU.FS_988.3	17.93507844	155.3436821	-3.1146	1.32E-07	4.32E-06
evm.TU.OS_5145.8	22212.98162	116808.1691	-2.3947	1.33E-07	4.32E-06
evm.TU.FS_1186.1	2069.013256	389.2326565	2.4102	1.34E-07	4.37E-06
evm.TU.FS_710.3	0.363541498	67.48090021	-7.5362	1.35E-07	4.37E-06
evm.TU.FS_487.40	266.7347725	34.95985218	2.9316	1.35E-07	4.38E-06
evm.TU.FS_596.3	1161.061315	107.6887023	3.4305	1.35E-07	4.38E-06
evm.TU.OS_5149.7	0	34.26236458	#NAME?	1.35E-07	4.38E-06
evm.TU.FS_713.11	0	33.94577395	#NAME?	1.37E-07	4.44E-06
evm.TU.FS_825.11	66.69473843	17852.13865	-8.0643	1.38E-07	4.46E-06
evm.TU.OS_3298.7	0	34.11861622	#NAME?	1.39E-07	4.51E-06
evm.TU.FS_604.7	674.0752382	115.2118361	2.5486	1.41E-07	4.56E-06
evm.TU.OS_3187.1	674.2093245	115.8170594	2.5413	1.42E-07	4.60E-06
evm.TU.OS_5178.27	35.05018274	0	Inf	1.44E-07	4.65E-06
evm.TU.FS_137.2	3.847498999	112.4266189	-4.8689	1.45E-07	4.67E-06
evm.TU.FS_555.177	441.704992	75.2157086	2.554	1.46E-07	4.70E-06
evm.TU.OS_5079.3	940.907455	155.9036708	2.5934	1.46E-07	4.70E-06
evm.TU.FS_455.11	26.33882623	1087.829871	-5.3681	1.46E-07	4.70E-06
evm.TU.FS_23.13	551.7818237	3171.021855	-2.5228	1.47E-07	4.72E-06
evm.TU.FS_979.10	32.14768347	5002.751643	-7.2819	1.47E-07	4.72E-06
evm.TU.FS_849.13	910.5285511	4942.295134	-2.4404	1.48E-07	4.74E-06
evm.TU.FS_677.7	394.2327795	54.92321951	2.8436	1.49E-07	4.77E-06
evm.TU.FS_418.76	39.63704432	0.249464623	7.3119	1.49E-07	4.77E-06
evm.TU.FS_1392.95	1290.469992	224.9335464	2.5203	1.49E-07	4.77E-06
evm.TU.FS_1094.156	53.464471	387.7531104	-2.8585	1.50E-07	4.79E-06
evm.TU.FS_536.3	0.296145886	74.12422029	-7.9675	1.52E-07	4.86E-06
evm.TU.FS_106.30	35.26869851	7314.574082	-7.6962	1.52E-07	4.87E-06
evm.TU.FS_421.4	1.548125044	52.09799746	-5.0726	1.53E-07	4.87E-06
evm.TU.FS_471.11	4.245410674	72.37125177	-4.0914	1.53E-07	4.88E-06
evm.TU.FS_241.30	0.320311801	37.99425247	-6.8902	1.56E-07	4.96E-06
evm.TU.FS_1049.15	100.0228094	8.852145987	3.4982	1.57E-07	4.99E-06
evm.TU.FS_1311.8	0	76.05728038	#NAME?	1.58E-07	5.03E-06
evm.TU.FS_203.43	901.6993375	145.0624917	2.636	1.59E-07	5.05E-06
evm.TU.OS_1685.8	379.7746686	62.08793802	2.6128	1.59E-07	5.05E-06
evm.TU.FS_498.11	21.17060772	182.8336452	-3.1104	1.59E-07	5.06E-06
evm.TU.OS_2808.2	3.365832534	161.9614887	-5.5885	1.61E-07	5.11E-06
evm.TU.FS_519.37	34.41569893	0	Inf	1.63E-07	5.18E-06
evm.TU.OS_1407.10	8.003745672	160.3795551	-4.3247	1.66E-07	5.27E-06
evm.TU.FS_543.18	7.458748065	928.5401545	-6.9599	1.67E-07	5.28E-06
evm.TU.FS_1353.24	3.99489201	74.83130291	-4.2274	1.71E-07	5.40E-06
evm.TU.FS_1306.21_evm.TU.FS_1306.22	823.6826446	4512.368776	-2.4537	1.71E-07	5.41E-06
evm.TU.FS_162.32	570.4021685	90.77748072	2.6516	1.71E-07	5.41E-06
evm.TU.FS_686.34	3.833537347	73.71321706	-4.2652	1.73E-07	5.45E-06
evm.TU.FS_674.93	31.46954646	232.4941002	-2.8852	1.73E-07	5.45E-06
evm.TU.FS_129.21	0	37.95461039	#NAME?	1.75E-07	5.51E-06
evm.TU.FS_874.5	1.553227176	52.69428988	-5.0843	1.75E-07	5.52E-06
evm.TU.FS_1113.120	7.419260637	141.8217454	-4.2567	1.76E-07	5.53E-06
evm.TU.FS_470.30	6625.265566	1233.83363	2.4248	1.76E-07	5.55E-06
evm.TU.FS_394.24	423.5094643	72.7573661	2.5412	1.78E-07	5.58E-06
evm.TU.FS_542.35	295.7626253	3089.672524	-3.3849	1.82E-07	5.70E-06
evm.TU.OS_4902.3	3844.571684	722.1909552	2.4124	1.82E-07	5.70E-06
evm.TU.FS_460.41	120.33378	10.13746174	3.5693	1.82E-07	5.72E-06
evm.TU.OS_3051.3	31.95600798	237.0834438	-2.8912	1.83E-07	5.72E-06
evm.TU.FS_1104.18	115.3362281	686.4885139	-2.5734	1.83E-07	5.73E-06
evm.TU.OS_2270.1	104.3887577	627.1258572	-2.5868	1.84E-07	5.75E-06
evm.TU.FS_87.31	1197.427693	212.3937474	2.4951	1.85E-07	5.77E-06
evm.TU.FS_1325.6	34.07766809	0	Inf	1.85E-07	5.78E-06
evm.TU.FS_72.11	148.8443953	1445.048003	-3.2792	1.85E-07	5.78E-06
evm.TU.FS_784.4	21.17195247	176.9946006	-3.0635	1.85E-07	5.78E-06
evm.TU.FS_799.2	1801.263751	86.95742244	4.3726	1.86E-07	5.78E-06
evm.TU.FS_1026.30	168.8213996	19.98241923	3.0787	1.86E-07	5.79E-06
evm.TU.FS_410.22	1054.86856	157.8322815	2.7406	1.87E-07	5.83E-06
evm.TU.FS_858.18	21.80342459	183.9695753	-3.0768	1.88E-07	5.83E-06
evm.TU.OS_4986.8	8.571871531	165.476603	-4.2709	1.88E-07	5.83E-06
evm.TU.FS_15.160	1.801041233	53.81068682	-4.901	1.90E-07	5.89E-06
evm.TU.FS_979.8	0.592291773	2021.297645	-11.737	1.91E-07	5.91E-06
evm.TU.OS_1945.2	1.0041651	47.49247361	-5.5636	1.92E-07	5.96E-06
evm.TU.FS_1187.28	494.9655305	41.9336961	3.5611	1.92E-07	5.96E-06
evm.TU.FS_877.2	662.7399455	32.91215737	4.3318	1.93E-07	5.96E-06
evm.TU.FS_1086.20	33.39799568	247.3175797	-2.8885	1.94E-07	6.01E-06
evm.TU.OS_4679.11	0	33.81379596	#NAME?	1.96E-07	6.06E-06
evm.TU.FS_1295.1	572.5507463	94.00662707	2.6066	1.98E-07	6.12E-06
evm.TU.FS_872.41	24.86996801	192.5661111	-2.9529	2.00E-07	6.16E-06
evm.TU.FS_388.9	277.6068242	38.35561109	2.8555	2.00E-07	6.16E-06
evm.TU.FS_28.22	3.125518134	207.0428075	-6.0497	2.00E-07	6.17E-06
evm.TU.FS_121.24	33.66819229	0	Inf	2.01E-07	6.20E-06
evm.TU.FS_53.19	563.2912912	97.08247673	2.5366	2.05E-07	6.29E-06
evm.TU.FS_534.8	379.1951977	34.49168601	3.4586	2.05E-07	6.30E-06
evm.TU.FS_656.2	46.19130263	300.8592957	-2.7034	2.05E-07	6.31E-06
evm.TU.FS_132.13	0.320311801	36.84367517	-6.8458	2.06E-07	6.32E-06
evm.TU.FS_846.14	530.6377634	88.86855899	2.578	2.07E-07	6.36E-06
evm.TU.OS_2976.2	0	662.8009954	#NAME?	2.08E-07	6.38E-06
evm.TU.FS_712.21	0	46.6885932	#NAME?	2.09E-07	6.40E-06
evm.TU.OS_3956.1	7541.902353	1390.70546	2.4391	2.09E-07	6.40E-06
evm.TU.FS_1277.1	210.2869139	24.95996106	3.0747	2.10E-07	6.43E-06
evm.TU.FS_41.8	1777.529671	302.7056	2.5539	2.14E-07	6.53E-06
evm.TU.FS_1041.7	8.369991776	104.0020366	-3.6352	2.16E-07	6.59E-06
evm.TU.OS_4860.2	1137.843956	190.2582404	2.5803	2.16E-07	6.59E-06
evm.TU.OS_2951.4	6.730305206	96.07115897	-3.8354	2.17E-07	6.62E-06
evm.TU.FS_621.1	6.617282372	102.9991831	-3.9603	2.18E-07	6.65E-06
evm.TU.OS_2911.3	220.2406594	22.95418235	3.2623	2.18E-07	6.65E-06
evm.TU.FS_1157.13	500.576241	2761.054123	-2.4636	2.19E-07	6.66E-06
evm.TU.FS_540.13	3.27937314	241.4199397	-6.202	2.24E-07	6.81E-06
evm.TU.FS_882.12	18.55122905	314.857631	-4.0851	2.24E-07	6.81E-06
evm.TU.FS_180.43	954.1166483	157.7404787	2.5966	2.26E-07	6.86E-06
evm.TU.FS_1080.6	138.6605139	13.00743205	3.4141	2.29E-07	6.94E-06
evm.TU.OS_4141.14	0	139.0920147	#NAME?	2.29E-07	6.94E-06
evm.TU.FS_911.11	183.4622403	12.16452691	3.9147	2.32E-07	7.03E-06
evm.TU.FS_1220.19	1.897704891	55.19847193	-4.8623	2.32E-07	7.04E-06
evm.TU.FS_231.4	254.4828135	1381.581341	-2.4407	2.35E-07	7.11E-06
evm.TU.FS_275.29	1.601559004	54.68384886	-5.0936	2.35E-07	7.11E-06
evm.TU.FS_24.77	62.62826992	387.4620704	-2.6292	2.35E-07	7.11E-06
evm.TU.FS_225.11	193.7290565	17.1185872	3.5004	2.36E-07	7.13E-06
evm.TU.OS_4603.1	139.499039	838.6505041	-2.5878	2.42E-07	7.30E-06
evm.TU.FS_915.94	334.9426517	47.12602853	2.8293	2.42E-07	7.30E-06
evm.TU.FS_45.59	41.03716219	284.5651791	-2.7938	2.43E-07	7.31E-06
evm.TU.OS_3860.1	31.79497551	220.6700799	-2.795	2.43E-07	7.31E-06
evm.TU.OS_3799.2	212.3218062	0	Inf	2.44E-07	7.33E-06
evm.TU.FS_1093.16	0.592291773	40.33227617	-6.0895	2.47E-07	7.43E-06
evm.TU.OS_4120.5	1052.150825	169.2508122	2.6361	2.48E-07	7.44E-06
evm.TU.FS_119.29	189.0467005	1050.463971	-2.4742	2.52E-07	7.55E-06
evm.TU.OS_2748.16	3.820935558	78.37182254	-4.3583	2.54E-07	7.61E-06
evm.TU.FS_645.1	49.35331163	0	Inf	2.55E-07	7.66E-06
evm.TU.OS_1431.4	327.8891683	47.41690307	2.7897	2.56E-07	7.67E-06
evm.TU.FS_724.8	51.48934177	353.1098416	-2.7778	2.58E-07	7.71E-06
evm.TU.FS_83.3	7.180306099	87.93260915	-3.6143	2.58E-07	7.71E-06
evm.TU.FS_657.68	52.17622188	1.95042308	4.7415	2.58E-07	7.72E-06
evm.TU.OS_2114.5	1313.211306	239.6380457	2.4542	2.60E-07	7.78E-06
evm.TU.FS_62.169	505.8668098	7.22274317	6.1301	2.61E-07	7.80E-06
evm.TU.FS_75.16	48.54694669	440.3539659	-3.1812	2.65E-07	7.89E-06
evm.TU.FS_1282.22	0	32.42717385	#NAME?	2.65E-07	7.90E-06
evm.TU.FS_535.38	237.9452767	34.38208576	2.7909	2.67E-07	7.95E-06
evm.TU.FS_1385.18	1.873538976	52.41009926	-4.806	2.68E-07	7.97E-06
evm.TU.OS_1759.20	10.36165572	111.560837	-3.4285	2.68E-07	7.97E-06
evm.TU.FS_771.54	400.8908212	51.29531951	2.9663	2.73E-07	8.12E-06
evm.TU.FS_497.32	16.57009157	142.5455592	-3.1048	2.75E-07	8.15E-06
evm.TU.FS_810.20	18.73404502	225.2135768	-3.5876	2.75E-07	8.16E-06
evm.TU.FS_1193.29	1721.563415	134.4397231	3.6787	2.76E-07	8.17E-06
evm.TU.FS_253.1	6.631244023	86.4180042	-3.704	2.76E-07	8.19E-06
evm.TU.FS_321.4	0	32.73817184	#NAME?	2.77E-07	8.19E-06
evm.TU.FS_1183.60	568.3428472	88.31461714	2.686	2.77E-07	8.20E-06
evm.TU.OS_2330.1	2.711247281	84.31377103	-4.9587	2.81E-07	8.31E-06
evm.TU.OS_4875.4	284.6192381	1549.892856	-2.4451	2.81E-07	8.31E-06
evm.TU.OS_5097.3	18.92800162	1274.063262	-6.0728	2.81E-07	8.31E-06
evm.TU.FS_1057.2	3049.432552	605.5644902	2.3322	2.82E-07	8.31E-06
evm.TU.FS_928.123	0.320311801	81.09149147	-7.9839	2.82E-07	8.31E-06
evm.TU.OS_1663.11	243.6059347	1367.357761	-2.4888	2.82E-07	8.31E-06
evm.TU.FS_114.4	189.6565238	5395.700095	-4.8303	2.91E-07	8.55E-06
evm.TU.OS_2043.3	5.769369804	82.51494323	-3.8382	2.91E-07	8.55E-06
evm.TU.OS_3835.5	43.31839361	322.9904843	-2.8984	2.91E-07	8.55E-06
evm.TU.FS_24.73	1.873538976	52.04540229	-4.7959	2.93E-07	8.61E-06
evm.TU.OS_3139.6	2.323539869	56.50507414	-4.604	2.94E-07	8.62E-06
evm.TU.OS_3177.11	21.2852975	181.5898381	-3.0928	2.94E-07	8.64E-06
evm.TU.FS_928.2	772.0788184	135.8933009	2.5063	2.96E-07	8.68E-06
evm.TU.OS_3421.10	1693.644801	325.1180825	2.3811	2.96E-07	8.68E-06
evm.TU.FS_1094.157	13.13759401	124.1962636	-3.2408	2.97E-07	8.71E-06
evm.TU.FS_301.11	3861.46253	750.9412216	2.3624	2.98E-07	8.73E-06
evm.TU.FS_515.34	1365.579846	7127.375476	-2.3839	2.99E-07	8.74E-06
evm.TU.FS_1226.5	6.840930515	96.05548487	-3.8116	2.99E-07	8.74E-06
evm.TU.FS_309.24	4105.218572	21421.46708	-2.3835	3.01E-07	8.78E-06
evm.TU.FS_63.36	187.1206639	22.35344056	3.0654	3.01E-07	8.79E-06
evm.TU.FS_410.42	2502.060405	463.7116328	2.4318	3.02E-07	8.81E-06
evm.TU.FS_555.220	177.2560264	20.83260591	3.0889	3.02E-07	8.81E-06
evm.TU.FS_65.26	0	32.03842996	#NAME?	3.05E-07	8.89E-06
evm.TU.OS_3506.1	0	32.25266241	#NAME?	3.08E-07	8.95E-06
evm.TU.FS_167.32	0.296145886	255.3135931	-9.7517	3.08E-07	8.97E-06
evm.TU.OS_5002.18	25.37759887	455.4568018	-4.1657	3.09E-07	8.98E-06
evm.TU.FS_770.32	0.320311801	37.88356093	-6.886	3.11E-07	9.04E-06
evm.TU.FS_1003.49	15.13873163	130.7489636	-3.1105	3.15E-07	9.13E-06
evm.TU.FS_432.14	55.33037878	487.428453	-3.139	3.17E-07	9.18E-06
evm.TU.FS_488.1	0	33.94465042	#NAME?	3.17E-07	9.19E-06
evm.TU.FS_73.40	0	31.58926372	#NAME?	3.20E-07	9.27E-06
evm.TU.FS_598.36	2.576456058	59.65921533	-4.5333	3.21E-07	9.28E-06
evm.TU.FS_17.32	48.4723585	1.158950122	5.3863	3.21E-07	9.28E-06
evm.TU.OS_4679.4	217.0027175	1316.844436	-2.6013	3.22E-07	9.31E-06
evm.TU.FS_715.73	4276.875039	22094.25047	-2.369	3.26E-07	9.41E-06
evm.TU.OS_4155.13	41.70434923	12080.87341	-8.1783	3.27E-07	9.43E-06
evm.TU.FS_745.7	642.0501947	109.1887244	2.5559	3.31E-07	9.55E-06
evm.TU.OS_2659.10	0.616457687	73.20807061	-6.8919	3.32E-07	9.57E-06
evm.TU.FS_1249.7	114.460846	10.07090111	3.5066	3.34E-07	9.62E-06
evm.TU.OS_5237.1	133.8959945	774.3140765	-2.5318	3.36E-07	9.65E-06
evm.TU.OS_4085.4	2.0083302	71.71181601	-5.1581	3.37E-07	9.69E-06
evm.TU.FS_307.24	330.7281893	0.760144506	8.7652	3.39E-07	9.73E-06
evm.TU.OS_4728.10	4.533749823	75.37776061	-4.0554	3.41E-07	9.78E-06
evm.TU.FS_1003.50	7.137076402	88.90201082	-3.6388	3.42E-07	9.81E-06
evm.TU.FS_1195.3	32.21643894	0	Inf	3.42E-07	9.81E-06
evm.TU.FS_331.109	3.508123415	64.78831297	-4.207	3.46E-07	9.90E-06
evm.TU.OS_2752.2	7.578217774	226.6587961	-4.9025	3.48E-07	9.95E-06
evm.TU.OS_4680.5	58.89225835	2.859908578	4.364	3.49E-07	9.97E-06
evm.TU.FS_49.244	123.560217	11.65215812	3.4065	3.50E-07	1.00E-05
evm.TU.FS_1168.7	32.59182141	223.4807192	-2.7776	3.52E-07	1.01E-05
evm.TU.OS_3284.2	0.683853299	39.60738357	-5.8559	3.52E-07	1.01E-05
evm.TU.FS_26.8	24.06528514	2335.618156	-6.6007	3.54E-07	1.01E-05
evm.TU.OS_4603.3	1.911666542	52.1953409	-4.771	3.55E-07	1.01E-05
evm.TU.OS_3177.16	26883.66127	6009.930784	2.1613	3.55E-07	1.01E-05
evm.TU.OS_2171.1	0	553.0687171	#NAME?	3.56E-07	1.01E-05
evm.TU.FS_1203.5	92.97024864	540.3877359	-2.5392	3.59E-07	1.02E-05
evm.TU.OS_2748.18	311.2367831	1644.792948	-2.4018	3.60E-07	1.02E-05
evm.TU.OS_4001.14	2.489996664	57.56275737	-4.5309	3.60E-07	1.02E-05
evm.TU.OS_5217.4	332.642296	54.81143668	2.6014	3.63E-07	1.03E-05
evm.TU.FS_597.63	142.8306618	775.6149916	-2.441	3.64E-07	1.03E-05
evm.TU.FS_1122.121	236.7018637	32.08988187	2.8829	3.66E-07	1.04E-05
evm.TU.FS_762.6	552.1163189	0	Inf	3.66E-07	1.04E-05
evm.TU.FS_522.30	15.59623218	161.6051053	-3.3732	3.68E-07	1.04E-05
evm.TU.FS_63.32	276.1810201	12.77364152	4.4344	3.72E-07	1.05E-05
evm.TU.FS_813.20	181.8214721	12.8732195	3.8201	3.72E-07	1.05E-05
evm.TU.OS_2548.6	3.241245574	62.93020608	-4.2791	3.77E-07	1.06E-05
evm.TU.FS_132.14	48.68879895	938.623812	-4.2689	3.77E-07	1.06E-05
evm.TU.FS_371.2	233.7836057	34.24393002	2.7713	3.77E-07	1.07E-05
evm.TU.FS_135.47	2.27520804	57.75357998	-4.6658	3.83E-07	1.08E-05
evm.TU.FS_1171.11	173.0734932	21.32539688	3.0207	3.85E-07	1.08E-05
evm.TU.FS_1083.8	165.686966	19.9052315	3.0572	3.89E-07	1.10E-05
evm.TU.FS_1381.23	0	36.63391182	#NAME?	3.89E-07	1.10E-05
evm.TU.FS_1318.108	57.03089766	1.926921808	4.8874	3.93E-07	1.10E-05
evm.TU.FS_655.19	206.4274272	27.08268076	2.9302	3.93E-07	1.10E-05
evm.TU.OS_2711.16	10.26019701	108.4079305	-3.4013	3.92E-07	1.10E-05
evm.TU.FS_428.17	73.05094544	432.8377133	-2.5669	3.93E-07	1.10E-05
evm.TU.FS_917.3	110.0788305	6.246151399	4.1394	3.94E-07	1.10E-05
evm.TU.FS_954.35	184.7764084	974.2520392	-2.3985	3.94E-07	1.10E-05
evm.TU.OS_4088.1	0	31.38064363	#NAME?	3.95E-07	1.11E-05
evm.TU.FS_1127.6	2.434165178	55.69740118	-4.5161	3.97E-07	1.11E-05
evm.TU.FS_447.7	48.37455588	639.496301	-3.7246	3.98E-07	1.11E-05
evm.TU.OS_2648.1	3375.037591	16881.02518	-2.3224	4.07E-07	1.14E-05
evm.TU.OS_4348.22	2.735413196	86.60869591	-4.9847	4.14E-07	1.16E-05
evm.TU.FS_445.31	19.69902977	157.4255375	-2.9985	4.20E-07	1.17E-05
evm.TU.FS_979.18	23.67456604	183.3850854	-2.9535	4.20E-07	1.17E-05
evm.TU.FS_597.201	0	30.3810765	#NAME?	4.24E-07	1.18E-05
evm.TU.FS_69.2	3758.121946	19139.31443	-2.3485	4.25E-07	1.18E-05
evm.TU.FS_1122.23	565.2908072	5881.166785	-3.379	4.26E-07	1.19E-05
evm.TU.FS_535.53	40.62651719	684.4041777	-4.0744	4.26E-07	1.19E-05
evm.TU.OS_3812.2	656.645143	3507.302764	-2.4172	4.28E-07	1.19E-05
evm.TU.FS_399.46	510.9864916	26.79013705	4.2535	4.33E-07	1.20E-05
evm.TU.OS_3154.3	28.60789448	216.8511847	-2.9222	4.33E-07	1.20E-05
evm.TU.OS_4097.14	0.683853299	40.6852817	-5.8947	4.35E-07	1.21E-05
evm.TU.OS_3563.1	3.392395974	64.49019636	-4.2487	4.39E-07	1.22E-05
evm.TU.FS_1216.5	586.5997907	5.908313782	6.6335	4.42E-07	1.22E-05
evm.TU.FS_521.70	0.320311801	41.09525284	-7.0034	4.42E-07	1.22E-05
evm.TU.FS_597.159	2.441664835	57.26576429	-4.5517	4.44E-07	1.23E-05
evm.TU.OS_2690.2	3.922394267	68.69139368	-4.1303	4.45E-07	1.23E-05
evm.TU.FS_959.2	9.745198031	107.3602893	-3.4616	4.48E-07	1.24E-05
evm.TU.FS_1111.1	44.55775585	0	Inf	4.48E-07	1.24E-05
evm.TU.OS_3693.15	65.38015871	389.1852738	-2.5735	4.50E-07	1.24E-05
evm.TU.OS_5237.7	574.9586854	96.88549611	2.5691	4.57E-07	1.26E-05
evm.TU.FS_1220.30	79.57326133	463.4075088	-2.5419	4.60E-07	1.27E-05
evm.TU.FS_921.45	103.9077916	642.9935784	-2.6295	4.65E-07	1.28E-05
evm.TU.OS_3177.13	3.508123415	102.8726076	-4.874	4.65E-07	1.28E-05
evm.TU.FS_610.10	1.319374769	45.49165044	-5.1077	4.66E-07	1.28E-05
evm.TU.FS_670.33	2569.222479	503.7434371	2.3506	4.67E-07	1.28E-05
evm.TU.FS_519.80	0	57.94153096	#NAME?	4.69E-07	1.29E-05
evm.TU.OS_3961.7	183.2845989	1021.372334	-2.4784	4.69E-07	1.29E-05
evm.TU.FS_831.164_evm.TU.FS_831.156	4.97249367	72.29577268	-3.8619	4.71E-07	1.29E-05
evm.TU.OS_2940.1	3.532289329	194.1996795	-5.7808	4.71E-07	1.29E-05
evm.TU.FS_1267.30	2.09718712	56.08616479	-4.7411	4.72E-07	1.29E-05
evm.TU.OS_4591.5	1.090624494	43.77843516	-5.327	4.75E-07	1.30E-05
evm.TU.FS_1385.19	19.82871886	158.0671436	-2.9949	4.79E-07	1.31E-05
evm.TU.OS_2184.3	1.023228883	42.54729232	-5.3779	4.80E-07	1.31E-05
evm.TU.FS_228.40	97.55877717	558.5647079	-2.5174	4.86E-07	1.33E-05
evm.TU.OS_4913.2	0	44.54586121	#NAME?	4.91E-07	1.34E-05
evm.TU.FS_484.4	210.9308091	1187.162708	-2.4927	4.92E-07	1.34E-05
evm.TU.FS_813.32	15.06968419	130.7540106	-3.1171	4.94E-07	1.35E-05
evm.TU.FS_1104.23	465.7072696	2390.675573	-2.3599	4.95E-07	1.35E-05
evm.TU.FS_555.165	9.539576008	214.5159339	-4.491	4.98E-07	1.36E-05
evm.TU.OS_3047.1	3800.154326	786.5523051	2.2724	4.98E-07	1.36E-05
evm.TU.FS_413.9	3714.913293	703.730931	2.4002	5.00E-07	1.36E-05
evm.TU.OS_4741.2	9.01571751	97.82236688	-3.4397	5.04E-07	1.37E-05
evm.TU.FS_1041.54	1.386770381	46.13939476	-5.0562	5.06E-07	1.37E-05
evm.TU.FS_256.6	42096.72529	6630.957568	2.6664	5.08E-07	1.38E-05
evm.TU.FS_1139.9	185.0286243	22.87418218	3.016	5.09E-07	1.38E-05
evm.TU.FS_226.212	13656.39484	2929.495685	2.2209	5.10E-07	1.38E-05
evm.TU.FS_247.11	108.7763731	584.9967404	-2.4271	5.09E-07	1.38E-05
evm.TU.OS_4931.11	64.63909895	447.7093241	-2.7921	5.12E-07	1.39E-05
evm.TU.FS_24.47	1.504895347	48.83652281	-5.0202	5.15E-07	1.39E-05
evm.TU.FS_701.87	47.27726361	364.4292535	-2.9464	5.17E-07	1.40E-05
evm.TU.FS_701.42	1401.885486	266.1288834	2.3972	5.25E-07	1.42E-05
evm.TU.FS_470.33	2.237080474	53.5556493	-4.5813	5.25E-07	1.42E-05
evm.TU.FS_1045.10	236.29281	0.249464623	9.8875	5.27E-07	1.42E-05
evm.TU.FS_1122.174	222.6686243	1184.378183	-2.4112	5.28E-07	1.42E-05
evm.TU.FS_309.28	31.47330385	0	Inf	5.37E-07	1.45E-05
evm.TU.FS_1303.4	2711.974935	393.3844411	2.7853	5.43E-07	1.46E-05
evm.TU.FS_62.152	3.642914638	201.795769	-5.7917	5.49E-07	1.48E-05
evm.TU.FS_1009.7	174.7540421	23.50180304	2.8945	5.50E-07	1.48E-05
evm.TU.FS_132.7	55.76295259	344.9146722	-2.6289	5.52E-07	1.48E-05
evm.TU.OS_2084.110	243.5753068	33.88142814	2.8458	5.53E-07	1.49E-05
evm.TU.FS_1105.76	189.966586	26.35219554	2.8498	5.59E-07	1.50E-05
evm.TU.FS_120.8	4.964686933	74.79940908	-3.9133	5.59E-07	1.50E-05
evm.TU.OS_1640.22	0	76.62511597	#NAME?	5.70E-07	1.53E-05
evm.TU.FS_1110.11	87.84172017	887.1648107	-3.3362	5.71E-07	1.53E-05
evm.TU.FS_1322.31	69.87333809	404.0842718	-2.5318	5.72E-07	1.53E-05
evm.TU.FS_316.31	0	30.46892359	#NAME?	5.74E-07	1.53E-05
evm.TU.OS_4770.1	8271.013506	1597.428656	2.3723	5.75E-07	1.54E-05
evm.TU.FS_1001.1	305.7186808	45.4883838	2.7486	5.77E-07	1.54E-05
evm.TU.OS_1538.2	0.955833271	43.96471697	-5.5234	5.78E-07	1.54E-05
evm.TU.FS_180.22	3.255207226	59.87003051	-4.201	5.82E-07	1.55E-05
evm.TU.OS_4097.19	0	30.3710345	#NAME?	5.87E-07	1.56E-05
evm.TU.FS_120.4	18.27759725	153.9599836	-3.0744	5.89E-07	1.57E-05
evm.TU.FS_698.2	322.8689432	54.98763703	2.5538	5.93E-07	1.58E-05
evm.TU.OS_3887.2	321.2355435	0	Inf	5.93E-07	1.58E-05
evm.TU.OS_4254.1	76.43781578	0	Inf	6.07E-07	1.61E-05
evm.TU.FS_606.1	25.7390348	193.2853519	-2.9087	6.16E-07	1.64E-05
evm.TU.OS_3647.2	0	32.61507285	#NAME?	6.22E-07	1.65E-05
evm.TU.FS_1239.23	6.956350875	200.0341511	-4.8458	6.25E-07	1.66E-05
evm.TU.FS_424.6	3231.741648	617.5043812	2.3878	6.26E-07	1.66E-05
evm.TU.FS_856.13	9.502486105	102.8285162	-3.4358	6.27E-07	1.66E-05
evm.TU.FS_142.19	4011.455402	769.3179339	2.3825	6.29E-07	1.67E-05
evm.TU.OS_1842.2	281.8006994	40.99845505	2.781	6.34E-07	1.68E-05
evm.TU.OS_4748.3	0	33.69347716	#NAME?	6.34E-07	1.68E-05
evm.TU.FS_615.13	118.9741419	665.2743562	-2.4833	6.36E-07	1.68E-05
evm.TU.FS_863.11	10.82801579	107.7595491	-3.315	6.42E-07	1.70E-05
evm.TU.FS_903.21	48.7272336	0	Inf	6.43E-07	1.70E-05
evm.TU.FS_907.62	1937.521203	396.3435057	2.2894	6.51E-07	1.72E-05
evm.TU.FS_633.53	74.03743686	537.0989105	-2.8589	6.52E-07	1.72E-05
evm.TU.FS_363.105	26.43924728	190.0132573	-2.8453	6.60E-07	1.74E-05
evm.TU.FS_885.15	1405.12933	6884.675786	-2.2927	6.63E-07	1.75E-05
evm.TU.FS_1381.82	423.9268119	67.95974546	2.6411	6.65E-07	1.75E-05
evm.TU.FS_256.17	2.711247281	56.48663958	-4.3809	6.65E-07	1.75E-05
evm.TU.FS_786.56	1059.648061	221.0716043	2.261	6.65E-07	1.75E-05
evm.TU.OS_4772.3	6.46072276	83.93676527	-3.6995	6.71E-07	1.76E-05
evm.TU.FS_1061.12	12.6661318	116.6553001	-3.2032	6.72E-07	1.77E-05
evm.TU.OS_3055.5	59.56618423	364.1001568	-2.6118	6.73E-07	1.77E-05
evm.TU.FS_571.40	3.144581917	58.09521015	-4.2075	6.83E-07	1.79E-05
evm.TU.FS_1229.45	16.90436502	137.8158128	-3.0273	6.87E-07	1.80E-05
evm.TU.FS_609.28	760.9519855	145.1454155	2.3903	6.88E-07	1.80E-05
evm.TU.OS_2711.2	0.296145886	33.63586724	-6.8275	6.89E-07	1.80E-05
evm.TU.OS_1902.4	0.912603574	41.30051485	-5.5	6.93E-07	1.81E-05
evm.TU.OS_2098.3	27.4764227	199.8767086	-2.8628	6.95E-07	1.82E-05
evm.TU.FS_950.19	1119.639092	179.6103533	2.6401	7.00E-07	1.83E-05
evm.TU.OS_4588.43	1.868436845	50.07209529	-4.7441	7.01E-07	1.83E-05
evm.TU.FS_555.66	50.74513878	309.5671675	-2.6089	7.02E-07	1.83E-05
evm.TU.FS_45.80	27.03153905	194.2418991	-2.8451	7.04E-07	1.84E-05
evm.TU.OS_4654.8	81.77641025	473.2703947	-2.5329	7.04E-07	1.84E-05
evm.TU.FS_814.31	326.5414889	48.73074735	2.7444	7.07E-07	1.84E-05
evm.TU.FS_1064.2	2.78614255	56.85295375	-4.3509	7.09E-07	1.85E-05
evm.TU.FS_1381.43	47.83068212	307.0185187	-2.6823	7.11E-07	1.85E-05
evm.TU.FS_123.5	190.2453772	994.9333564	-2.3867	7.22E-07	1.88E-05
evm.TU.FS_770.18	43.70474116	274.6655103	-2.6518	7.22E-07	1.88E-05
evm.TU.OS_3075.8	35.77350835	0.249464623	7.1639	7.23E-07	1.88E-05
evm.TU.FS_1294.15	2.073021205	53.19490803	-4.6815	7.29E-07	1.89E-05
evm.TU.FS_263.1	0.320311801	34.03022349	-6.7312	7.36E-07	1.91E-05
evm.TU.FS_506.41	1.257081289	278.504658	-7.7915	7.39E-07	1.92E-05
evm.TU.FS_1298.31	12.57727488	117.9122307	-3.2288	7.47E-07	1.93E-05
evm.TU.FS_1143.28	0.727082996	1544.447574	-11.053	7.53E-07	1.95E-05
evm.TU.FS_1329.1	589.5742135	109.2844381	2.4316	7.54E-07	1.95E-05
evm.TU.OS_4779.2	0.727082996	39.5766922	-5.7664	7.57E-07	1.96E-05
evm.TU.OS_2482.1	0	31.56525627	#NAME?	7.62E-07	1.97E-05
evm.TU.FS_1367.33	1847.231934	155.4948159	3.5704	7.66E-07	1.98E-05
evm.TU.FS_612.17	574.8799177	103.1551883	2.4784	7.70E-07	1.99E-05
evm.TU.OS_1986.9	341.8920598	1744.956435	-2.3516	7.70E-07	1.99E-05
evm.TU.FS_24.43	24.19737175	172.0522587	-2.8299	7.73E-07	1.99E-05
evm.TU.FS_991.8	0	30.11543161	#NAME?	7.79E-07	2.01E-05
evm.TU.OS_4940.1	0	28.70193041	#NAME?	7.81E-07	2.01E-05
evm.TU.FS_1050.2	35.44433702	0.430134068	6.3646	7.87E-07	2.02E-05
evm.TU.FS_256.35	0.320311801	35.28486761	-6.7834	7.92E-07	2.03E-05
evm.TU.FS_866.5	93.57765615	4.118982331	4.5058	7.91E-07	2.03E-05
evm.TU.OS_2386.9	15.03456831	129.4984653	-3.1066	7.91E-07	2.03E-05
evm.TU.FS_430.2	78.30971805	5.395944993	3.8592	7.95E-07	2.04E-05
evm.TU.FS_1378.7	0.296145886	35.26752434	-6.8959	7.98E-07	2.05E-05
evm.TU.FS_1300.28	1.916768674	50.7338248	-4.7262	8.04E-07	2.06E-05
evm.TU.FS_605.14	113.0365773	15.81483689	2.8374	8.05E-07	2.06E-05
evm.TU.FS_619.51_evm.TU.FS_619.52	1532.468209	332.6908442	2.2036	8.04E-07	2.06E-05
evm.TU.OS_2084.118	38.68422274	0	Inf	8.08E-07	2.07E-05
evm.TU.FS_101.19	385.0870929	67.30818885	2.5163	8.10E-07	2.07E-05
evm.TU.OS_2088.10	107.4855326	10173.02647	-6.5645	8.11E-07	2.07E-05
evm.TU.FS_511.21	0.320311801	34.83123227	-6.7648	8.18E-07	2.09E-05
evm.TU.OS_5212.1	2310.636105	448.3313543	2.3657	8.18E-07	2.09E-05
evm.TU.FS_410.49	58.6896329	2.989671755	4.295	8.21E-07	2.09E-05
evm.TU.FS_301.9	614.1287977	114.2194788	2.4267	8.22E-07	2.10E-05
evm.TU.OS_3167.2	337.9516407	54.57646342	2.6305	8.25E-07	2.10E-05
evm.TU.FS_429.11	50.56536473	0	Inf	8.27E-07	2.10E-05
evm.TU.FS_1229.49	407.9153271	1977.303255	-2.2772	8.30E-07	2.11E-05
evm.TU.OS_1824.2	16.39957031	159.7251861	-3.2839	8.34E-07	2.12E-05
evm.TU.OS_2223.1	0.955833271	41.92813572	-5.455	8.36E-07	2.12E-05
evm.TU.FS_427.26	218.1704863	1173.848116	-2.4277	8.37E-07	2.12E-05
evm.TU.FS_112.5	380.3944209	1938.989455	-2.3497	8.48E-07	2.15E-05
evm.TU.FS_1105.4	107.1933197	579.5129411	-2.4346	8.52E-07	2.16E-05
evm.TU.FS_530.8	0	30.7849883	#NAME?	8.51E-07	2.16E-05
evm.TU.FS_864.58	366.3301103	61.33552926	2.5783	8.54E-07	2.16E-05
evm.TU.FS_155.14	532.4085232	2483.69812	-2.2219	8.67E-07	2.20E-05
evm.TU.FS_846.8	93.15981857	9.418181506	3.3062	8.96E-07	2.27E-05
evm.TU.FS_336.6	0	28.31318653	#NAME?	9.05E-07	2.29E-05
evm.TU.OS_3413.4	161.6265617	1.789331451	6.4971	9.05E-07	2.29E-05
evm.TU.FS_700.95	333.8534719	32.94624628	3.341	9.07E-07	2.29E-05
evm.TU.OS_3671.2	6.618642234	98.0605548	-3.8891	9.11E-07	2.30E-05
evm.TU.OS_3030.9	1.367706598	43.75379063	-4.9996	9.19E-07	2.32E-05
evm.TU.FS_1387.141	1.319374769	44.10506779	-5.063	9.22E-07	2.32E-05
evm.TU.FS_981.7	57.2767377	2.970093939	4.2694	9.40E-07	2.37E-05
evm.TU.FS_433.3	49.40297308	301.1184343	-2.6077	9.49E-07	2.39E-05
evm.TU.FS_180.74	36.20038099	254.2372184	-2.8121	9.52E-07	2.39E-05
evm.TU.FS_45.77	20.1361218	174.0367635	-3.1115	9.52E-07	2.39E-05
evm.TU.FS_870.5	300.8258592	1524.838886	-2.3417	9.55E-07	2.40E-05
evm.TU.FS_834.54	146.9536515	18.34019423	3.0023	9.61E-07	2.41E-05
evm.TU.FS_1270.15	8.288634513	92.25754254	-3.4765	9.64E-07	2.42E-05
evm.TU.FS_753.5	715.242531	131.0862556	2.4479	9.65E-07	2.42E-05
evm.TU.FS_1044.7	401.3505424	71.90933505	2.4806	9.68E-07	2.43E-05
evm.TU.FS_412.6	9930.505609	48195.61804	-2.279	9.68E-07	2.43E-05
evm.TU.OS_3656.1	257.5676416	21.11786808	3.6084	9.74E-07	2.44E-05
evm.TU.OS_2474.3	29.7533128	0	Inf	9.79E-07	2.45E-05
evm.TU.FS_945.58	281.2937569	5.747222153	5.6131	9.81E-07	2.45E-05
evm.TU.FS_481.5	262.1413174	38.5071669	2.7671	9.83E-07	2.46E-05
evm.TU.OS_2778.1	29.99257442	0	Inf	9.89E-07	2.47E-05
evm.TU.OS_4249.2	9.935820741	104.3918645	-3.3932	1.00E-06	2.50E-05
evm.TU.FS_647.9	34.19684584	0.330010438	6.6952	1.00E-06	2.51E-05
evm.TU.FS_399.49	248.6506039	38.64870044	2.6856	1.03E-06	2.58E-05
evm.TU.FS_1277.40	71.09837566	1.496787739	5.5699	1.04E-06	2.59E-05
evm.TU.FS_45.43	1.300310986	62.79028973	-5.5936	1.04E-06	2.60E-05
evm.TU.FS_182.57	252.3581958	1270.10838	-2.3314	1.04E-06	2.60E-05
evm.TU.FS_41.34	1.63968657	47.69103196	-4.8622	1.04E-06	2.60E-05
evm.TU.FS_903.137	13741.03898	3040.446365	2.1761	1.05E-06	2.61E-05
evm.TU.OS_2467.4	0	41.74527118	#NAME?	1.05E-06	2.62E-05
evm.TU.OS_4442.1	713.5237942	126.9814091	2.4903	1.05E-06	2.62E-05
evm.TU.FS_580.12	213.6560349	31.41197209	2.7659	1.06E-06	2.62E-05
evm.TU.FS_855.8	130.2044863	15.0697294	3.1111	1.06E-06	2.62E-05
evm.TU.FS_62.80	4.31926828	61.8780635	-3.8406	1.06E-06	2.64E-05
evm.TU.FS_823.40	27.39268303	183.5237401	-2.7441	1.08E-06	2.67E-05
evm.TU.OS_3641.1	5.191039682	480.3591792	-6.5319	1.09E-06	2.70E-05
evm.TU.OS_1772.10	978.6600627	9851.478428	-3.3315	1.10E-06	2.71E-05
evm.TU.OS_5210.1	18.91747515	287.223564	-3.9244	1.10E-06	2.71E-05
evm.TU.FS_1187.36	923.0507172	174.5777792	2.4025	1.10E-06	2.72E-05
evm.TU.FS_366.5	555.7768752	77.09495854	2.8498	1.11E-06	2.74E-05
evm.TU.FS_1153.47	0	29.26467956	#NAME?	1.12E-06	2.77E-05
evm.TU.FS_102.38	300.5955056	49.77007496	2.5945	1.13E-06	2.78E-05
evm.TU.FS_84.134	397.4457324	64.80781908	2.6165	1.13E-06	2.79E-05
evm.TU.OS_4290.2	3.922394267	65.67602557	-4.0656	1.13E-06	2.79E-05
evm.TU.OS_4771.2	44.15955222	0.997858493	5.4677	1.13E-06	2.79E-05
evm.TU.FS_1172.22	239.3262249	33.93062577	2.8183	1.13E-06	2.79E-05
evm.TU.OS_3719.6	1.84427093	49.2040197	-4.7377	1.13E-06	2.79E-05
evm.TU.FS_590.56	3.513225546	76.53611312	-4.4453	1.14E-06	2.80E-05
evm.TU.OS_4266.1	79.61077474	6.034153502	3.7217	1.14E-06	2.80E-05
evm.TU.OS_2819.1	13.92936801	125.9001851	-3.1761	1.14E-06	2.81E-05
evm.TU.FS_701.12	1.911666542	407.7588632	-7.7367	1.15E-06	2.82E-05
evm.TU.FS_513.18	1333.726846	257.0998605	2.3751	1.15E-06	2.83E-05
evm.TU.FS_84.101	603.2448019	113.2780475	2.4129	1.16E-06	2.84E-05
evm.TU.OS_3337.2	19.41550079	150.1022165	-2.9507	1.17E-06	2.86E-05
evm.TU.FS_903.92	10.69322456	102.6421429	-3.2629	1.18E-06	2.88E-05
evm.TU.OS_3180.3	0	29.04708903	#NAME?	1.18E-06	2.89E-05
evm.TU.FS_496.67	157.9575827	21.66156533	2.8663	1.20E-06	2.94E-05
evm.TU.FS_814.28	491.0563191	46.11600466	3.4125	1.20E-06	2.94E-05
evm.TU.FS_13.22	542.5395009	39.12305686	3.7936	1.20E-06	2.94E-05
evm.TU.FS_423.3	357.7978577	63.62662212	2.4914	1.21E-06	2.95E-05
evm.TU.FS_531.11	0.659687385	323.4008652	-8.9373	1.21E-06	2.96E-05
evm.TU.FS_657.71	2163.339524	419.029924	2.3681	1.21E-06	2.96E-05
evm.TU.FS_1044.8	5.191039682	71.78235206	-3.7895	1.22E-06	2.98E-05
evm.TU.FS_1361.26	2497.098312	40.84295605	5.934	1.22E-06	2.98E-05
evm.TU.FS_931.5	0	32.66372484	#NAME?	1.23E-06	2.98E-05
evm.TU.FS_424.11	183.8884836	25.76487356	2.8354	1.24E-06	3.03E-05
evm.TU.FS_1369.19	7051.451245	982.2495327	2.8438	1.25E-06	3.04E-05
evm.TU.OS_1410.3	0.296145886	33.67057351	-6.829	1.26E-06	3.07E-05
evm.TU.FS_1267.37	33.55997962	0.330010438	6.6681	1.27E-06	3.08E-05
evm.TU.FS_62.348	1410.707839	312.5288396	2.1744	1.27E-06	3.08E-05
evm.TU.OS_3434.13	52.31713778	314.2568175	-2.5866	1.27E-06	3.08E-05
evm.TU.OS_4735.5	0.888437659	40.02747564	-5.4936	1.27E-06	3.08E-05
evm.TU.FS_1094.133	1.644788702	7599.888133	-12.174	1.28E-06	3.09E-05
evm.TU.FS_100.1	0	28.45193988	#NAME?	1.28E-06	3.10E-05
evm.TU.OS_3189.3	6.933851904	106.7421253	-3.9443	1.28E-06	3.10E-05
evm.TU.FS_1136.68	27.67592004	380.3636465	-3.7807	1.29E-06	3.13E-05
evm.TU.FS_321.2	0	27.46466903	#NAME?	1.30E-06	3.15E-05
evm.TU.FS_439.20_evm.TU.FS_439.21	132.6526842	699.630697	-2.3989	1.31E-06	3.16E-05
evm.TU.OS_2228.2	0	28.31266061	#NAME?	1.32E-06	3.19E-05
evm.TU.OS_3990.1	43.73778171	1.439743197	4.925	1.32E-06	3.19E-05
evm.TU.FS_1167.5	241.3122362	22.62754972	3.4147	1.33E-06	3.20E-05
evm.TU.OS_3439.1	3.508123415	59.71064751	-4.0892	1.33E-06	3.20E-05
evm.TU.FS_456.2	5203.543877	1179.875173	2.1409	1.34E-06	3.22E-05
evm.TU.FS_1184.64	1402.074099	40.54037034	5.1121	1.34E-06	3.23E-05
evm.TU.FS_549.4	85.3674974	468.6876633	-2.4569	1.34E-06	3.23E-05
evm.TU.FS_673.15	73.629628	850.6123584	-3.5301	1.35E-06	3.24E-05
evm.TU.FS_1330.1	26.27384327	180.7679056	-2.7824	1.36E-06	3.26E-05
evm.TU.FS_1392.46	146.1939653	0	Inf	1.36E-06	3.26E-05
evm.TU.FS_672.14	1.615520656	44.16263824	-4.7728	1.36E-06	3.26E-05
evm.TU.FS_747.20	587.3510218	108.6729778	2.4342	1.36E-06	3.26E-05
evm.TU.FS_31.19	394.0337359	73.65115777	2.4195	1.36E-06	3.26E-05
evm.TU.FS_396.43	14.20165506	219.0494157	-3.9471	1.37E-06	3.28E-05
evm.TU.FS_108.37	1.644788702	72.99786028	-5.4719	1.37E-06	3.29E-05
evm.TU.FS_1382.9	0.363541498	54.09992443	-7.2174	1.39E-06	3.34E-05
evm.TU.FS_896.6	349.4653358	1614.88935	-2.2082	1.40E-06	3.34E-05
evm.TU.FS_1390.28	316.4509964	56.01121161	2.4982	1.41E-06	3.37E-05
evm.TU.OS_2523.2	126.8737696	14.52772106	3.1265	1.41E-06	3.38E-05
evm.TU.OS_2952.6	69.9566405	476.3268619	-2.7674	1.43E-06	3.42E-05
evm.TU.FS_1156.50	205.3721212	1267.222228	-2.6254	1.44E-06	3.43E-05
evm.TU.FS_328.30	100.4482209	0.430134068	7.8674	1.44E-06	3.43E-05
evm.TU.FS_352.24	176.9315488	26.19838544	2.7556	1.44E-06	3.43E-05
evm.TU.FS_914.9	23.73070461	167.0965023	-2.8159	1.45E-06	3.46E-05
evm.TU.FS_942.11	2.193850777	305.8446355	-7.1232	1.46E-06	3.47E-05
evm.TU.FS_202.9	350.2618943	1.009609129	8.4385	1.46E-06	3.48E-05
evm.TU.FS_211.23	84.98446861	454.5464193	-2.4192	1.49E-06	3.54E-05
evm.TU.FS_633.19	11.55780339	103.7004435	-3.1655	1.50E-06	3.57E-05
evm.TU.FS_570.22	972.4304235	143.6759808	2.7588	1.51E-06	3.59E-05
evm.TU.FS_1244.24	1.84427093	47.66246397	-4.6917	1.52E-06	3.61E-05
evm.TU.FS_319.36	340.8313125	1677.568619	-2.2992	1.54E-06	3.64E-05
evm.TU.FS_993.11	4414.196428	759.1166572	2.5398	1.54E-06	3.64E-05
evm.TU.OS_3153.2	748.1326587	107.4212053	2.8	1.54E-06	3.64E-05
evm.TU.FS_1245.11	810.6324509	161.2252997	2.33	1.54E-06	3.65E-05
evm.TU.OS_2919.4	10.15196923	96.09340581	-3.2427	1.55E-06	3.66E-05
evm.TU.FS_811.4	1413.348107	19389.44051	-3.7781	1.55E-06	3.67E-05
evm.TU.FS_507.10	128.3632981	1110.940441	-3.1135	1.56E-06	3.69E-05
evm.TU.FS_1007.23	36.64226806	0.498929246	6.1985	1.57E-06	3.70E-05
evm.TU.FS_231.38	255.2059892	3575.791565	-3.8085	1.59E-06	3.75E-05
evm.TU.FS_489.5	9.723736723	96.27863579	-3.3076	1.59E-06	3.76E-05
evm.TU.FS_541.23	79.57669652	6.925750091	3.5223	1.59E-06	3.76E-05
evm.TU.FS_421.8	2.920933773	54.29120125	-4.2162	1.61E-06	3.79E-05
evm.TU.FS_542.25	347.8940248	3423.643303	-3.2988	1.61E-06	3.79E-05
evm.TU.FS_722.9	3.970726096	140.37959	-5.1438	1.61E-06	3.79E-05
evm.TU.FS_1373.10	22.09882477	185.9615444	-3.073	1.62E-06	3.81E-05
evm.TU.FS_510.6	1.410936295	43.22246138	-4.9371	1.62E-06	3.81E-05
evm.TU.OS_1516.1	1.386770381	42.56129724	-4.9397	1.62E-06	3.81E-05
evm.TU.FS_814.177	977.1478496	197.662342	2.3055	1.63E-06	3.82E-05
evm.TU.FS_182.53	0.296145886	35.87607357	-6.9206	1.64E-06	3.86E-05
evm.TU.FS_1232.11	264.0198541	1297.660339	-2.2972	1.65E-06	3.86E-05
evm.TU.FS_1208.44	28.74059526	0	Inf	1.65E-06	3.87E-05
evm.TU.FS_1113.159	64.81128715	349.4111737	-2.4306	1.66E-06	3.88E-05
evm.TU.FS_241.27	37.15891886	1270.455643	-5.0955	1.67E-06	3.90E-05
evm.TU.FS_896.50	42.76526706	1.078404307	5.3095	1.67E-06	3.91E-05
evm.TU.FS_880.40	653.6449822	131.1943696	2.3168	1.68E-06	3.93E-05
evm.TU.OS_5065.1	8.263430936	286.7957164	-5.1171	1.68E-06	3.93E-05
evm.TU.FS_410.9	899.7104048	187.6675571	2.2613	1.68E-06	3.94E-05
evm.TU.FS_1176.8	1186.151161	5390.907769	-2.1842	1.69E-06	3.94E-05
evm.TU.FS_1162.13	32.82163958	0.430134068	6.2537	1.70E-06	3.96E-05
evm.TU.FS_410.37	400.1191743	72.69737822	2.4605	1.71E-06	3.99E-05
evm.TU.FS_896.73	55.30339184	3.509867724	3.9779	1.71E-06	4.00E-05
evm.TU.FS_479.25	99.54833555	11.11521651	3.1629	1.73E-06	4.02E-05
evm.TU.OS_1973.2	6.697279772	117.6738205	-4.1351	1.73E-06	4.03E-05
evm.TU.OS_1625.11	16.63415329	198.9493592	-3.5802	1.73E-06	4.03E-05
evm.TU.OS_3422.4	64.54682196	3.946140066	4.0318	1.73E-06	4.03E-05
evm.TU.OS_5016.19	607.838542	29.72837663	4.3538	1.74E-06	4.04E-05
evm.TU.FS_1163.11	349.3600908	58.22448688	2.585	1.75E-06	4.06E-05
evm.TU.FS_631.103	210.5750926	33.08160209	2.6702	1.75E-06	4.06E-05
evm.TU.FS_1193.19	43.50903143	269.774717	-2.6324	1.77E-06	4.10E-05
evm.TU.OS_3411.1	28.40871933	0	Inf	1.77E-06	4.11E-05
evm.TU.FS_209.12	79.25369524	6.00282505	3.7228	1.77E-06	4.12E-05
evm.TU.OS_4446.3	4.240308543	62.52411893	-3.8822	1.78E-06	4.13E-05
evm.TU.FS_1353.58	731.2355921	84.30778339	3.1166	1.79E-06	4.15E-05
evm.TU.FS_256.61	0.296145886	32.82376464	-6.7923	1.80E-06	4.16E-05
evm.TU.FS_436.15	13.04499482	114.5221039	-3.1341	1.80E-06	4.16E-05
evm.TU.FS_631.51	23.04717351	158.7585449	-2.7842	1.80E-06	4.17E-05
evm.TU.FS_568.37	9.778530546	155.2261882	-3.9886	1.81E-06	4.19E-05
evm.TU.FS_399.33	14.75821679	143.2625009	-3.2791	1.82E-06	4.20E-05
evm.TU.FS_75.15	41.72402718	252.0575706	-2.5948	1.82E-06	4.20E-05
evm.TU.OS_4689.4	21.98279025	162.1710764	-2.8831	1.82E-06	4.20E-05
evm.TU.FS_540.4	0.640623602	188.7199782	-8.2026	1.83E-06	4.22E-05
evm.TU.FS_180.58	13.04259729	105.9103732	-3.0215	1.85E-06	4.26E-05
evm.TU.FS_943.17	3.082288437	70.03949725	-4.5061	1.85E-06	4.26E-05
evm.TU.OS_3409.1	1754.295647	369.4171876	2.2476	1.85E-06	4.26E-05
evm.TU.FS_1099.21	0	26.90869524	#NAME?	1.85E-06	4.26E-05
evm.TU.OS_4455.1	3.168747831	55.58997628	-4.1328	1.86E-06	4.27E-05
evm.TU.FS_746.11	892.3368562	183.0210578	2.2856	1.87E-06	4.30E-05
evm.TU.FS_404.20	37.47380633	0	Inf	1.87E-06	4.30E-05
evm.TU.FS_440.17	177.1652395	18.09296415	3.2916	1.87E-06	4.30E-05
evm.TU.FS_661.2	4252.072919	934.4910319	2.1859	1.89E-06	4.34E-05
evm.TU.FS_987.1	1.504895347	44.86913575	-4.898	1.90E-06	4.36E-05
evm.TU.FS_1302.59	7.801865918	85.00962892	-3.4457	1.91E-06	4.37E-05
evm.TU.FS_979.36_evm.TU.FS_979.37	196.5374363	1408.930407	-2.8417	1.91E-06	4.39E-05
evm.TU.FS_1113.35	1.184583546	41.30220375	-5.1238	1.93E-06	4.41E-05
evm.TU.OS_2768.8	103.9623237	1313.040099	-3.6588	1.94E-06	4.44E-05
evm.TU.FS_712.116	1.410936295	40.70928915	-4.8506	1.94E-06	4.45E-05
evm.TU.FS_1387.56	4.548018555	60.39131776	-3.731	1.95E-06	4.45E-05
evm.TU.OS_2624.10	1.090624494	37.25423142	-5.0942	1.97E-06	4.50E-05
evm.TU.OS_4545.1	174.1586933	26.56026998	2.7131	1.97E-06	4.51E-05
evm.TU.FS_309.11	3387.718431	721.3507503	2.2315	1.98E-06	4.51E-05
evm.TU.FS_979.34	0.296145886	35.43418887	-6.9027	1.98E-06	4.51E-05
evm.TU.OS_2286.4	5.258435294	66.57090853	-3.6622	1.98E-06	4.51E-05
evm.TU.OS_3149.4	1.825207148	524.1673684	-8.1658	1.98E-06	4.51E-05
evm.TU.FS_7.24	325.6063185	23.02466643	3.8219	1.99E-06	4.54E-05
evm.TU.OS_2711.8	2757.11101	649.5840566	2.0856	2.00E-06	4.55E-05
evm.TU.FS_1309.2	1791.710535	270.6145456	2.727	2.00E-06	4.55E-05
evm.TU.FS_137.48	23.38923858	154.4151769	-2.7229	2.01E-06	4.56E-05
evm.TU.FS_306.3	439.4040236	78.11678502	2.4918	2.01E-06	4.57E-05
evm.TU.OS_3829.1	64.7674433	4.879126837	3.7306	2.01E-06	4.57E-05
evm.TU.FS_1139.33	36.44683518	223.5138997	-2.6165	2.01E-06	4.57E-05
evm.TU.FS_36.4	775.968821	157.4469154	2.3011	2.02E-06	4.57E-05
evm.TU.FS_689.9	29.84966937	202.3114834	-2.7608	2.02E-06	4.57E-05
evm.TU.OS_2017.2	6968.203627	791.153522	3.1388	2.02E-06	4.57E-05
evm.TU.FS_108.17	6294.483267	1367.037945	2.203	2.02E-06	4.57E-05
evm.TU.FS_467.10	2.853538162	73.97163239	-4.6961	2.02E-06	4.57E-05
evm.TU.FS_468.48	2249.679307	0.860268136	11.353	2.02E-06	4.57E-05
evm.TU.FS_925.22	1.047394797	38.2806579	-5.1917	2.02E-06	4.57E-05
evm.TU.FS_1048.8	1.825207148	49.39758305	-4.7583	2.03E-06	4.58E-05
evm.TU.FS_513.1	381.6139098	68.22824226	2.4837	2.03E-06	4.60E-05
evm.TU.FS_831.85	10.40998755	98.52043959	-3.2425	2.05E-06	4.62E-05
evm.TU.OS_4747.2	0	26.50373162	#NAME?	2.05E-06	4.62E-05
evm.TU.OS_4620.7	2574.968983	554.9877194	2.214	2.05E-06	4.63E-05
evm.TU.OS_2688.5	52.78830802	309.801674	-2.5531	2.06E-06	4.63E-05
evm.TU.FS_46.164	16.68415207	126.3805561	-2.9212	2.06E-06	4.64E-05
evm.TU.FS_929.9	480.6302717	91.8536577	2.3875	2.06E-06	4.64E-05
evm.TU.OS_4901.10	3081.45333	653.7766828	2.2367	2.06E-06	4.64E-05
evm.TU.FS_106.46	157.141992	0.249464623	9.299	2.07E-06	4.65E-05
evm.TU.OS_4081.9	1751.601132	7843.772695	-2.1629	2.07E-06	4.66E-05
evm.TU.FS_427.23	88.0614945	476.53921	-2.436	2.08E-06	4.67E-05
evm.TU.FS_599.12	164.2355046	793.7310962	-2.2729	2.09E-06	4.70E-05
evm.TU.FS_1370.6	0	27.79976591	#NAME?	2.10E-06	4.72E-05
evm.TU.FS_168.36	24.34236724	161.9288144	-2.7338	2.10E-06	4.72E-05
evm.TU.FS_1064.42	27.89132283	0	Inf	2.11E-06	4.72E-05
evm.TU.FS_296.19	155.1193509	21.53347132	2.8487	2.12E-06	4.74E-05
evm.TU.OS_2521.3	4765.45099	1113.796935	2.0971	2.12E-06	4.75E-05
evm.TU.FS_1122.244	77.86781586	395.2019406	-2.3435	2.13E-06	4.76E-05
evm.TU.OS_1899.13	481.2977552	94.42781043	2.3496	2.14E-06	4.78E-05
evm.TU.OS_2881.4	73.6285601	651.8643552	-3.1462	2.15E-06	4.80E-05
evm.TU.FS_823.14	1346.872045	275.8400556	2.2877	2.15E-06	4.80E-05
evm.TU.FS_1387.137	462.4443569	2106.06536	-2.1872	2.15E-06	4.80E-05
evm.TU.FS_814.40	310.8282299	55.13636067	2.495	2.16E-06	4.82E-05
evm.TU.FS_396.7	55.69225333	0	Inf	2.17E-06	4.84E-05
evm.TU.FS_843.12	0.888437659	40.13762154	-5.4975	2.17E-06	4.84E-05
evm.TU.OS_1936.6	1044.428031	212.5827179	2.2966	2.19E-06	4.88E-05
evm.TU.FS_771.20	65.38350772	342.8820091	-2.3907	2.19E-06	4.89E-05
evm.TU.FS_855.3	79.05200614	0	Inf	2.19E-06	4.89E-05
evm.TU.FS_170.20	0.320311801	30.54047923	-6.5751	2.20E-06	4.89E-05
evm.TU.FS_1196.20	188.1747265	25.66304129	2.8743	2.21E-06	4.90E-05
evm.TU.FS_798.6	56.27809823	319.4137099	-2.5048	2.20E-06	4.90E-05
evm.TU.FS_871.5	13.57603077	148.0322229	-3.4468	2.21E-06	4.90E-05
evm.TU.FS_1084.57	92.48192953	505.1518268	-2.4495	2.21E-06	4.91E-05
evm.TU.FS_902.18	0	27.30697494	#NAME?	2.23E-06	4.94E-05
evm.TU.FS_451.68	581.681749	31.6871528	4.1983	2.23E-06	4.95E-05
evm.TU.FS_909.8	9.915412214	93.13449713	-3.2316	2.24E-06	4.95E-05
evm.TU.FS_116.42	527.1388048	104.6144895	2.3331	2.24E-06	4.96E-05
evm.TU.FS_643.34	27.89268269	0	Inf	2.24E-06	4.96E-05
evm.TU.FS_330.15	0	26.5512798	#NAME?	2.26E-06	4.99E-05
evm.TU.OS_2084.64	90.54298408	477.9359189	-2.4001	2.26E-06	4.99E-05
evm.TU.FS_974.10	182.4690371	985.5958414	-2.4333	2.26E-06	5.01E-05
evm.TU.OS_3068.2	0	26.52723289	#NAME?	2.27E-06	5.01E-05
evm.TU.FS_1307.21	186.9806693	892.4966997	-2.255	2.28E-06	5.03E-05
evm.TU.OS_2070.28	2.891665727	79.82682509	-4.7869	2.29E-06	5.05E-05
evm.TU.FS_1300.26	1.023228883	37.83318057	-5.2085	2.30E-06	5.08E-05
evm.TU.FS_570.3	99.6135816	2.549475957	5.2881	2.30E-06	5.08E-05
evm.TU.OS_1429.5	69.53356924	2.889548125	4.5888	2.31E-06	5.08E-05
evm.TU.OS_5082.11	40.94922651	236.515154	-2.53	2.31E-06	5.09E-05
evm.TU.OS_3066.2	2.571353927	50.38029336	-4.2923	2.31E-06	5.09E-05
evm.TU.FS_762.4	25.62330736	171.7340706	-2.7446	2.32E-06	5.09E-05
evm.TU.FS_838.17	148.7720443	873.7201335	-2.5541	2.32E-06	5.09E-05
evm.TU.FS_941.21	0.320311801	92.75185205	-8.1778	2.32E-06	5.10E-05
evm.TU.OS_1543.1	63.92400358	347.7095657	-2.4435	2.33E-06	5.12E-05
evm.TU.FS_954.3	3491.062769	829.3488696	2.0736	2.33E-06	5.12E-05
evm.TU.OS_3937.2	4.42582912	61.63304825	-3.7997	2.37E-06	5.19E-05
evm.TU.FS_1241.25	502.8026924	2607.241978	-2.3745	2.37E-06	5.20E-05
evm.TU.FS_540.3	0	28.13253681	#NAME?	2.38E-06	5.21E-05
evm.TU.OS_3075.11	15.2936243	118.4513674	-2.9533	2.41E-06	5.27E-05
evm.TU.FS_124.2	55.69723904	310.1075658	-2.4771	2.41E-06	5.27E-05
evm.TU.OS_4333.14	19.16050928	327.0894494	-4.0935	2.42E-06	5.30E-05
evm.TU.OS_4360.1	41.37143564	259.2032964	-2.6474	2.43E-06	5.32E-05
evm.TU.FS_1043.6	1.367706598	41.53156465	-4.9244	2.44E-06	5.32E-05
evm.TU.FS_1260.11	1.965100502	46.45151629	-4.5631	2.44E-06	5.32E-05
evm.TU.FS_195.20	96.3160068	625.5392891	-2.6993	2.46E-06	5.37E-05
evm.TU.FS_468.4	26.70746986	175.8586258	-2.7191	2.46E-06	5.37E-05
evm.TU.OS_4085.5	1.776875319	222.8621549	-6.9707	2.46E-06	5.37E-05
evm.TU.FS_506.31	84.68522486	423.1712966	-2.3211	2.47E-06	5.38E-05
evm.TU.FS_846.28	0.320311801	30.46609142	-6.5716	2.48E-06	5.40E-05
evm.TU.OS_2084.56	19.56320089	136.9587718	-2.8075	2.48E-06	5.40E-05
evm.TU.FS_555.12	181.0821503	902.3833487	-2.3171	2.49E-06	5.42E-05
evm.TU.OS_2084.69	0	26.35607953	#NAME?	2.50E-06	5.44E-05
evm.TU.FS_834.6	76.10504885	385.2047705	-2.3396	2.51E-06	5.46E-05
evm.TU.FS_429.14	36.09142262	0	Inf	2.53E-06	5.49E-05
evm.TU.FS_904.11	27.62070272	0	Inf	2.53E-06	5.49E-05
evm.TU.FS_1172.28	7.098948836	137.7555016	-4.2784	2.54E-06	5.52E-05
evm.TU.FS_1014.16	788.7009345	157.1801003	2.3271	2.54E-06	5.52E-05
evm.TU.OS_4764.1	0	27.48150611	#NAME?	2.55E-06	5.53E-05
evm.TU.OS_3937.22	8.5847804	88.95622319	-3.3732	2.56E-06	5.55E-05
evm.TU.FS_519.148	1651.505477	349.5649713	2.2401	2.58E-06	5.59E-05
evm.TU.FS_418.100	48.53525103	0	Inf	2.59E-06	5.61E-05
evm.TU.OS_2174.1	539.6718123	106.6308756	2.3395	2.59E-06	5.61E-05
evm.TU.OS_3763.1	1332.624509	281.516352	2.243	2.61E-06	5.66E-05
evm.TU.OS_1840.1	0	45.47932192	#NAME?	2.62E-06	5.67E-05
evm.TU.FS_49.94	10061.35732	1884.408796	2.4166	2.64E-06	5.70E-05
evm.TU.FS_1367.75	4.647079738	65.12735305	-3.8089	2.67E-06	5.77E-05
evm.TU.FS_946.29	861.1821279	3883.258871	-2.1729	2.68E-06	5.78E-05
evm.TU.FS_770.11	225.3554408	1089.171934	-2.273	2.69E-06	5.80E-05
evm.TU.FS_1295.9	206.7741691	1.359197383	7.2492	2.71E-06	5.84E-05
evm.TU.FS_1084.60	3683.698079	607.3338758	2.6006	2.73E-06	5.87E-05
evm.TU.FS_1270.74	4750.426795	1068.682008	2.1522	2.73E-06	5.87E-05
evm.TU.FS_504.2	421.8905117	74.71666818	2.4974	2.73E-06	5.87E-05
evm.TU.FS_504.54	1922.698663	8027.302769	-2.0618	2.73E-06	5.87E-05
evm.TU.FS_1387.45	2187.594847	71.58828254	4.9335	2.75E-06	5.92E-05
evm.TU.FS_964.26	18.30205513	134.1626634	-2.8739	2.77E-06	5.95E-05
evm.TU.FS_1100.48	3.553750638	59.89638368	-4.0751	2.77E-06	5.95E-05
evm.TU.FS_468.40	906.0237377	201.4335757	2.1692	2.77E-06	5.96E-05
evm.TU.FS_827.15	160.5554849	1016.268687	-2.6621	2.78E-06	5.96E-05
evm.TU.OS_4991.14	1.319374769	41.04046258	-4.9591	2.78E-06	5.96E-05
evm.TU.FS_657.52	389.809227	2437.270125	-2.6444	2.78E-06	5.97E-05
evm.TU.OS_4402.1	4.019057925	70.57073506	-4.1341	2.81E-06	6.02E-05
evm.TU.FS_1193.31	60.89304354	325.3527473	-2.4177	2.81E-06	6.02E-05
evm.TU.FS_551.13	34.7064356	571.194387	-4.0407	2.81E-06	6.02E-05
evm.TU.OS_2328.4	98.16503059	709.631191	-2.8538	2.82E-06	6.03E-05
evm.TU.FS_1347.1	293.6676739	1349.725345	-2.2004	2.83E-06	6.06E-05
evm.TU.FS_521.25	23.21121766	159.5008597	-2.7807	2.83E-06	6.06E-05
evm.TU.FS_479.12	213.189646	35.16738098	2.5998	2.86E-06	6.10E-05
evm.TU.FS_963.17	1620.884642	366.2559925	2.1459	2.87E-06	6.13E-05
evm.TU.OS_3731.1	2.687081367	112.9245232	-5.3932	2.88E-06	6.15E-05
evm.TU.FS_12.13	0.979999185	37.11219169	-5.243	2.90E-06	6.18E-05
evm.TU.FS_493.2	39.0162302	0.330010438	6.8854	2.93E-06	6.24E-05
evm.TU.FS_254.19	303.0999131	1331.197595	-2.1349	2.93E-06	6.24E-05
evm.TU.FS_1098.16	4053.864519	945.7771535	2.0997	2.93E-06	6.24E-05
evm.TU.FS_466.31	35.23944558	0.498929246	6.1422	2.93E-06	6.24E-05
evm.TU.FS_376.21_evm.TU.FS_376.22	1903.147286	334.8285657	2.5069	2.95E-06	6.27E-05
evm.TU.FS_62.377	1112.965339	243.07018	2.195	2.97E-06	6.32E-05
evm.TU.FS_357.7	74.74922858	6.114699317	3.6117	3.00E-06	6.37E-05
evm.TU.FS_62.303	3.777705861	55.84783346	-3.8859	3.01E-06	6.39E-05
evm.TU.FS_657.10	0.640623602	34.56050092	-5.7535	3.01E-06	6.39E-05
evm.TU.FS_148.9	7.351865025	80.54833987	-3.4537	3.02E-06	6.41E-05
evm.TU.FS_588.2	0.979999185	37.16086341	-5.2449	3.02E-06	6.41E-05
evm.TU.FS_1287.83	169.167178	862.8755162	-2.3507	3.03E-06	6.42E-05
evm.TU.FS_1396.21	151.6081145	19.27929954	2.9752	3.03E-06	6.43E-05
evm.TU.FS_1311.7	74.66844012	0	Inf	3.04E-06	6.43E-05
evm.TU.FS_928.49	153.042471	20.65809447	2.8892	3.04E-06	6.44E-05
evm.TU.FS_46.11	2.113853377	45.62481116	-4.4319	3.07E-06	6.50E-05
evm.TU.FS_1109.20	121.9433213	14.10541417	3.1119	3.08E-06	6.51E-05
evm.TU.FS_519.61	2.503958315	51.94762438	-4.3748	3.08E-06	6.52E-05
evm.TU.FS_760.23	486.9105334	62.34344948	2.9653	3.10E-06	6.55E-05
evm.TU.OS_2581.1	4768.550911	1096.735364	2.1203	3.10E-06	6.55E-05
evm.TU.OS_3408.9	1.979062154	47.7928445	-4.5939	3.10E-06	6.55E-05
evm.TU.FS_1270.63	227.7189205	1034.359947	-2.1834	3.11E-06	6.55E-05
evm.TU.FS_1074.33	4.692706961	62.22763203	-3.7291	3.12E-06	6.58E-05
evm.TU.OS_4703.3	8.124575244	97.54764037	-3.5857	3.13E-06	6.59E-05
evm.TU.FS_432.31	2.78614255	67.15034413	-4.5911	3.13E-06	6.59E-05
evm.TU.OS_2887.4	11.79061813	99.437772	-3.0762	3.13E-06	6.59E-05
evm.TU.FS_144.5	115.8097367	601.4335931	-2.3766	3.14E-06	6.60E-05
evm.TU.FS_831.143	108.8243085	537.9745689	-2.3055	3.15E-06	6.62E-05
evm.TU.FS_452.44	1219.232446	36.1316962	5.0766	3.16E-06	6.63E-05
evm.TU.FS_1113.32	7.62520486	76.18986321	-3.3208	3.16E-06	6.65E-05
evm.TU.OS_3228.1	20.0244437	246.0987008	-3.6194	3.17E-06	6.66E-05
evm.TU.FS_352.28	180.2439172	29.22497828	2.6247	3.20E-06	6.71E-05
evm.TU.FS_623.21	36.32704327	219.8815378	-2.5976	3.20E-06	6.71E-05
evm.TU.FS_1302.222	1060.076305	228.6922864	2.2127	3.22E-06	6.75E-05
evm.TU.FS_509.27	7.568013511	79.13150033	-3.3863	3.25E-06	6.81E-05
evm.TU.FS_890.2	5.355098951	134.2570707	-4.6479	3.26E-06	6.83E-05
evm.TU.FS_1122.88	0	25.92763437	#NAME?	3.28E-06	6.87E-05
evm.TU.FS_1270.18	175.8437289	0.828939684	7.7288	3.28E-06	6.87E-05
evm.TU.OS_1478.4	9.021872423	112.951526	-3.6461	3.29E-06	6.87E-05
evm.TU.FS_1180.2	254.0554097	1165.093187	-2.1972	3.32E-06	6.93E-05
evm.TU.FS_20.24	29.32372043	189.1677424	-2.6895	3.32E-06	6.94E-05
evm.TU.FS_218.36	69.79579869	6.169529041	3.4999	3.32E-06	6.94E-05
evm.TU.FS_1193.18	16.49456702	120.3692793	-2.8674	3.33E-06	6.94E-05
evm.TU.FS_917.11	0	25.85155765	#NAME?	3.34E-06	6.98E-05
evm.TU.OS_3641.4	11.65446705	96.54702141	-3.0503	3.37E-06	7.03E-05
evm.TU.FS_177.7	97.8451423	12.54936707	2.9629	3.39E-06	7.07E-05
evm.TU.OS_1976.1	754.6154533	169.6809338	2.1529	3.41E-06	7.10E-05
evm.TU.FS_1271.86	2.882806208	50.63477273	-4.1346	3.44E-06	7.16E-05
evm.TU.FS_160.16	26.76903276	0	Inf	3.45E-06	7.17E-05
evm.TU.OS_2765.8	2487.441474	239.5657293	3.3762	3.45E-06	7.17E-05
evm.TU.FS_1032.11	38.17466321	217.2034544	-2.5084	3.46E-06	7.20E-05
evm.TU.FS_555.293	0.616457687	35.93195512	-5.8651	3.47E-06	7.21E-05
evm.TU.OS_2033.38	5.850727067	69.32962193	-3.5668	3.47E-06	7.21E-05
evm.TU.FS_948.10	0.320311801	30.6440004	-6.58	3.48E-06	7.21E-05
evm.TU.FS_1092.12	26.16216518	0	Inf	3.49E-06	7.25E-05
[truncated: 6,857 more rows]
