# Supplementary material for: Draft genomes assembly and annotation of Carex parvula and Carex kokanica reveals stress-specific genes
Source: Sci Rep. 2022 Mar 23;12:4970. doi: 10.1038/s41598-022-08783-z (PMC8943043; doi:10.1038/s41598-022-08783-z)
Supplement: Supplementary file 3 — Supplementary Information 3. [file 41598_2022_8783_MOESM3_ESM.xls]

### Table S12 Differentially expressed genes between ALT2 vs ALT3
Gene_id	readcount_ALT2	readcount_ALT3	log2FoldChange	pval	padj
evm.TU.FS_929.12	5117.856393	0.552645758	13.177	2.64E-32	1.10E-27
evm.TU.FS_49.332	32.77099846	54601.24336	-10.702	1.83E-31	3.73E-27
evm.TU.FS_786.58	2957.203605	0	Inf	2.70E-31	3.73E-27
evm.TU.FS_786.55	6750.541917	4.822792177	10.451	3.57E-28	3.70E-24
evm.TU.FS_168.31	1570.083104	0	Inf	7.32E-28	6.06E-24
evm.TU.FS_774.1	0.622574251	2208.635836	-11.793	1.01E-27	7.00E-24
evm.TU.OS_2318.2	1496.891728	0	Inf	1.61E-27	9.52E-24
evm.TU.FS_1127.9	0.311287125	3535.765359	-13.471	1.57E-26	7.25E-23
evm.TU.OS_5134.3	3.509758504	3680.148484	-10.034	1.49E-26	7.25E-23
evm.TU.FS_786.56	1101.143607	0	Inf	8.91E-26	3.69E-22
evm.TU.FS_1138.12	1015.886841	0	Inf	2.39E-25	9.00E-22
evm.TU.FS_543.18	7.651473845	4460.796029	-9.1873	5.57E-25	1.92E-21
evm.TU.OS_2203.8	0	884.0852804	#NAME?	2.06E-24	6.56E-21
evm.TU.FS_331.22	656.9552763	0	Inf	8.69E-23	2.57E-19
evm.TU.FS_555.190	32.19912451	9937.37315	-8.2697	1.26E-22	3.49E-19
evm.TU.FS_986.36	853.1164721	0.552645758	10.592	1.88E-22	4.87E-19
evm.TU.FS_165.33	1225.386912	2.451919741	8.9651	2.35E-22	5.73E-19
evm.TU.FS_636.7	1734.266996	4.539591839	8.5775	5.25E-22	1.21E-18
evm.TU.FS_786.57	749.9885084	0.559672936	10.388	8.33E-22	1.82E-18
evm.TU.OS_4812.3	836.364862	0.961299048	9.7649	9.20E-22	1.91E-18
evm.TU.FS_496.47	546.1176135	0	Inf	1.10E-21	2.17E-18
evm.TU.FS_555.165	9.833666946	2765.620872	-8.1357	1.21E-21	2.27E-18
evm.TU.FS_1145.25	631.0757726	0.27280929	11.176	1.69E-21	3.05E-18
evm.TU.FS_1309.12	9.77311536	2630.882845	-8.0725	2.16E-21	3.73E-18
evm.TU.FS_421.10	0.990928125	781.0751232	-9.6225	2.61E-21	4.17E-18
evm.TU.OS_2659.10	0.651107625	696.2905629	-10.063	2.53E-21	4.17E-18
evm.TU.FS_331.32	588.6822543	0.40865329	10.492	3.31E-21	5.09E-18
evm.TU.FS_104.47	490.1069592	0	Inf	4.25E-21	6.28E-18
evm.TU.FS_412.91	1024.054968	2.595912209	8.6238	5.47E-21	7.82E-18
evm.TU.FS_382.2	734.0725849	1.09011587	9.3953	5.86E-21	8.10E-18
evm.TU.FS_69.7	1277.290399	3.043065259	8.7133	6.45E-21	8.62E-18
evm.TU.FS_289.6	0.368655489	18109.81004	-15.584	7.06E-21	9.14E-18
evm.TU.FS_903.28	1041.098945	2.590006321	8.6509	9.34E-21	1.17E-17
evm.TU.OS_3850.1	3633.637964	15.00584664	7.9197	1.68E-20	2.05E-17
evm.TU.OS_2469.4	10085.62489	59.7822964	7.3984	4.54E-20	5.38E-17
evm.TU.FS_760.60	732.7087238	1.771578451	8.6921	6.72E-20	7.73E-17
evm.TU.OS_3232.1	392.5291617	0	Inf	1.23E-19	1.38E-16
evm.TU.FS_401.2	385.0616904	0	Inf	1.61E-19	1.75E-16
evm.TU.FS_147.14	450.333531	0.40865329	10.106	2.15E-19	2.28E-16
evm.TU.FS_1387.117	821.3121217	1.098264338	9.5466	2.44E-19	2.53E-16
evm.TU.FS_797.32	561.3504906	0.968326226	9.1792	2.58E-19	2.61E-16
evm.TU.FS_108.30	4.276206084	1013.680313	-7.8891	3.70E-19	3.57E-16
evm.TU.FS_636.15	1374.216181	5.864839092	7.8723	3.71E-19	3.57E-16
evm.TU.OS_4854.1	10.90959197	2007.634138	-7.5238	7.34E-19	6.92E-16
evm.TU.FS_636.9	1137.348883	5.230324177	7.7646	7.94E-19	7.31E-16
evm.TU.FS_958.2	330.9302047	0	Inf	1.30E-18	1.17E-15
evm.TU.FS_26.8	25.15244767	3336.214574	-7.0514	1.75E-18	1.54E-15
evm.TU.FS_542.20	3596.882768	21.22475673	7.4049	3.39E-18	2.93E-15
evm.TU.OS_3874.4	305.8305181	0	Inf	3.75E-18	3.17E-15
evm.TU.FS_1062.3	6480.06597	51.21752602	6.9832	5.39E-18	4.39E-15
evm.TU.FS_11.16	149.6872993	44045.30262	-8.2009	5.40E-18	4.39E-15
evm.TU.FS_275.21	804.4908198	1.119345872	9.4893	8.41E-18	6.70E-15
evm.TU.FS_458.3	286.5298124	0	Inf	8.72E-18	6.82E-15
evm.TU.FS_981.19	0	292.7705434	#NAME?	8.89E-18	6.82E-15
evm.TU.FS_1206.4	633.1698814	0.839509404	9.5588	1.15E-17	8.68E-15
evm.TU.FS_1212.31	2310.622213	19.46956025	6.8909	1.20E-17	8.74E-15
evm.TU.FS_412.97	534.751251	1.936652452	8.1092	1.19E-17	8.74E-15
evm.TU.FS_1387.11	1.359282	455.4517227	-8.3883	1.52E-17	1.09E-14
evm.TU.FS_903.39	2235.452866	17.54312877	6.9935	1.95E-17	1.37E-14
evm.TU.FS_1032.12	261.6489253	0	Inf	3.68E-17	2.54E-14
evm.TU.FS_779.19	485.5905533	1.679018808	8.176	4.87E-17	3.31E-14
evm.TU.OS_1605.2	932.3181683	0.559672936	10.702	5.46E-17	3.65E-14
evm.TU.FS_24.55	254.5011495	0	Inf	5.94E-17	3.90E-14
evm.TU.FS_1291.37	5.491614754	823.5293384	-7.2284	6.27E-17	4.06E-14
evm.TU.FS_1127.3	2.211932932	4400.956781	-10.958	8.29E-17	5.15E-14
evm.TU.FS_919.12	13511.77464	143.8969715	6.553	8.30E-17	5.15E-14
evm.TU.OS_1766.6	7.224243537	2373.663256	-8.3601	8.32E-17	5.15E-14
evm.TU.FS_1216.26	2.944251002	562.5080857	-7.5778	9.51E-17	5.80E-14
evm.TU.FS_1105.128	289.1757764	0.27280929	10.05	1.08E-16	6.47E-14
evm.TU.FS_1261.87	1.727937489	422.9290301	-7.9352	1.68E-16	9.93E-14
evm.TU.OS_4329.2	13.87222345	2453.412815	-7.4664	3.02E-16	1.76E-13
evm.TU.OS_4076.2	516.9354401	3.285523257	7.2977	4.08E-16	2.35E-13
evm.TU.FS_721.1	1980.346012	21.58512666	6.5196	5.20E-16	2.95E-13
evm.TU.FS_728.16	18.71681864	1670.828289	-6.4801	5.32E-16	2.98E-13
evm.TU.OS_5092.5	1658.592295	16.101654	6.6866	5.88E-16	3.25E-13
evm.TU.FS_264.36	1191.971045	2.913127146	8.6766	6.81E-16	3.71E-13
evm.TU.FS_942.41	216.5156424	0	Inf	7.01E-16	3.77E-13
evm.TU.OS_3007.1	554.79379	71497.04788	-7.0098	7.27E-16	3.86E-13
evm.TU.FS_1138.6	2.3787435	417.6643877	-7.456	7.44E-16	3.90E-13
evm.TU.FS_160.19	13.22748227	1183.007194	-6.4828	7.55E-16	3.91E-13
evm.TU.FS_967.12	583.6176641	4.175344197	7.127	8.52E-16	4.36E-13
evm.TU.OS_4717.3	417.7920395	2.209461742	7.5629	8.69E-16	4.39E-13
evm.TU.OS_4770.2	6.827054673	756.254058	-6.7915	9.52E-16	4.75E-13
evm.TU.FS_1344.27	278.90377	0.54561858	8.9977	1.05E-15	5.11E-13
evm.TU.FS_395.79	509.0406502	3.036038081	7.3894	1.05E-15	5.11E-13
evm.TU.FS_259.16	12.34432119	1135.750045	-6.5237	1.13E-15	5.46E-13
evm.TU.FS_1194.21	271.7500982	0.68146258	8.6394	1.16E-15	5.53E-13
evm.TU.OS_5091.5	303.1929272	0.968326226	8.2905	1.18E-15	5.55E-13
evm.TU.FS_489.5	10.19642469	1241.663176	-6.9281	1.22E-15	5.69E-13
evm.TU.FS_1028.16	422.3790658	2.360481388	7.4833	1.30E-15	5.99E-13
evm.TU.FS_212.12	292.9044699	0	Inf	1.37E-15	6.21E-13
evm.TU.FS_26.6	75.05263177	5086.429232	-6.0826	1.38E-15	6.21E-13
evm.TU.OS_1534.23	9.027326637	903.4850192	-6.6451	1.47E-15	6.56E-13
evm.TU.FS_524.14	200.8935185	0	Inf	2.03E-15	8.93E-13
evm.TU.FS_432.26	715.3808662	7.238454738	6.6269	2.18E-15	9.51E-13
evm.TU.FS_26.26	13.6240679	1803.430556	-7.0484	2.38E-15	1.02E-12
evm.TU.OS_1941.3	2376.913682	31.60323649	6.2329	2.40E-15	1.02E-12
evm.TU.FS_1128.19	1181.936157	14.36094068	6.3629	2.46E-15	1.03E-12
evm.TU.FS_896.14	0	255.0495459	#NAME?	2.46E-15	1.03E-12
evm.TU.OS_2065.6	198.6766578	0	Inf	2.48E-15	1.03E-12
evm.TU.FS_755.35	1426.662166	17.19422685	6.3746	3.52E-15	1.44E-12
evm.TU.FS_736.27	1082.678583	13.81652843	6.2921	3.83E-15	1.56E-12
evm.TU.FS_786.59	760.9349925	7.965444256	6.5779	4.66E-15	1.88E-12
evm.TU.FS_910.23	187.4293566	0	Inf	5.68E-15	2.26E-12
evm.TU.FS_73.34	0.933861376	1084.393125	-10.181	5.81E-15	2.29E-12
evm.TU.FS_1154.14	423.6157664	0	Inf	6.45E-15	2.52E-12
evm.TU.FS_876.16	1149.170309	14.88302075	6.2708	7.15E-15	2.77E-12
evm.TU.FS_331.28	180.3974418	0	Inf	7.82E-15	3.00E-12
evm.TU.FS_256.61	0.311287125	211.0877635	-9.4054	8.21E-15	3.12E-12
evm.TU.OS_2278.4	280.0906471	1.119345872	7.9671	9.26E-15	3.49E-12
evm.TU.FS_26.3	64.255062	3716.968078	-5.8542	9.39E-15	3.50E-12
evm.TU.FS_415.14	594.9816137	5.561593471	6.7412	1.00E-14	3.71E-12
evm.TU.OS_1503.3	16.11875458	1085.076971	-6.0729	1.10E-14	4.02E-12
evm.TU.OS_2084.24	0.311287125	203.4615633	-9.3523	1.33E-14	4.82E-12
evm.TU.FS_1215.8	173.8143381	0	Inf	1.35E-14	4.85E-12
evm.TU.OS_3891.10	359.7222745	2.360481388	7.2517	1.41E-14	5.05E-12
evm.TU.FS_978.36	471.764356	0.40865329	10.173	1.46E-14	5.18E-12
evm.TU.FS_1221.2	0	175.7233897	#NAME?	1.52E-14	5.34E-12
evm.TU.FS_467.16	0	174.2419094	#NAME?	1.59E-14	5.55E-12
evm.TU.FS_847.21	3.088124331	368.0428507	-6.897	1.67E-14	5.77E-12
evm.TU.FS_466.76	28.18621978	1759.264398	-5.9638	1.79E-14	6.12E-12
evm.TU.FS_666.26	511.8855957	5.272487245	6.6012	1.84E-14	6.25E-12
evm.TU.FS_558.139	166.8186126	0	Inf	2.23E-14	7.52E-12
evm.TU.FS_1168.5	2480.722359	43.79592728	5.8238	2.68E-14	8.95E-12
evm.TU.FS_256.64	0.962394751	402.0729255	-8.7066	2.86E-14	9.46E-12
evm.TU.FS_69.26	5324.731998	49.20792183	6.7577	2.94E-14	9.68E-12
evm.TU.FS_903.11	162.4900311	0	Inf	3.32E-14	1.08E-11
evm.TU.FS_45.96	1048.712028	12.11634305	6.4355	3.70E-14	1.20E-11
evm.TU.FS_1025.50	185.9183277	0.27280929	9.4126	4.54E-14	1.46E-11
evm.TU.FS_1055.37	619.384312	0	Inf	4.58E-14	1.46E-11
evm.TU.FS_1271.3	2.858952492	342.3812656	-6.904	5.62E-14	1.78E-11
evm.TU.FS_1202.26	1.019763114	236.4537441	-7.8572	5.81E-14	1.82E-11
evm.TU.FS_1176.5	364.2320412	0	Inf	5.91E-14	1.84E-11
evm.TU.FS_1078.26	511.4382121	6.341521581	6.3336	6.26E-14	1.93E-11
evm.TU.FS_1223.13	27.78433962	1555.478784	-5.8069	6.47E-14	1.98E-11
evm.TU.FS_41.17	2.321676751	349.762653	-7.2351	7.25E-14	2.21E-11
evm.TU.OS_1429.2	0	155.6000911	#NAME?	7.49E-14	2.27E-11
evm.TU.FS_1105.102	155.4350101	0	Inf	7.87E-14	2.36E-11
evm.TU.OS_1872.5	1.728239103	4943.567852	-11.482	7.97E-14	2.38E-11
evm.TU.FS_1344.6	177.5295429	0.279836468	9.3093	8.59E-14	2.54E-11
evm.TU.FS_47.12	4.5630479	2335.925829	-8.9998	1.24E-13	3.64E-11
evm.TU.FS_711.7	234.1993293	1.112318694	7.718	1.27E-13	3.69E-11
evm.TU.FS_1084.28	150.1649943	0	Inf	1.28E-13	3.70E-11
evm.TU.OS_2191.2	150.9467548	0	Inf	1.32E-13	3.79E-11
evm.TU.FS_218.12	751.0007756	12.9454614	5.8583	1.36E-13	3.87E-11
evm.TU.FS_1122.153	148.6218443	0	Inf	1.46E-13	4.15E-11
evm.TU.FS_1262.6	145.2431105	0	Inf	1.60E-13	4.51E-11
evm.TU.FS_873.3	567.0342447	0.559672936	9.9846	1.64E-13	4.60E-11
evm.TU.FS_755.33	4705.599243	100.5081796	5.549	1.75E-13	4.86E-11
evm.TU.FS_568.7	243.5730949	0	Inf	1.98E-13	5.46E-11
evm.TU.OS_1534.24	30.84595879	1602.694125	-5.6993	1.99E-13	5.46E-11
evm.TU.FS_1212.39	19201.55426	410.7119154	5.547	2.05E-13	5.59E-11
evm.TU.OS_5091.4	224.017179	1.63461316	7.0985	2.09E-13	5.66E-11
evm.TU.OS_1847.1	223.2565641	1.105291516	7.6581	2.11E-13	5.67E-11
evm.TU.FS_212.10	353.4108333	0	Inf	2.24E-13	6.00E-11
evm.TU.FS_1019.10	6899.687132	156.0928883	5.4661	2.31E-13	6.12E-11
evm.TU.OS_4587.11	17.24598314	931.8746751	-5.7558	2.32E-13	6.14E-11
evm.TU.FS_1056.10	165.1293614	0.27280929	9.2415	2.43E-13	6.38E-11
evm.TU.FS_1001.4	167.1046832	0.40865329	8.6757	2.45E-13	6.38E-11
evm.TU.FS_903.6	186.1178428	0.81730658	7.8311	2.56E-13	6.64E-11
evm.TU.FS_457.44	449.2012581	0	Inf	2.59E-13	6.68E-11
evm.TU.FS_555.49	0	142.8719905	#NAME?	2.99E-13	7.61E-11
evm.TU.FS_715.78	1.474621955	228.0559786	-7.2729	2.98E-13	7.61E-11
evm.TU.FS_430.13	185.7883928	0.81730658	7.8286	3.06E-13	7.73E-11
evm.TU.FS_1316.28	677.3977566	26126.3385	-5.2694	3.21E-13	8.07E-11
evm.TU.FS_47.29	10.87757376	1043.496266	-6.5839	3.32E-13	8.28E-11
evm.TU.FS_551.13	36.16752831	6413.161652	-7.4702	3.34E-13	8.28E-11
evm.TU.FS_258.37	162.1000295	0.279836468	9.1781	3.52E-13	8.69E-11
evm.TU.FS_255.5	7.44932731	477.3574897	-6.0018	3.62E-13	8.85E-11
evm.TU.FS_657.73	139.8932569	0	Inf	3.63E-13	8.85E-11
evm.TU.OS_4224.1	7.84182488	500.4079856	-5.9958	3.73E-13	9.05E-11
evm.TU.FS_1305.44	1237.407465	1.49876916	9.6893	4.14E-13	9.97E-11
evm.TU.FS_856.15	1.670569126	229.2687625	-7.1006	5.45E-13	1.31E-10
evm.TU.FS_1220.4	5.549284732	406.7498749	-6.1957	5.88E-13	1.40E-10
evm.TU.OS_5158.2	7.937410819	467.7234448	-5.8808	6.00E-13	1.42E-10
evm.TU.OS_3818.2	352.0073024	4.126153951	6.4147	6.44E-13	1.52E-10
evm.TU.FS_344.24	58.35193342	2789.504641	-5.5791	6.56E-13	1.54E-10
evm.TU.FS_121.3	646.0466243	10.43141835	5.9526	6.72E-13	1.56E-10
evm.TU.FS_657.59	1891.568967	45.46912524	5.3786	7.39E-13	1.70E-10
evm.TU.FS_700.55	412.1131927	5.939895469	6.1165	7.35E-13	1.70E-10
evm.TU.FS_1122.54	66.32101031	3586.268976	-5.7569	7.59E-13	1.74E-10
evm.TU.FS_396.43	14.8130545	755.0761028	-5.6717	7.65E-13	1.74E-10
evm.TU.OS_2459.12	1086.675407	1.09123716	9.9597	7.75E-13	1.75E-10
evm.TU.FS_1327.2	801.8517124	15.65583664	5.6786	8.20E-13	1.85E-10
evm.TU.OS_2711.6	387.5305573	6.81828911	5.8288	8.39E-13	1.88E-10
evm.TU.FS_144.2	0.3398205	10912.28954	-14.971	8.64E-13	1.91E-10
evm.TU.OS_4620.15	994.6075436	4.722084067	7.7186	8.62E-13	1.91E-10
evm.TU.FS_466.131	186.2243708	1.097143048	7.4071	8.89E-13	1.96E-10
evm.TU.FS_203.31	190.0217911	6814.876449	-5.1645	8.95E-13	1.96E-10
evm.TU.OS_3748.7	0	282.1420004	#NAME?	9.54E-13	2.08E-10
evm.TU.FS_67.38	2.494083455	251.8228514	-6.6578	9.86E-13	2.14E-10
evm.TU.FS_801.7	19.51377636	1131.551164	-5.8577	9.98E-13	2.15E-10
evm.TU.FS_498.1	1558.403058	31.2802007	5.6387	1.03E-12	2.22E-10
evm.TU.FS_108.17	6585.770964	162.1430411	5.344	1.05E-12	2.23E-10
evm.TU.FS_767.1	316.9319701	3.567602305	6.4731	1.13E-12	2.41E-10
evm.TU.FS_977.69	215.262921	1.642761628	7.0338	1.18E-12	2.50E-10
evm.TU.FS_1048.8	1.924789502	234.2727434	-6.9273	1.20E-12	2.51E-10
evm.TU.FS_767.8	0	126.6554976	#NAME?	1.20E-12	2.51E-10
evm.TU.FS_180.44	127.8127898	0	Inf	1.26E-12	2.60E-10
evm.TU.FS_197.9	0	465.8326852	#NAME?	1.26E-12	2.60E-10
evm.TU.FS_412.47	10.36973623	526.2866235	-5.6654	1.26E-12	2.60E-10
evm.TU.FS_225.16	744.5976548	26069.59013	-5.1298	1.35E-12	2.77E-10
evm.TU.FS_1280.15	4.726373631	360.418122	-6.2528	1.36E-12	2.78E-10
evm.TU.FS_620.15_evm.TU.FS_620.16	1360.545686	29.14868969	5.5446	1.37E-12	2.78E-10
evm.TU.FS_946.23	28.79063208	1237.048113	-5.4252	1.38E-12	2.78E-10
evm.TU.FS_660.53	125.9545336	0	Inf	1.43E-12	2.88E-10
evm.TU.FS_1337.2	742.388579	0	Inf	1.46E-12	2.91E-10
evm.TU.FS_708.25	0	155.7362431	#NAME?	1.59E-12	3.17E-10
evm.TU.FS_1094.88	2.830117503	266.0917584	-6.5549	1.73E-12	3.43E-10
evm.TU.FS_686.7	968.9460558	19.68926087	5.6209	1.80E-12	3.56E-10
evm.TU.FS_46.165	5.463684608	399.9526637	-6.1938	1.84E-12	3.61E-10
evm.TU.FS_1172.68	2.69033224	247.3133679	-6.5224	1.89E-12	3.69E-10
evm.TU.FS_551.23	12.54784127	598.4349911	-5.5757	2.00E-12	3.90E-10
evm.TU.FS_1212.19	1763.1148	1.39918234	10.299	2.04E-12	3.93E-10
evm.TU.OS_5092.6	1605.898817	31.41079059	5.676	2.04E-12	3.93E-10
evm.TU.FS_49.9	1581.669522	41.40492452	5.2555	2.09E-12	4.01E-10
evm.TU.FS_929.9	501.8657163	9.055560126	5.7924	2.20E-12	4.19E-10
evm.TU.OS_2838.5	917.9409263	0.559672936	10.68	2.29E-12	4.34E-10
evm.TU.FS_870.20	6.520760456	692.757417	-6.7312	2.37E-12	4.49E-10
evm.TU.FS_216.17	764.5510903	16.52112714	5.5322	2.47E-12	4.64E-10
evm.TU.FS_316.3_evm.TU.FS_316.4	555.5329153	10.26850189	5.7576	2.57E-12	4.81E-10
evm.TU.FS_609.21	1.642337365	347.2289441	-7.724	2.70E-12	5.05E-10
evm.TU.FS_1172.30	1.785607466	205.8743673	-6.8492	3.00E-12	5.52E-10
evm.TU.FS_502.49	8.60827246	543.5530437	-5.9806	2.99E-12	5.52E-10
evm.TU.FS_84.93	0	121.9415534	#NAME?	2.99E-12	5.52E-10
evm.TU.FS_165.5	1302.167091	33.86550746	5.265	3.11E-12	5.70E-10
evm.TU.FS_344.72	185.9368744	1.119345872	7.376	3.12E-12	5.70E-10
evm.TU.FS_1171.3	1.245148502	184.0192049	-7.2074	3.34E-12	6.07E-10
evm.TU.FS_530.28	13.50963279	637.4274768	-5.5602	3.41E-12	6.14E-10
evm.TU.OS_4646.3	119.0903838	0	Inf	3.40E-12	6.14E-10
evm.TU.FS_797.17	5.692253219	354.812994	-5.9619	3.43E-12	6.14E-10
evm.TU.FS_331.162	590.2053606	12.90554092	5.5152	3.68E-12	6.57E-10
evm.TU.FS_168.9	0	119.337319	#NAME?	3.88E-12	6.89E-10
evm.TU.FS_46.91	1.359282	253.9137824	-7.5454	3.93E-12	6.95E-10
evm.TU.OS_2159.14	195.2707968	1.785632806	6.7729	3.96E-12	6.99E-10
evm.TU.OS_3885.1	0.311287125	145.9588218	-8.8731	4.48E-12	7.87E-10
evm.TU.FS_1006.9	2.408483331	226.1059643	-6.5527	4.55E-12	7.93E-10
evm.TU.FS_24.41	716.7715406	0	Inf	4.55E-12	7.93E-10
evm.TU.OS_4596.7	0.990928125	170.5322492	-7.427	4.67E-12	8.09E-10
evm.TU.OS_4815.3	9.881954336	519.6465522	-5.7166	4.70E-12	8.12E-10
evm.TU.OS_4386.1	948.7484167	23.98910681	5.3056	4.74E-12	8.15E-10
evm.TU.FS_457.39	740.097948	0.95427187	9.5991	4.82E-12	8.25E-10
evm.TU.OS_2811.12	2.604732116	487.4448594	-7.548	4.98E-12	8.49E-10
evm.TU.FS_925.91	6024.4805	184.2256116	5.0313	5.00E-12	8.49E-10
evm.TU.FS_1271.57	115.4956284	0	Inf	5.26E-12	8.85E-10
evm.TU.OS_3936.1	5853.383231	2.339399855	11.289	5.24E-12	8.85E-10
evm.TU.FS_287.4	2.407880103	324.7515831	-7.0754	5.50E-12	9.23E-10
evm.TU.FS_1165.13	3284.338031	1.09011587	11.557	6.04E-12	1.01E-09
evm.TU.FS_677.12	25.23168135	975.4001141	-5.2727	6.48E-12	1.08E-09
evm.TU.OS_3835.7	188.6280789	1.385127984	7.0894	6.52E-12	1.08E-09
evm.TU.FS_922.8	1.048296489	163.4582696	-7.2847	6.89E-12	1.14E-09
evm.TU.FS_1025.51	112.908539	0	Inf	6.92E-12	1.14E-09
evm.TU.FS_1275.35	0.311287125	246.596863	-9.6297	7.32E-12	1.20E-09
evm.TU.FS_1348.6	8.662155986	437.2596881	-5.6576	7.40E-12	1.21E-09
evm.TU.FS_271.16	0.368655489	129.2291219	-8.4534	7.69E-12	1.25E-09
evm.TU.OS_4582.1	878.9881159	22.27598836	5.3023	8.09E-12	1.31E-09
evm.TU.FS_256.35	0.3398205	141.949094	-8.7064	8.15E-12	1.31E-09
evm.TU.FS_555.33	3472.091393	103.284175	5.0711	8.20E-12	1.32E-09
evm.TU.FS_1131.1	0.311287125	128.9154409	-8.694	8.34E-12	1.33E-09
evm.TU.FS_1285.52	0.368655489	129.3441838	-8.4547	8.38E-12	1.33E-09
evm.TU.OS_2086.7	183.8359757	1.649788806	6.8	8.39E-12	1.33E-09
evm.TU.FS_66.3	145.8956233	0.559672936	8.0261	8.51E-12	1.35E-09
evm.TU.OS_4430.27	0.368655489	132.3075253	-8.4874	8.67E-12	1.37E-09
evm.TU.FS_400.18	1214.53276	31.63910919	5.2625	9.60E-12	1.51E-09
evm.TU.FS_1239.23	7.330804132	1489.894918	-7.667	1.12E-11	1.74E-09
evm.TU.FS_856.13	10.02401798	449.6503991	-5.4873	1.13E-11	1.76E-09
evm.TU.FS_1302.238	6575.752328	198.9031483	5.047	1.16E-11	1.81E-09
evm.TU.FS_502.48	19.13875443	742.3615513	-5.2776	1.27E-11	1.97E-09
evm.TU.FS_1230.22	466.3653859	0	Inf	1.28E-11	1.98E-09
evm.TU.FS_48.3	1218.072901	20.89543058	5.8653	1.30E-11	2.00E-09
evm.TU.FS_123.24	11.46782818	666.0906058	-5.8601	1.33E-11	2.03E-09
evm.TU.OS_1534.8	139.6628281	0.559672936	7.9631	1.33E-11	2.03E-09
evm.TU.FS_1312.3	106.0631553	0	Inf	1.44E-11	2.18E-09
evm.TU.OS_2226.24	902.9578419	0.839509404	10.071	1.48E-11	2.23E-09
evm.TU.OS_3759.5	1822.853575	5.352113821	8.4119	1.50E-11	2.26E-09
evm.TU.FS_573.26	11.60640699	492.8259559	-5.4081	1.61E-11	2.41E-09
evm.TU.FS_309.11	3541.900491	114.0489722	4.9568	1.77E-11	2.64E-09
evm.TU.FS_152.6	919.1225253	26.38705171	5.1224	1.80E-11	2.68E-09
evm.TU.OS_2317.3	397.2779198	8.39405779	5.5646	1.88E-11	2.80E-09
evm.TU.FS_298.1	1190.14639	35.84415291	5.0533	2.05E-11	3.04E-09
evm.TU.OS_3188.4	4.669306881	388.8776094	-6.38	2.14E-11	3.15E-09
evm.TU.OS_3719.5	243.1241149	0	Inf	2.15E-11	3.16E-09
evm.TU.OS_3801.2	3.11695932	215.9774636	-6.1146	2.33E-11	3.41E-09
evm.TU.FS_1105.26	8.780980778	401.23569	-5.5139	2.37E-11	3.45E-09
evm.TU.FS_700.47	135.1323176	0.68146258	7.6315	2.38E-11	3.46E-09
evm.TU.FS_69.10	307.5431248	5.260675469	5.8694	2.42E-11	3.50E-09
evm.TU.OS_5092.1	102.8522012	0	Inf	2.44E-11	3.52E-09
evm.TU.FS_46.134	216.656216	2.626263501	6.3663	2.45E-11	3.52E-09
evm.TU.FS_1302.275	341.4990199	7.238454738	5.5601	2.47E-11	3.54E-09
evm.TU.FS_1038.30	1359.954777	41.0110624	5.0514	2.48E-11	3.54E-09
evm.TU.OS_2566.2	22371.82473	804.6383643	4.7972	2.59E-11	3.69E-09
evm.TU.OS_3570.4	1.556435627	170.9713474	-6.7794	2.64E-11	3.74E-09
evm.TU.FS_1105.32	370.3605759	9.158810254	5.3376	2.66E-11	3.75E-09
evm.TU.OS_3516.2	188.6765017	0.279836468	9.3971	2.66E-11	3.75E-09
evm.TU.FS_575.1	2836.796617	98.57644109	4.8469	3.04E-11	4.27E-09
evm.TU.FS_1105.86	297.5760886	4.966784645	5.9048	3.09E-11	4.32E-09
evm.TU.OS_4991.9	415.5685783	0	Inf	3.12E-11	4.35E-09
evm.TU.FS_1357.24	1890.891841	62.18779089	4.9263	3.30E-11	4.58E-09
evm.TU.FS_331.24	4081.470145	138.8413792	4.8776	3.30E-11	4.58E-09
evm.TU.FS_1055.11	155.3553077	1.09123716	7.1535	3.59E-11	4.95E-09
evm.TU.FS_986.14	35.73999638	4401.687523	-6.9444	3.70E-11	5.09E-09
evm.TU.FS_466.20	0	101.2133951	#NAME?	3.87E-11	5.31E-09
evm.TU.FS_263.9	1.924789502	179.1928702	-6.5407	3.95E-11	5.41E-09
evm.TU.FS_1028.11	269.063771	4.786534997	5.8128	4.02E-11	5.47E-09
evm.TU.FS_1078.11	22.46921963	699.838205	-4.961	5.00E-11	6.80E-09
evm.TU.FS_182.53	0.311287125	115.4478058	-8.5348	5.11E-11	6.92E-09
evm.TU.FS_1068.10	111.6442912	0.27280929	8.6768	5.58E-11	7.53E-09
evm.TU.OS_2145.1	109.0318507	0	Inf	6.10E-11	8.21E-09
evm.TU.FS_1122.161	616.2725179	19.10427636	5.0116	6.21E-11	8.32E-09
evm.TU.OS_4592.2	535.2100752	0	Inf	6.87E-11	9.19E-09
evm.TU.FS_1044.11	5.717301756	280.4493881	-5.6163	7.02E-11	9.35E-09
evm.TU.FS_1133.32	1416.900015	47.88039986	4.8872	7.32E-11	9.72E-09
evm.TU.OS_4032.3	109.8489155	0.279836468	8.6167	7.56E-11	1.00E-08
evm.TU.FS_1006.11	0.311287125	112.8252464	-8.5016	7.68E-11	1.01E-08
evm.TU.FS_786.2	4.308827524	228.4214005	-5.7283	7.97E-11	1.05E-08
evm.TU.OS_1508.1	1.359885228	146.7425833	-6.7537	8.13E-11	1.07E-08
evm.TU.FS_478.14	0	226.5715347	#NAME?	8.80E-11	1.15E-08
evm.TU.FS_11.28	205.6119988	3.950688901	5.7017	8.88E-11	1.15E-08
evm.TU.FS_1188.22	9.431485175	591.2992926	-5.9703	8.89E-11	1.15E-08
evm.TU.FS_1103.4	1123.528271	41.25631754	4.7673	9.00E-11	1.17E-08
evm.TU.FS_412.108	19.48933105	602.0829482	-4.9492	9.05E-11	1.17E-08
evm.TU.OS_1663.2	47.11555638	1356.868409	-4.8479	9.04E-11	1.17E-08
evm.TU.FS_318.1	6.315129084	1478.390592	-7.871	9.12E-11	1.17E-08
evm.TU.OS_4355.5	5.890010074	281.8973998	-5.5808	9.30E-11	1.19E-08
evm.TU.FS_458.2	91.92793212	0	Inf	9.82E-11	1.25E-08
evm.TU.FS_831.44	1.359282	144.5061749	-6.7321	1.01E-10	1.28E-08
evm.TU.FS_905.18	1161.910201	39.2816027	4.8865	1.08E-10	1.37E-08
evm.TU.FS_412.96	316.6902632	8.21971403	5.2678	1.12E-10	1.42E-08
evm.TU.FS_309.8	1426.559962	49.64132854	4.8449	1.16E-10	1.46E-08
evm.TU.FS_1094.209	8.977531177	753.7313097	-6.3916	1.17E-10	1.47E-08
evm.TU.FS_106.16	90.1965098	0	Inf	1.22E-10	1.53E-08
evm.TU.FS_944.22	152.8012245	1.39918234	6.7709	1.28E-10	1.59E-08
evm.TU.FS_683.7	35.48250879	938.6403835	-4.7254	1.33E-10	1.66E-08
evm.TU.FS_1113.89	187.6928765	2.733998789	6.1012	1.36E-10	1.68E-08
evm.TU.FS_881.46	657.3969814	4.798346773	7.0981	1.36E-10	1.68E-08
evm.TU.FS_942.38	608.2396104	18.24442223	5.0591	1.43E-10	1.77E-08
evm.TU.FS_114.4	196.7783924	25624.2696	-7.0248	1.49E-10	1.83E-08
evm.TU.FS_49.93	3133.630063	118.4874629	4.725	1.54E-10	1.88E-08
evm.TU.OS_2398.2	201.2926851	3.307726081	5.9273	1.54E-10	1.88E-08
evm.TU.OS_3891.21	5.27092066	3115.361792	-9.2071	1.55E-10	1.88E-08
evm.TU.OS_2461.3	5980.028727	236.940158	4.6576	1.55E-10	1.89E-08
evm.TU.FS_370.9	1989.269219	15.06663427	7.0447	1.57E-10	1.90E-08
evm.TU.OS_3866.6	5.242085672	517.1688243	-6.6244	1.60E-10	1.93E-08
evm.TU.FS_598.24	8.267245504	316.4770659	-5.2586	1.71E-10	2.05E-08
evm.TU.FS_84.111	1064.143762	28.26016012	5.2348	1.71E-10	2.05E-08
evm.TU.FS_123.28	872.9214476	29.90753627	4.8673	1.72E-10	2.06E-08
evm.TU.FS_104.48	252.4440636	4.965663355	5.6678	1.74E-10	2.08E-08
evm.TU.OS_1625.5	40.65973719	1114.095703	-4.7761	1.76E-10	2.10E-08
evm.TU.OS_2940.1	3.681863593	258.8688924	-6.1356	1.78E-10	2.12E-08
evm.TU.FS_1377.18	346.0368007	8.131639548	5.4112	1.86E-10	2.20E-08
evm.TU.FS_314.63	265.3720723	1.63461316	7.3429	1.89E-10	2.23E-08
evm.TU.FS_369.32	900.323176	34.83046982	4.692	1.91E-10	2.25E-08
evm.TU.FS_1167.100	3922.362071	155.6503741	4.6553	1.96E-10	2.29E-08
evm.TU.OS_2849.16	0.311287125	323.875422	-10.023	1.96E-10	2.29E-08
evm.TU.FS_55.5	0	90.77313576	#NAME?	2.01E-10	2.34E-08
evm.TU.FS_66.2	182.7681754	2.904978679	5.9753	2.01E-10	2.34E-08
evm.TU.FS_194.3	0	87.77935437	#NAME?	2.08E-10	2.42E-08
evm.TU.OS_2126.3	220.7092655	5.592329239	5.3026	2.09E-10	2.42E-08
evm.TU.FS_647.4	49.59367227	1229.729695	-4.632	2.14E-10	2.47E-08
evm.TU.FS_49.113	86.54545796	0	Inf	2.17E-10	2.50E-08
evm.TU.FS_109.2	2.293143376	173.4213276	-6.2408	2.22E-10	2.55E-08
evm.TU.FS_876.23	2.236378241	405.0928896	-7.5009	2.34E-10	2.67E-08
evm.TU.OS_4178.4	246.2679495	4.757219956	5.694	2.34E-10	2.67E-08
evm.TU.FS_1261.69	1746.850309	2.073617742	9.7184	2.38E-10	2.71E-08
evm.TU.OS_3626.10	766.2282073	1.908543741	8.6492	2.39E-10	2.71E-08
evm.TU.FS_1183.60	592.4145662	21.19074213	4.8051	2.41E-10	2.73E-08
evm.TU.OS_4902.18	1114.809359	42.5578562	4.7112	2.49E-10	2.81E-08
evm.TU.FS_504.58	835.8989365	18.29869652	5.5135	2.55E-10	2.87E-08
evm.TU.FS_1287.16	1215.679234	47.00734537	4.6927	2.62E-10	2.94E-08
evm.TU.FS_896.6	362.7364914	0	Inf	2.66E-10	2.98E-08
evm.TU.OS_3176.3	1628.881091	66.64900681	4.6112	2.82E-10	3.15E-08
evm.TU.FS_47.33_evm.TU.FS_47.34	9.059043235	327.8413702	-5.1775	3.01E-10	3.35E-08
evm.TU.FS_324.3	543.3027927	19.40510932	4.8072	3.23E-10	3.59E-08
evm.TU.FS_767.7	382.4042	10.88439225	5.1348	3.26E-10	3.60E-08
evm.TU.OS_3096.5	1555.331443	68.7784046	4.4991	3.27E-10	3.60E-08
evm.TU.OS_4574.1	4.533911297	210.7956336	-5.5389	3.26E-10	3.60E-08
evm.TU.FS_1143.28	0.737310977	6824.738466	-13.176	3.28E-10	3.61E-08
evm.TU.FS_49.8	1103.875298	43.42776121	4.6678	3.45E-10	3.77E-08
evm.TU.FS_736.37	213.8322294	0	Inf	3.44E-10	3.77E-08
evm.TU.OS_3169.4	341.8384222	8.541414128	5.3227	3.45E-10	3.77E-08
evm.TU.FS_75.20	684.2132923	0.27280929	11.292	3.69E-10	4.01E-08
evm.TU.FS_1105.100	83.21309907	0	Inf	3.84E-10	4.15E-08
evm.TU.FS_963.22	27.92261681	735.1000276	-4.7184	3.83E-10	4.15E-08
evm.TU.FS_261.5	30.5778307	745.904203	-4.6084	3.87E-10	4.18E-08
evm.TU.FS_531.11	0.679942614	266.0789669	-8.6122	3.94E-10	4.24E-08
evm.TU.FS_827.57	96.14978598	0.279836468	8.4246	4.00E-10	4.29E-08
evm.TU.FS_470.20	1284.741937	51.01835238	4.6543	4.04E-10	4.33E-08
evm.TU.FS_715.7	263.635927	2.194286097	6.9087	4.09E-10	4.37E-08
evm.TU.OS_2084.110	254.120833	6.233786293	5.3493	4.16E-10	4.43E-08
evm.TU.FS_942.19	4.275904469	214.5351906	-5.6488	4.22E-10	4.48E-08
evm.TU.FS_496.32	0	201.3018256	#NAME?	4.45E-10	4.71E-08
evm.TU.FS_721.16	119293.0183	5423.996634	4.459	4.47E-10	4.73E-08
evm.TU.FS_446.3	422.2869303	14.36214701	4.8779	4.54E-10	4.79E-08
evm.TU.FS_1019.14	89.06335003	1916.403372	-4.4274	4.59E-10	4.83E-08
evm.TU.FS_1290.1	83.41623353	0	Inf	4.62E-10	4.85E-08
evm.TU.OS_3523.3	1.670569126	216.4143636	-7.0173	4.73E-10	4.95E-08
evm.TU.FS_1083.3	5.154977478	215.4499557	-5.3852	4.84E-10	5.06E-08
evm.TU.FS_344.27	867.6945708	29.1132865	4.8974	5.05E-10	5.26E-08
evm.TU.OS_5088.3	616.9932718	14.66634384	5.3947	5.42E-10	5.63E-08
evm.TU.FS_758.5	0	82.73565524	#NAME?	5.47E-10	5.67E-08
evm.TU.FS_1361.26	2589.071158	8.459544971	8.2576	5.49E-10	5.68E-08
evm.TU.FS_535.27	0	81.90757314	#NAME?	5.52E-10	5.69E-08
evm.TU.OS_4129.4	292.323479	7.327266033	5.3181	5.53E-10	5.69E-08
evm.TU.OS_3355.7	4.132634368	708.0352337	-7.4206	5.60E-10	5.75E-08
evm.TU.FS_137.46	2053.060808	88.41624122	4.5373	5.72E-10	5.85E-08
evm.TU.FS_609.15	389.2984861	5.662301581	6.1033	5.78E-10	5.89E-08
evm.TU.FS_996.8	47.71066918	1127.655797	-4.5629	5.81E-10	5.91E-08
evm.TU.FS_1079.22	6329.893294	182.315372	5.1177	5.97E-10	6.07E-08
evm.TU.FS_41.42	0.368655489	94.36669782	-7.9999	5.99E-10	6.07E-08
evm.TU.FS_1041.49	1654.024819	71.63036822	4.5293	6.09E-10	6.16E-08
evm.TU.OS_2745.2	8.527665244	3918.546732	-8.844	6.17E-10	6.22E-08
evm.TU.FS_718.29	883.9431139	35.24800839	4.6483	6.21E-10	6.24E-08
evm.TU.FS_827.56	103.6223521	0.68146258	7.2485	6.34E-10	6.36E-08
evm.TU.OS_4999.9	680.5779299	27.44905886	4.6319	6.36E-10	6.36E-08
evm.TU.FS_519.87	59.63357382	5298.922413	-6.4734	6.57E-10	6.56E-08
evm.TU.OS_2701.3	12.96977705	398.3834391	-4.9409	6.77E-10	6.74E-08
evm.TU.FS_703.6	26.48470436	654.4386491	-4.627	6.88E-10	6.83E-08
evm.TU.FS_1257.3	946.815666	45.95464011	4.3648	7.20E-10	7.13E-08
evm.TU.FS_660.64	8969.236214	424.6209135	4.4007	7.36E-10	7.28E-08
evm.TU.FS_1167.118	100529.8558	4731.347515	4.4092	7.47E-10	7.35E-08
evm.TU.FS_707.5	58.87508475	7514.901971	-6.996	7.46E-10	7.35E-08
evm.TU.FS_551.42	2.522918443	155.8888771	-5.9493	7.49E-10	7.35E-08
evm.TU.FS_910.13	0	325.1891597	#NAME?	7.69E-10	7.54E-08
evm.TU.FS_925.14	78.26526103	0	Inf	8.77E-10	8.57E-08
evm.TU.OS_3422.13	6.088235626	240.4388727	-5.3035	8.93E-10	8.70E-08
evm.TU.FS_1113.83	2765.899504	81.3750613	5.087	8.97E-10	8.72E-08
evm.TU.FS_183.40	347.6490985	10.57174751	5.0393	9.05E-10	8.78E-08
evm.TU.FS_1083.30	77.34659691	0	Inf	9.14E-10	8.85E-08
evm.TU.FS_251.1	452.0547886	16.51642758	4.7745	9.37E-10	9.05E-08
evm.TU.FS_1327.5	20168.05416	968.7060496	4.3799	9.53E-10	9.18E-08
evm.TU.OS_2907.2	365.3321505	1.119345872	8.3504	9.55E-10	9.18E-08
evm.TU.FS_739.82	635.9287281	23.57192057	4.7537	9.86E-10	9.45E-08
evm.TU.FS_1280.27	22.0291219	575.7592325	-4.708	1.01E-09	9.66E-08
evm.TU.OS_4618.3	2.350210126	156.0326638	-6.0529	1.01E-09	9.69E-08
evm.TU.FS_1318.103	165.8934277	0	Inf	1.04E-09	9.91E-08
evm.TU.OS_2017.2	7221.501541	349.824679	4.3676	1.06E-09	1.01E-07
evm.TU.OS_1672.2	380.6090726	13.9945355	4.7654	1.07E-09	1.01E-07
evm.TU.OS_4009.2	322.4416799	4.312309487	6.2244	1.07E-09	1.01E-07
evm.TU.FS_831.84	192.0298022	4.133181129	5.5379	1.12E-09	1.05E-07
evm.TU.OS_4247.1	117.8974111	0	Inf	1.14E-09	1.08E-07
evm.TU.FS_460.38_evm.TU.FS_460.43	11.32516131	406.488776	-5.1656	1.16E-09	1.08E-07
evm.TU.OS_3051.1	3321.4702	157.6836675	4.3967	1.15E-09	1.08E-07
evm.TU.FS_87.32	175.130993	0	Inf	1.16E-09	1.09E-07
evm.TU.OS_5210.6	76.01299922	0	Inf	1.17E-09	1.10E-07
evm.TU.FS_1224.6	2101.54665	99.77623539	4.3966	1.19E-09	1.10E-07
evm.TU.FS_596.16	3819.240942	195.8856168	4.2852	1.19E-09	1.10E-07
evm.TU.FS_1270.60	24.84266861	600.8880385	-4.5962	1.24E-09	1.15E-07
evm.TU.FS_1279.9	288.2077487	0	Inf	1.25E-09	1.16E-07
evm.TU.FS_633.63	11.86562027	356.0496801	-4.9072	1.28E-09	1.18E-07
evm.TU.OS_3139.5	23.80026987	547.4192408	-4.5236	1.30E-09	1.20E-07
evm.TU.OS_3055.4	654.5060804	30.19741145	4.4379	1.30E-09	1.20E-07
evm.TU.OS_4333.3	84.44022015	1858.314992	-4.4599	1.31E-09	1.20E-07
evm.TU.FS_976.13	17.56695446	9556.008143	-9.0874	1.35E-09	1.24E-07
evm.TU.FS_1043.15	3.029851126	160.6358032	-5.7284	1.37E-09	1.25E-07
evm.TU.OS_4958.12	619.1418022	0	Inf	1.54E-09	1.40E-07
evm.TU.FS_1390.22	14.41556402	388.316633	-4.7515	1.55E-09	1.41E-07
evm.TU.OS_1407.6	2.547363753	150.9747438	-5.8892	1.57E-09	1.42E-07
evm.TU.OS_2916.1	1272.042358	66.29022768	4.2622	1.57E-09	1.42E-07
evm.TU.OS_2693.8	130.8532814	1.636855741	6.3209	1.59E-09	1.43E-07
evm.TU.FS_1101.7	5.012913833	196.5723543	-5.2933	1.63E-09	1.47E-07
evm.TU.FS_120.40	0	75.22422114	#NAME?	1.63E-09	1.47E-07
evm.TU.OS_2557.7	73.26224993	0	Inf	1.75E-09	1.57E-07
evm.TU.FS_412.90	144.1239236	2.725850321	5.7245	1.76E-09	1.58E-07
evm.TU.FS_834.48	1673.593408	81.92033612	4.3526	1.78E-09	1.59E-07
evm.TU.FS_1187.28	518.7842606	22.51995213	4.5259	1.79E-09	1.60E-07
evm.TU.FS_1226.39	0	73.25084199	#NAME?	1.85E-09	1.64E-07
evm.TU.FS_283.2	3036.516702	152.3360867	4.3171	1.85E-09	1.64E-07
evm.TU.FS_1183.18	960.3105639	42.09256029	4.5119	1.91E-09	1.69E-07
evm.TU.FS_1302.141	7.67410947	251.8519556	-5.0364	1.90E-09	1.69E-07
evm.TU.FS_65.17	0	74.25356729	#NAME?	1.91E-09	1.69E-07
evm.TU.FS_739.101	0.679641	193.0287279	-8.1498	1.96E-09	1.72E-07
evm.TU.FS_742.11	47.26480731	961.9899556	-4.3472	1.96E-09	1.72E-07
evm.TU.FS_1063.2	2705.475269	135.9926143	4.3143	1.97E-09	1.73E-07
evm.TU.FS_1199.11	19.76179737	578.2418251	-4.8709	1.97E-09	1.73E-07
evm.TU.FS_1123.2	142.7366284	0.552645758	8.0128	2.00E-09	1.75E-07
evm.TU.OS_3075.12	233.6127277	7.273590628	5.0053	2.01E-09	1.75E-07
evm.TU.FS_93.53	586.2081652	0	Inf	2.02E-09	1.76E-07
evm.TU.FS_720.43	85.01923086	0.279836468	8.2471	2.04E-09	1.77E-07
evm.TU.OS_4588.50	84.09768513	0.279836468	8.2313	2.05E-09	1.77E-07
evm.TU.FS_774.7	247.3598737	11859.83766	-5.5833	2.08E-09	1.80E-07
evm.TU.FS_1135.20	76.47655342	0	Inf	2.15E-09	1.85E-07
evm.TU.FS_1176.22	7.191018869	495.0244892	-6.1052	2.17E-09	1.86E-07
evm.TU.FS_1277.40	73.61260802	0	Inf	2.24E-09	1.92E-07
evm.TU.FS_1176.13	4.361202979	176.5862318	-5.3395	2.29E-09	1.96E-07
evm.TU.FS_461.26	4.815458592	188.7930534	-5.293	2.34E-09	1.99E-07
evm.TU.OS_4588.26	8451.734768	435.3499195	4.279	2.38E-09	2.03E-07
evm.TU.FS_1119.2	1254.694449	58.62890379	4.4196	2.45E-09	2.09E-07
evm.TU.FS_1367.79	72.66785599	0	Inf	2.49E-09	2.11E-07
evm.TU.FS_753.4	868.5621725	38.16670127	4.5082	2.51E-09	2.12E-07
evm.TU.FS_838.13	768.0431981	0	Inf	2.53E-09	2.14E-07
evm.TU.FS_907.35	702.864447	4.829819355	7.1851	2.56E-09	2.16E-07
evm.TU.FS_580.2	855.3940192	39.02625596	4.4541	2.63E-09	2.21E-07
evm.TU.OS_4739.4	0.737310977	93.39005304	-6.9849	2.72E-09	2.29E-07
evm.TU.FS_331.13	1105.469393	37.37365783	4.8865	2.78E-09	2.33E-07
evm.TU.OS_4001.17	527.441642	17.9904519	4.8737	2.78E-09	2.33E-07
evm.TU.FS_738.1	470.1023622	0	Inf	2.81E-09	2.35E-07
evm.TU.OS_1877.4	0.311287125	84.28111695	-8.0808	2.92E-09	2.43E-07
evm.TU.FS_723.74	2596.526581	9.680720244	8.0673	2.94E-09	2.44E-07
evm.TU.FS_22.26	68.07125017	1318.956383	-4.2762	2.97E-09	2.46E-07
evm.TU.OS_3285.8	2507.611843	124.9890273	4.3264	2.97E-09	2.46E-07
evm.TU.FS_45.64	25.85502591	554.1085394	-4.4217	3.04E-09	2.51E-07
evm.TU.OS_4999.5	531.0337154	26.07836971	4.3479	3.05E-09	2.51E-07
evm.TU.OS_2874.3	979.0647341	28.60474696	5.0971	3.09E-09	2.54E-07
evm.TU.FS_480.2	0	70.93985028	#NAME?	3.16E-09	2.60E-07
evm.TU.FS_1099.6	12.63344139	324.5399273	-4.6831	3.26E-09	2.68E-07
evm.TU.FS_769.19	815.6926861	43.19559705	4.2391	3.30E-09	2.70E-07
evm.TU.FS_1301.11	110.3600193	1.09123716	6.6601	3.31E-09	2.70E-07
evm.TU.FS_1271.20	222.8631437	6.271164763	5.1513	3.39E-09	2.77E-07
evm.TU.OS_2038.2	409.0446218	16.58902698	4.624	3.51E-09	2.86E-07
evm.TU.FS_1094.217	17.72528729	1471.502581	-6.3753	3.56E-09	2.88E-07
evm.TU.FS_224.9	1164.508531	59.80131762	4.2834	3.57E-09	2.88E-07
evm.TU.FS_226.13	2.580588421	135.9856193	-5.7196	3.55E-09	2.88E-07
evm.TU.FS_413.2	17.417485	569.1671266	-5.0302	3.57E-09	2.88E-07
evm.TU.OS_2838.4	110.7887577	0	Inf	3.56E-09	2.88E-07
evm.TU.FS_93.29	0.3398205	174.7804243	-9.0066	3.67E-09	2.95E-07
evm.TU.FS_1273.44	126.7300947	0	Inf	3.71E-09	2.98E-07
evm.TU.FS_419.22	297.9185207	8.42919368	5.1434	3.73E-09	2.99E-07
evm.TU.FS_693.4	889.4626668	25.68770138	5.1138	3.77E-09	3.02E-07
evm.TU.FS_1159.15	853.5336319	46.14377504	4.2092	3.81E-09	3.05E-07
evm.TU.FS_1187.57	157.9219894	2621.530799	-4.0531	4.01E-09	3.20E-07
evm.TU.OS_4392.3	90.5277171	0	Inf	4.03E-09	3.21E-07
evm.TU.FS_1180.3	142.5119293	2661.097459	-4.2229	4.04E-09	3.21E-07
evm.TU.FS_1336.12	0.622574251	92.17525318	-7.21	4.08E-09	3.23E-07
evm.TU.FS_1370.5	1.302516865	107.9021834	-6.3723	4.28E-09	3.38E-07
evm.TU.FS_1080.36	174.8085136	0.40865329	8.7407	4.36E-09	3.44E-07
evm.TU.FS_1387.81	156.7643012	3.043065259	5.6869	4.37E-09	3.45E-07
evm.TU.FS_515.34	1429.836647	23012.01269	-4.0085	4.45E-09	3.50E-07
evm.TU.FS_331.140	331.751672	12.79189974	4.6968	4.47E-09	3.51E-07
evm.TU.OS_4592.1	69.06978284	0	Inf	4.74E-09	3.71E-07
evm.TU.FS_1348.21	2863.874407	0.40865329	12.775	4.75E-09	3.71E-07
evm.TU.FS_1353.11	1.474621955	108.0629867	-6.1954	4.76E-09	3.71E-07
evm.TU.FS_93.4	88.79983106	0.68146258	7.0258	4.95E-09	3.85E-07
evm.TU.FS_1328.41	451.7254363	20.45418341	4.465	5.02E-09	3.90E-07
evm.TU.FS_15.3	52.63161644	1009.468458	-4.2615	5.03E-09	3.91E-07
evm.TU.FS_242.9	3830.368142	215.8465707	4.1494	5.04E-09	3.91E-07
evm.TU.FS_1240.7	68.64526706	0	Inf	5.07E-09	3.92E-07
evm.TU.FS_1370.6	0	69.96280885	#NAME?	5.18E-09	4.00E-07
evm.TU.FS_902.18	0	67.96692744	#NAME?	5.25E-09	4.04E-07
evm.TU.FS_535.26	68.15989807	0	Inf	5.29E-09	4.06E-07
evm.TU.FS_655.24	3.481526743	354.8587361	-6.6714	5.48E-09	4.19E-07
evm.TU.FS_674.42	275.3370287	9.334190265	4.8825	5.48E-09	4.19E-07
evm.TU.OS_2080.1	78.83378467	0.27280929	8.1748	5.49E-09	4.19E-07
evm.TU.OS_2248.2	1812.361009	13.79169855	7.0379	5.49E-09	4.19E-07
evm.TU.FS_903.26	4790.906326	227.8713333	4.394	5.72E-09	4.36E-07
evm.TU.FS_29.3	79.08205585	0	Inf	5.75E-09	4.37E-07
evm.TU.FS_62.202	399.9239767	6922.14473	-4.1134	5.82E-09	4.41E-07
evm.TU.OS_2126.5	453.0458315	20.38503293	4.4741	5.83E-09	4.42E-07
evm.TU.OS_1772.3	73.73647717	0	Inf	6.13E-09	4.64E-07
evm.TU.FS_390.6	0.3398205	135.1488785	-8.6356	6.20E-09	4.68E-07
evm.TU.FS_1392.36	2.604430502	137.0612199	-5.7177	6.49E-09	4.88E-07
evm.TU.FS_312.27	617.4183817	22.19972566	4.7976	6.48E-09	4.88E-07
evm.TU.OS_3686.3	66.15669665	0	Inf	6.50E-09	4.88E-07
evm.TU.FS_765.14	694.0467143	19.24676306	5.1723	6.59E-09	4.93E-07
evm.TU.FS_101.4	30.23611743	617.7338501	-4.3526	6.68E-09	4.98E-07
evm.TU.OS_1672.8	39.1773238	720.1831509	-4.2003	6.68E-09	4.98E-07
evm.TU.FS_525.19	66.47723183	0	Inf	6.73E-09	5.02E-07
evm.TU.OS_2551.1	0.311287125	79.52173945	-7.997	6.78E-09	5.05E-07
evm.TU.FS_488.15	108.0870996	1.39918234	6.2715	7.22E-09	5.36E-07
evm.TU.FS_530.24	76.57192175	1285.472984	-4.0693	7.32E-09	5.43E-07
evm.TU.OS_2448.7	25.11694462	573.0792659	-4.512	7.41E-09	5.48E-07
evm.TU.FS_1154.12	2938.963625	176.0678915	4.0611	7.43E-09	5.49E-07
evm.TU.FS_48.6	242.524309	1.09123716	7.796	7.75E-09	5.71E-07
evm.TU.OS_3674.1	231.7900558	0	Inf	7.75E-09	5.71E-07
evm.TU.FS_693.1	1353.725067	73.66178218	4.1999	7.81E-09	5.74E-07
evm.TU.FS_460.16	2088.317602	128.6689587	4.0206	7.91E-09	5.80E-07
evm.TU.FS_7.7	2053.004185	114.7077625	4.1617	8.32E-09	6.09E-07
evm.TU.FS_845.10	2.891875546	130.1934325	-5.4925	8.35E-09	6.10E-07
evm.TU.OS_3421.10	1771.08884	105.3570116	4.0713	8.39E-09	6.12E-07
evm.TU.FS_49.122	0	1293.322414	#NAME?	8.42E-09	6.13E-07
evm.TU.FS_1188.9	31.52008674	614.5399353	-4.2852	8.75E-09	6.36E-07
evm.TU.FS_814.81	765.8311584	38.04844557	4.3311	8.78E-09	6.37E-07
evm.TU.OS_3398.3	1073.498934	59.31919876	4.1777	8.87E-09	6.42E-07
evm.TU.OS_4900.6	35.58885177	683.1093491	-4.2626	9.41E-09	6.80E-07
evm.TU.FS_377.2	106.3643401	1811.18804	-4.0898	9.54E-09	6.89E-07
evm.TU.FS_424.4	20.64948266	436.5881549	-4.4021	9.66E-09	6.96E-07
evm.TU.FS_1295.23	124.8429375	0.839509404	7.2164	9.70E-09	6.97E-07
evm.TU.FS_438.6	2.830117503	138.4654777	-5.6125	9.70E-09	6.97E-07
evm.TU.OS_2659.2	77.92716713	2159.919051	-4.7927	9.79E-09	7.01E-07
evm.TU.FS_390.5	11.10386399	273.8668171	-4.6243	9.92E-09	7.10E-07
evm.TU.FS_1064.44	1.048296489	95.60442874	-6.511	1.00E-08	7.18E-07
evm.TU.FS_122.3	438.9677736	20.01957895	4.4546	1.01E-08	7.20E-07
evm.TU.FS_367.1	989.006409	49.55161036	4.319	1.02E-08	7.26E-07
evm.TU.FS_942.31	105.548079	1.785632806	5.8853	1.03E-08	7.31E-07
evm.TU.FS_206.1	3650.887803	214.8478203	4.0869	1.04E-08	7.38E-07
evm.TU.FS_322.5	3.001619365	134.538591	-5.4861	1.04E-08	7.38E-07
evm.TU.OS_2504.1	91.76855992	0.839509404	6.7723	1.04E-08	7.39E-07
evm.TU.FS_1039.9	1757.245126	36.39662859	5.5934	1.06E-08	7.51E-07
evm.TU.FS_1165.45	147.1357978	2395.879367	-4.0253	1.10E-08	7.74E-07
evm.TU.FS_309.13	41.40797138	734.6024422	-4.149	1.10E-08	7.75E-07
evm.TU.FS_75.19	404.5298235	6.909342985	5.8716	1.12E-08	7.87E-07
evm.TU.FS_814.69	89.07030172	10238.64473	-6.8449	1.13E-08	7.90E-07
evm.TU.OS_4823.1	129.3238205	2.647345034	5.6103	1.13E-08	7.90E-07
evm.TU.FS_1298.7	1472.246096	85.76686801	4.1015	1.14E-08	7.94E-07
evm.TU.FS_1251.19	287.4270474	10.93233185	4.7165	1.16E-08	8.07E-07
evm.TU.OS_4657.1	0	81.1191564	#NAME?	1.16E-08	8.09E-07
evm.TU.FS_1261.14	83.18964168	0.40865329	7.6694	1.17E-08	8.10E-07
evm.TU.FS_646.9	101.7642631	0	Inf	1.20E-08	8.31E-07
evm.TU.FS_1018.40	61.53137057	970.4109825	-3.9792	1.21E-08	8.39E-07
evm.TU.FS_466.43	0.368655489	75.3825674	-7.6758	1.23E-08	8.52E-07
evm.TU.FS_289.5	0.311287125	13902.18944	-15.447	1.24E-08	8.54E-07
evm.TU.FS_713.16	9.739890692	329.8330066	-5.0817	1.24E-08	8.54E-07
evm.TU.FS_657.71	2258.875542	134.9473415	4.0651	1.25E-08	8.62E-07
evm.TU.FS_701.71	33834.30496	2022.62646	4.0642	1.26E-08	8.63E-07
evm.TU.OS_2795.2	6419.715998	410.0633454	3.9686	1.26E-08	8.63E-07
evm.TU.OS_2139.3	24.50693618	467.2162695	-4.2528	1.27E-08	8.68E-07
evm.TU.FS_328.21	3.825133694	407.8520263	-6.7364	1.28E-08	8.74E-07
evm.TU.OS_4901.8	915.897847	54.54231799	4.0697	1.28E-08	8.75E-07
evm.TU.FS_1002.25	566.5169114	28.81414157	4.2973	1.29E-08	8.77E-07
evm.TU.FS_1016.8	0	63.59861493	#NAME?	1.30E-08	8.86E-07
evm.TU.FS_592.30	276.3216735	12.77926611	4.4345	1.31E-08	8.92E-07
evm.TU.FS_200.1	2.830117503	178.9570749	-5.9826	1.34E-08	9.05E-07
evm.TU.FS_1247.12	84.10056582	0	Inf	1.34E-08	9.06E-07
evm.TU.FS_256.18	24822.47363	1262.26819	4.2976	1.37E-08	9.23E-07
evm.TU.FS_524.13	1753.673069	110.7699094	3.9847	1.38E-08	9.33E-07
evm.TU.FS_876.34	1164.002954	69.73626331	4.061	1.39E-08	9.34E-07
evm.TU.FS_681.13	81.45753304	0.559672936	7.1853	1.41E-08	9.46E-07
evm.TU.OS_5119.1	316.4401634	14.72630961	4.4255	1.41E-08	9.49E-07
evm.TU.OS_3312.6	108.4537783	1.650910096	6.0377	1.43E-08	9.60E-07
evm.TU.FS_1271.98	5.127952173	166.7590092	-5.0232	1.44E-08	9.63E-07
evm.TU.FS_502.22	9.030208247	236.1930188	-4.7091	1.44E-08	9.66E-07
evm.TU.FS_1167.90	0.962394751	88.65943603	-6.5255	1.45E-08	9.69E-07
evm.TU.OS_4839.3	62.89443902	0	Inf	1.47E-08	9.79E-07
evm.TU.FS_333.19	4.046732631	154.876935	-5.2582	1.49E-08	9.90E-07
evm.TU.OS_2908.2	82.16652826	0.688489758	6.899	1.49E-08	9.92E-07
evm.TU.OS_3174.7	103.13611	0	Inf	1.50E-08	9.93E-07
evm.TU.OS_3408.2	103.9701302	1.378100806	6.2373	1.50E-08	9.94E-07
evm.TU.OS_2285.3	6.002635502	183.9667273	-4.9377	1.55E-08	1.03E-06
evm.TU.FS_1032.8	7260.435899	442.6102277	4.0359	1.57E-08	1.04E-06
evm.TU.FS_1202.2	4694.963392	288.8727853	4.0226	1.61E-08	1.06E-06
evm.TU.FS_102.24	124.052982	0	Inf	1.67E-08	1.10E-06
evm.TU.OS_3891.9	0	61.76715575	#NAME?	1.67E-08	1.10E-06
evm.TU.FS_715.19	602.3692567	4.986744889	6.9164	1.71E-08	1.12E-06
evm.TU.OS_3149.6	0	644.5992025	#NAME?	1.72E-08	1.12E-06
evm.TU.OS_2795.1	401.0946607	18.33689684	4.4511	1.72E-08	1.12E-06
evm.TU.FS_691.9	6247.977093	9.814406703	9.3143	1.72E-08	1.13E-06
evm.TU.FS_415.25	1.78590908	105.2368127	-5.8808	1.75E-08	1.14E-06
evm.TU.FS_1165.29	48.069775	842.4283051	-4.1314	1.77E-08	1.15E-06
evm.TU.FS_528.8	565.7885968	28.24472936	4.3242	1.79E-08	1.16E-06
evm.TU.FS_925.74	0	61.10901728	#NAME?	1.80E-08	1.17E-06
evm.TU.FS_1025.12	119.2296498	2.224637388	5.744	1.83E-08	1.19E-06
evm.TU.FS_1391.3	0	689.8504037	#NAME?	1.86E-08	1.20E-06
evm.TU.FS_977.42	504.1598836	27.55446653	4.1935	1.89E-08	1.22E-06
evm.TU.FS_49.94	10442.30656	706.4341085	3.8857	1.91E-08	1.23E-06
evm.TU.FS_1284.3	0	61.93964141	#NAME?	1.95E-08	1.25E-06
evm.TU.FS_1043.7	0.368655489	71.404721	-7.5976	1.98E-08	1.27E-06
evm.TU.FS_864.44	5.66341823	172.6731272	-4.9302	2.02E-08	1.29E-06
evm.TU.FS_744.14	333.638579	15.47550195	4.4302	2.03E-08	1.30E-06
evm.TU.FS_926.5	182.8743513	6.055779225	4.9164	2.03E-08	1.30E-06
evm.TU.FS_1121.19	160.6767951	4.713935599	5.0911	2.04E-08	1.30E-06
evm.TU.OS_4380.6	180.5215782	2556.011433	-3.8237	2.05E-08	1.30E-06
evm.TU.OS_4611.13	330.5254892	13511.97874	-5.3533	2.07E-08	1.32E-06
evm.TU.FS_188.9	2125.623384	133.6891279	3.9909	2.09E-08	1.32E-06
evm.TU.OS_3586.3	331.4773771	0	Inf	2.09E-08	1.32E-06
evm.TU.OS_3683.2	3.653631833	135.818793	-5.2162	2.11E-08	1.33E-06
evm.TU.FS_833.20	13.56381793	298.02371	-4.4576	2.14E-08	1.35E-06
evm.TU.FS_1206.25	122.1569959	1846.843372	-3.9183	2.17E-08	1.37E-06
evm.TU.FS_1301.15	60.82637941	0	Inf	2.18E-08	1.37E-06
evm.TU.FS_461.10	13.62118629	299.3543407	-4.4579	2.21E-08	1.39E-06
evm.TU.OS_2131.21	8192.033696	536.7961006	3.9318	2.22E-08	1.40E-06
evm.TU.FS_834.45	1883.749487	117.7464719	3.9999	2.23E-08	1.40E-06
evm.TU.FS_11.11	3954.83776	252.8876551	3.967	2.25E-08	1.41E-06
evm.TU.OS_2231.7	67.08534659	1001.463258	-3.9	2.33E-08	1.46E-06
evm.TU.FS_66.1	1702.270586	114.0327961	3.8999	2.35E-08	1.47E-06
evm.TU.OS_4680.17	7.851509081	1504.335646	-7.5819	2.37E-08	1.48E-06
evm.TU.FS_655.20	2.379346728	388.3297826	-7.3506	2.41E-08	1.50E-06
evm.TU.FS_814.123	15.28736574	332.5978212	-4.4434	2.41E-08	1.50E-06
evm.TU.FS_905.6	289.405956	12.75197925	4.5043	2.44E-08	1.51E-06
evm.TU.FS_1094.181	2729.863147	179.5891536	3.9261	2.45E-08	1.52E-06
evm.TU.FS_903.137	14299.21322	956.9624586	3.9013	2.48E-08	1.54E-06
evm.TU.FS_63.32	286.8390568	9.712577303	4.8842	2.50E-08	1.55E-06
evm.TU.FS_1062.4	1398.828734	91.83600549	3.929	2.53E-08	1.56E-06
evm.TU.OS_3808.9	6.065600001	172.2243268	-4.8275	2.61E-08	1.61E-06
evm.TU.OS_3825.2	219.6352016	8.358836861	4.7157	2.62E-08	1.61E-06
evm.TU.FS_672.16	1078.528624	72.95021124	3.886	2.66E-08	1.64E-06
evm.TU.FS_47.4_evm.TU.FS_47.5	4.78344038	157.8333908	-5.0442	2.69E-08	1.65E-06
evm.TU.FS_328.1	82.03245568	0	Inf	2.70E-08	1.66E-06
evm.TU.FS_441.4	62.53077644	0	Inf	2.74E-08	1.68E-06
evm.TU.FS_497.1	205.4203573	0	Inf	2.77E-08	1.69E-06
evm.TU.FS_1058.44	1017.753896	65.49918028	3.9578	2.80E-08	1.71E-06
evm.TU.FS_1113.60	126.4059076	3.048971147	5.3736	2.86E-08	1.74E-06
evm.TU.OS_4765.2	353.4213222	17.56550167	4.3306	2.92E-08	1.77E-06
evm.TU.FS_1176.1	0	437.0882445	#NAME?	2.93E-08	1.78E-06
evm.TU.OS_5250.2	1033.195592	61.55238127	4.0692	2.97E-08	1.80E-06
evm.TU.FS_1194.6	345.0705194	18.72140416	4.2041	3.05E-08	1.85E-06
evm.TU.FS_1345.6	0.3398205	69.35235487	-7.673	3.09E-08	1.87E-06
evm.TU.FS_497.80	29.14878161	504.0333053	-4.112	3.21E-08	1.94E-06
evm.TU.FS_1367.77	91.48253987	0	Inf	3.30E-08	1.99E-06
evm.TU.FS_301.58	1001.810909	49.26919115	4.3458	3.31E-08	1.99E-06
evm.TU.OS_4574.4	1430.178666	90.31022037	3.9852	3.33E-08	2.00E-06
evm.TU.FS_738.15	3.624193616	376.1774131	-6.6976	3.46E-08	2.08E-06
evm.TU.OS_1776.2	0.311287125	67.21847191	-7.7545	3.48E-08	2.08E-06
evm.TU.OS_4902.14	0	811.0066916	#NAME?	3.47E-08	2.08E-06
evm.TU.FS_218.43	57.34657927	0	Inf	3.50E-08	2.09E-06
evm.TU.FS_103.6	1275.611854	89.5508392	3.8323	3.51E-08	2.10E-06
evm.TU.OS_4816.10	30.0871672	917.4830672	-4.9305	3.57E-08	2.13E-06
evm.TU.FS_964.46	2.834205569	113.8862294	-5.3285	3.59E-08	2.14E-06
evm.TU.OS_2084.64	94.03417675	1480.015507	-3.9763	3.64E-08	2.16E-06
evm.TU.FS_967.6	0	643.1642768	#NAME?	3.67E-08	2.18E-06
evm.TU.OS_2057.2	170.7538234	2360.305229	-3.789	3.68E-08	2.18E-06
evm.TU.FS_1224.7	4879.627551	333.9975595	3.8689	3.78E-08	2.24E-06
evm.TU.FS_1316.6	8094.861717	161.9832126	5.6431	3.80E-08	2.25E-06
evm.TU.FS_142.19	4187.656443	290.0129776	3.852	3.82E-08	2.26E-06
evm.TU.OS_2523.2	132.3173143	4.130938549	5.0014	3.99E-08	2.35E-06
evm.TU.OS_1965.4	94.51110054	1.385127984	6.0924	4.04E-08	2.38E-06
evm.TU.FS_264.8	1253.953093	16548.27171	-3.7221	4.09E-08	2.40E-06
evm.TU.FS_829.2	56.49965901	0	Inf	4.08E-08	2.40E-06
evm.TU.FS_1241.41	430.087806	18.72093465	4.5219	4.10E-08	2.40E-06
evm.TU.FS_15.132	2007.465208	138.4957118	3.8575	4.19E-08	2.45E-06
evm.TU.FS_258.51	451.9083806	25.71140997	4.1355	4.20E-08	2.45E-06
evm.TU.OS_1625.11	17.52344237	332.8441126	-4.2475	4.20E-08	2.45E-06
evm.TU.FS_49.345	0	58.00899779	#NAME?	4.21E-08	2.45E-06
evm.TU.FS_986.15	0.368655489	74.95899358	-7.6677	4.26E-08	2.48E-06
evm.TU.FS_87.18	0	103.2332117	#NAME?	4.27E-08	2.48E-06
evm.TU.FS_915.94	348.8497966	17.55838946	4.3124	4.30E-08	2.50E-06
evm.TU.FS_991.28	273.7479853	0	Inf	4.31E-08	2.50E-06
evm.TU.OS_2006.3	9.406436638	214.6466828	-4.5122	4.36E-08	2.52E-06
evm.TU.FS_1041.69	3.141404629	122.2893426	-5.2827	4.38E-08	2.53E-06
evm.TU.FS_444.54	3445.174727	251.5540971	3.7756	4.38E-08	2.53E-06
evm.TU.FS_683.13	8.076592855	188.7054163	-4.5462	4.42E-08	2.54E-06
evm.TU.OS_4868.8	450.1221571	26.51698982	4.0853	4.43E-08	2.55E-06
evm.TU.FS_558.8	4.50447308	143.6161309	-4.9947	4.45E-08	2.56E-06
evm.TU.FS_1271.11	247.5468258	3.609765373	6.0997	4.52E-08	2.59E-06
evm.TU.FS_551.25	221.2051593	3.687149369	5.9067	4.53E-08	2.59E-06
evm.TU.OS_3007.6	1332.081077	70.99797013	4.2298	4.53E-08	2.59E-06
evm.TU.FS_40.14	643.2715301	41.47161803	3.9552	4.54E-08	2.59E-06
evm.TU.FS_1124.6	6824.792471	509.8832939	3.7425	4.61E-08	2.63E-06
evm.TU.FS_880.12	479.5312763	28.4617057	4.0745	4.69E-08	2.67E-06
evm.TU.FS_597.4	253.9883045	10.90443753	4.5418	4.71E-08	2.68E-06
evm.TU.FS_569.20	0	58.58668783	#NAME?	4.75E-08	2.70E-06
evm.TU.FS_1122.204	842.4201857	50.80728193	4.0514	4.76E-08	2.70E-06
evm.TU.FS_1143.22	231.8935696	10.1023066	4.5207	4.76E-08	2.70E-06
evm.TU.FS_412.92	208.7024529	8.451396503	4.6261	4.79E-08	2.70E-06
evm.TU.FS_765.10	0	200.3331072	#NAME?	4.78E-08	2.70E-06
evm.TU.FS_919.57	258.3995856	11.3796993	4.5051	4.77E-08	2.70E-06
evm.TU.OS_1830.5	164.470494	0	Inf	4.79E-08	2.70E-06
evm.TU.OS_3162.20	3047.437107	97.67184116	4.9635	4.91E-08	2.77E-06
evm.TU.OS_2203.2	82.30282869	11514.56687	-7.1283	4.93E-08	2.77E-06
evm.TU.OS_3413.4	169.1575276	0.40865329	8.6933	4.93E-08	2.77E-06
evm.TU.FS_155.22	3.173724455	120.4116111	-5.2457	5.02E-08	2.82E-06
evm.TU.OS_3956.10	1985.705542	23.61304739	6.3939	5.15E-08	2.89E-06
evm.TU.FS_496.48	195.4499556	7.613008389	4.6822	5.23E-08	2.92E-06
evm.TU.OS_1869.2	144.7863906	4.312309487	5.0693	5.25E-08	2.93E-06
evm.TU.FS_672.10	1.33105024	285.1669192	-7.7431	5.33E-08	2.97E-06
evm.TU.OS_2808.1	12.91619514	250.5187064	-4.2777	5.41E-08	3.01E-06
evm.TU.FS_1204.3	156.5848228	4.743165601	5.045	5.45E-08	3.03E-06
evm.TU.FS_1242.11	436.010878	25.15040135	4.1157	5.46E-08	3.03E-06
evm.TU.FS_73.79	2154.083015	153.2616424	3.813	5.46E-08	3.03E-06
evm.TU.OS_4860.3	24.56839261	400.1557344	-4.0257	5.47E-08	3.03E-06
evm.TU.FS_1184.10	2.211932932	361.1304233	-7.3511	5.51E-08	3.05E-06
evm.TU.FS_814.56	195.5657822	8.163411567	4.5823	5.51E-08	3.05E-06
evm.TU.FS_352.5	0	55.49702724	#NAME?	5.52E-08	3.05E-06
evm.TU.FS_1322.13	3655.947547	281.8792412	3.6971	5.56E-08	3.06E-06
evm.TU.OS_3329.2	55.83563251	0	Inf	5.56E-08	3.06E-06
evm.TU.FS_1139.42	155.9990105	5.552323713	4.8123	5.65E-08	3.10E-06
evm.TU.FS_598.31	1.417253591	115.2578491	-6.3456	5.67E-08	3.11E-06
evm.TU.OS_5082.9	0.737310977	74.35810879	-6.6561	5.86E-08	3.21E-06
evm.TU.FS_723.85	4295.439876	321.2082483	3.7412	5.88E-08	3.22E-06
evm.TU.FS_1051.9	12.29241443	246.6927658	-4.3269	5.90E-08	3.22E-06
evm.TU.OS_2743.3	1.699404114	94.51956699	-5.7975	5.93E-08	3.24E-06
evm.TU.OS_5222.4	9207.617271	691.8061644	3.7344	6.15E-08	3.35E-06
evm.TU.FS_1215.9	330.6601839	16.509186	4.324	6.18E-08	3.36E-06
evm.TU.FS_700.98	64.84970611	0.279836468	7.8564	6.20E-08	3.37E-06
evm.TU.FS_1316.20	306.4051519	1.36404645	7.8114	6.25E-08	3.40E-06
evm.TU.FS_1287.17	2887.714268	110.1293343	4.7127	6.26E-08	3.40E-06
evm.TU.FS_15.60	76.27281574	1041.564683	-3.7714	6.29E-08	3.40E-06
evm.TU.OS_2517.1	371.0617084	2.618115033	7.147	6.29E-08	3.40E-06
evm.TU.OS_1822.2	127.2148288	0	Inf	6.30E-08	3.40E-06
evm.TU.FS_765.15	886.7636861	56.94518543	3.9609	6.34E-08	3.42E-06
evm.TU.FS_46.31	319.4374969	14.14301313	4.4974	6.37E-08	3.43E-06
evm.TU.FS_555.143	10.36564817	221.3442307	-4.4164	6.38E-08	3.43E-06
evm.TU.FS_903.89	15.91174967	310.4290621	-4.2861	6.48E-08	3.48E-06
evm.TU.FS_1113.88	1787.303917	133.0721927	3.7475	6.52E-08	3.50E-06
evm.TU.FS_843.8	130.7206654	1720.195756	-3.718	6.54E-08	3.50E-06
evm.TU.FS_468.30	0.368655489	65.36212995	-7.47	6.61E-08	3.53E-06
evm.TU.FS_907.3	573.4406773	37.90979226	3.919	6.61E-08	3.53E-06
evm.TU.FS_1264.1	0.3398205	64.88656875	-7.577	6.62E-08	3.53E-06
evm.TU.OS_4764.11	76.42607165	1040.904581	-3.7676	6.66E-08	3.55E-06
evm.TU.FS_1223.32	1812.743714	93.62927653	4.2751	6.80E-08	3.62E-06
evm.TU.FS_69.14	11.36126758	229.700995	-4.3376	6.84E-08	3.64E-06
evm.TU.FS_46.17	804.7984819	51.45718689	3.9672	7.03E-08	3.73E-06
evm.TU.FS_17.14	4.021080865	127.4002898	-4.9856	7.23E-08	3.84E-06
evm.TU.FS_814.124	15.06198035	285.8623253	-4.2463	7.25E-08	3.84E-06
evm.TU.FS_258.30	12.96917383	253.6579861	-4.2897	7.27E-08	3.85E-06
evm.TU.OS_3209.1	0.3398205	128.3559209	-8.5612	7.29E-08	3.85E-06
evm.TU.FS_1047.30	323.6122166	17.05614027	4.2459	7.35E-08	3.88E-06
evm.TU.FS_1230.24	660.1853136	44.13047541	3.903	7.53E-08	3.97E-06
evm.TU.OS_2453.2	53.58394138	0	Inf	7.53E-08	3.97E-06
evm.TU.OS_3044.1	53.98645732	0	Inf	7.75E-08	4.07E-06
evm.TU.FS_521.25	24.30358319	391.28253	-4.009	7.82E-08	4.10E-06
evm.TU.FS_700.37	111.0273456	2.497446678	5.4743	7.83E-08	4.10E-06
evm.TU.FS_778.45	647.880233	40.76390485	3.9904	7.83E-08	4.10E-06
evm.TU.FS_1167.102	1468.392417	103.3387573	3.8288	7.86E-08	4.11E-06
evm.TU.OS_2890.2	0.622574251	70.56379086	-6.8245	7.87E-08	4.11E-06
evm.TU.FS_1018.19	25.75117984	421.0504039	-4.0313	7.95E-08	4.15E-06
evm.TU.FS_966.19	13.70678642	476.3110263	-5.1189	7.97E-08	4.15E-06
evm.TU.FS_942.10	29.87473323	542.5060286	-4.1826	7.98E-08	4.16E-06
evm.TU.FS_264.11	1417.629217	98.54838888	3.8465	8.04E-08	4.18E-06
evm.TU.OS_3016.4	14.67176116	1050.234418	-6.1615	8.10E-08	4.21E-06
evm.TU.FS_65.20	124.5203245	3.336956083	5.2217	8.13E-08	4.21E-06
evm.TU.FS_701.106	0.3398205	78.646754	-7.8545	8.12E-08	4.21E-06
evm.TU.FS_67.44	63.35275014	0.40865329	7.2764	8.20E-08	4.24E-06
evm.TU.FS_1143.31	1393.38469	101.3814485	3.7807	8.41E-08	4.34E-06
evm.TU.FS_672.12	1801.210253	137.0298237	3.7164	8.48E-08	4.38E-06
evm.TU.FS_986.32	399.8210799	24.45742643	4.031	8.54E-08	4.40E-06
evm.TU.FS_792.32	1767.389344	142.7747634	3.6298	8.62E-08	4.44E-06
evm.TU.FS_1318.6	4630.872745	348.5963259	3.7317	8.63E-08	4.44E-06
evm.TU.OS_4015.16	20.06943258	704.0697215	-5.1326	8.69E-08	4.46E-06
evm.TU.FS_211.35	99.09571214	1.923719386	5.6869	8.78E-08	4.50E-06
evm.TU.FS_1049.1	466.3098382	29.84467614	3.9657	8.94E-08	4.58E-06
evm.TU.FS_340.1	52.61263274	0	Inf	8.96E-08	4.58E-06
evm.TU.FS_506.17	1707.062654	120.2653118	3.8272	8.97E-08	4.58E-06
evm.TU.OS_1797.1	163.5217242	5.892947804	4.7943	8.99E-08	4.59E-06
evm.TU.FS_1057.4	0.622574251	70.77839527	-6.8289	9.02E-08	4.60E-06
evm.TU.FS_1172.22	250.6846615	11.98265659	4.3869	9.09E-08	4.62E-06
evm.TU.FS_1322.34	1157.075491	80.89881619	3.8382	9.09E-08	4.62E-06
evm.TU.OS_2728.1	1927.179128	148.5767989	3.6972	9.07E-08	4.62E-06
evm.TU.FS_244.2	0	55.51551386	#NAME?	9.11E-08	4.62E-06
evm.TU.FS_1027.10	1146.086998	85.86192535	3.7386	9.19E-08	4.66E-06
evm.TU.FS_1055.55	1439.370463	108.2247375	3.7333	9.75E-08	4.93E-06
evm.TU.FS_1156.34	3945.843547	293.867723	3.7471	9.78E-08	4.94E-06
evm.TU.FS_41.26	0	53.24682316	#NAME?	9.89E-08	4.99E-06
evm.TU.FS_973.87	0	54.3466783	#NAME?	9.89E-08	4.99E-06
evm.TU.OS_3582.1	69.51388555	0.54561858	6.9933	9.91E-08	4.99E-06
evm.TU.FS_256.6	43680.26578	3495.187329	3.6435	9.98E-08	5.02E-06
evm.TU.FS_418.57	280.9238584	2.496325388	6.8142	1.02E-07	5.11E-06
evm.TU.FS_542.27	3.766860489	263.5823421	-6.1287	1.04E-07	5.20E-06
evm.TU.OS_4996.1	4.44361988	144.3497188	-5.0217	1.04E-07	5.21E-06
evm.TU.OS_4909.3	6.937401721	196.3935339	-4.8232	1.05E-07	5.25E-06
evm.TU.OS_3016.5	0	223.1549313	#NAME?	1.05E-07	5.25E-06
evm.TU.OS_2389.1	1.671172354	89.27031882	-5.7392	1.07E-07	5.32E-06
evm.TU.OS_3162.25	0	106.6416951	#NAME?	1.07E-07	5.32E-06
evm.TU.OS_2169.1	17.96474655	305.1793001	-4.0864	1.10E-07	5.47E-06
evm.TU.FS_1080.31	507.4819715	37.13964774	3.7723	1.14E-07	5.65E-06
evm.TU.FS_1245.2	0.311287125	159.645157	-9.0024	1.17E-07	5.80E-06
evm.TU.OS_2952.6	73.40483372	1031.380895	-3.8126	1.17E-07	5.80E-06
evm.TU.FS_703.7	336.5051403	20.53971588	4.0341	1.18E-07	5.85E-06
evm.TU.FS_1100.27	5.012612219	149.5111598	-4.8985	1.19E-07	5.90E-06
evm.TU.FS_928.123	0.3398205	94.28037564	-8.116	1.19E-07	5.90E-06
evm.TU.OS_3808.8	5.439239299	144.5138452	-4.7317	1.21E-07	5.97E-06
evm.TU.OS_3434.18	2.379045114	96.85449026	-5.3474	1.22E-07	6.03E-06
evm.TU.OS_2106.2	1.584969002	91.07900844	-5.8446	1.23E-07	6.04E-06
evm.TU.FS_1045.10	246.4739801	0	Inf	1.24E-07	6.08E-06
evm.TU.FS_145.8	61.70498373	793.8047575	-3.6853	1.25E-07	6.12E-06
evm.TU.FS_597.114	389.8371047	23.28626326	4.0653	1.25E-07	6.12E-06
evm.TU.OS_4346.3	116.024728	1507.015455	-3.6992	1.26E-07	6.16E-06
evm.TU.FS_597.31	1610.602943	121.2816097	3.7312	1.28E-07	6.27E-06
evm.TU.FS_673.26	163.279768	6.414035941	4.67	1.29E-07	6.29E-06
evm.TU.FS_10.14	1.843277443	86.20212424	-5.5474	1.29E-07	6.30E-06
evm.TU.FS_1270.18	183.3007084	0	Inf	1.29E-07	6.31E-06
evm.TU.OS_4299.2	14.39611162	271.5773407	-4.2376	1.31E-07	6.38E-06
evm.TU.FS_1135.10	4133.290917	161.4206331	4.6784	1.31E-07	6.40E-06
evm.TU.FS_245.2	6.319217149	153.4010525	-4.6014	1.32E-07	6.40E-06
evm.TU.OS_5016.9	114.6350524	3.572386903	5.004	1.32E-07	6.42E-06
evm.TU.FS_736.8	168.0436531	3.451718549	5.6054	1.34E-07	6.52E-06
evm.TU.OS_4394.2	14.13023027	254.4104129	-4.1703	1.35E-07	6.53E-06
evm.TU.FS_298.14	633.7404558	44.14901492	3.8434	1.36E-07	6.61E-06
evm.TU.FS_1113.56	27.20075326	387.2489157	-3.8315	1.40E-07	6.75E-06
evm.TU.OS_3859.3	487.4651816	30.76812721	3.9858	1.40E-07	6.75E-06
evm.TU.FS_638.20	66.35127029	0.68146258	6.6053	1.41E-07	6.80E-06
evm.TU.FS_847.6	0.311287125	59.63012333	-7.5817	1.42E-07	6.84E-06
evm.TU.FS_896.38	172.4333055	0	Inf	1.44E-07	6.93E-06
evm.TU.FS_388.9	288.2722265	15.75055383	4.194	1.44E-07	6.93E-06
evm.TU.FS_182.5	386.979159	26.11199984	3.8895	1.45E-07	6.97E-06
evm.TU.OS_4297.2	51.10289243	0	Inf	1.46E-07	6.98E-06
evm.TU.OS_2354.26	9.881652722	199.0126767	-4.332	1.46E-07	6.99E-06
evm.TU.FS_827.54	136.3194114	5.343965353	4.6729	1.47E-07	7.02E-06
evm.TU.OS_4001.14	2.632963876	179.0061687	-6.0872	1.49E-07	7.14E-06
evm.TU.OS_1844.1	348.8202564	21.30766214	4.033	1.50E-07	7.15E-06
evm.TU.FS_62.304	14.16482848	252.0777644	-4.1535	1.53E-07	7.30E-06
evm.TU.FS_54.9	321.4615432	3.609765373	6.4766	1.53E-07	7.30E-06
evm.TU.FS_1105.72	0	52.19343398	#NAME?	1.56E-07	7.40E-06
evm.TU.FS_22.34	0	70.548518	#NAME?	1.58E-07	7.52E-06
evm.TU.OS_2775.3	525.3910626	21.43760025	4.6152	1.61E-07	7.62E-06
evm.TU.FS_993.8	44.62465615	621.7221548	-3.8004	1.63E-07	7.71E-06
evm.TU.OS_3258.2	1246.420874	34.36241749	5.1808	1.63E-07	7.72E-06
evm.TU.FS_132.5	0.651107625	211.8157486	-8.3457	1.64E-07	7.74E-06
evm.TU.FS_464.1	290.4557228	16.53048194	4.1351	1.64E-07	7.75E-06
evm.TU.FS_363.73	3.57181816	112.7772217	-4.9807	1.66E-07	7.82E-06
evm.TU.FS_1095.6	0	97.98585013	#NAME?	1.68E-07	7.93E-06
evm.TU.FS_715.12	5223.38268	416.2606916	3.6494	1.69E-07	7.95E-06
evm.TU.OS_2589.3	50.74000016	0	Inf	1.69E-07	7.95E-06
evm.TU.OS_5212.40	5.300057263	209.3454594	-5.3037	1.69E-07	7.96E-06
evm.TU.FS_421.18	7.273737383	801.4639294	-6.7838	1.71E-07	8.02E-06
evm.TU.FS_1361.38	72.37138051	895.4763562	-3.6292	1.72E-07	8.03E-06
evm.TU.FS_182.73	0	52.08470676	#NAME?	1.72E-07	8.03E-06
evm.TU.OS_2366.1	8.211083597	177.9703149	-4.4379	1.75E-07	8.17E-06
evm.TU.FS_551.39	1.474621955	116.2253941	-6.3004	1.76E-07	8.21E-06
evm.TU.FS_978.43	440.7884523	29.70404754	3.8914	1.77E-07	8.24E-06
evm.TU.OS_4815.14	0.3398205	84.48085733	-7.9577	1.77E-07	8.26E-06
evm.TU.FS_132.3	0.368655489	9177.464907	-14.604	1.79E-07	8.32E-06
evm.TU.FS_896.40	774.6590999	58.84992792	3.7184	1.79E-07	8.32E-06
evm.TU.FS_157.1	2.547665367	104.0347315	-5.3517	1.79E-07	8.33E-06
evm.TU.FS_677.13	163.9484669	6.72430874	4.6077	1.80E-07	8.33E-06
evm.TU.FS_192.9	50.11437722	0	Inf	1.81E-07	8.38E-06
evm.TU.FS_943.38	47.37644482	634.5323847	-3.7435	1.82E-07	8.45E-06
evm.TU.FS_1344.19	66.09864106	0.68146258	6.5998	1.85E-07	8.56E-06
evm.TU.FS_254.2	0	397.1565089	#NAME?	1.85E-07	8.57E-06
evm.TU.FS_159.6	49.85094134	0	Inf	1.86E-07	8.59E-06
evm.TU.FS_22.77	145.2497786	1719.777024	-3.5656	1.88E-07	8.67E-06
evm.TU.FS_960.25	8.694174198	181.0509731	-4.3802	1.89E-07	8.68E-06
evm.TU.OS_3131.4	378.3496183	16178.01251	-5.4182	1.89E-07	8.68E-06
evm.TU.FS_1285.12	482.0011114	34.79179998	3.7922	1.92E-07	8.80E-06
evm.TU.FS_251.11	37.11154258	505.3984423	-3.7675	1.92E-07	8.80E-06
evm.TU.OS_3422.22	224.3180957	4.979717711	5.4933	1.92E-07	8.80E-06
evm.TU.FS_398.5	376.7226368	25.18217337	3.903	1.93E-07	8.82E-06
evm.TU.FS_496.79	2.972784376	104.1963245	-5.1313	1.93E-07	8.84E-06
evm.TU.FS_1098.17	3000.688746	253.7656313	3.5637	1.96E-07	8.93E-06
evm.TU.FS_496.77	4.787830059	589.2976781	-6.9435	1.96E-07	8.96E-06
evm.TU.FS_440.26	5132.310104	462.6550244	3.4716	2.01E-07	9.18E-06
evm.TU.FS_1048.18	33.71045597	547.8989304	-4.0226	2.02E-07	9.20E-06
evm.TU.OS_3799.2	221.1320863	0	Inf	2.03E-07	9.23E-06
evm.TU.FS_670.18	64.33953967	0.81730658	6.2987	2.03E-07	9.24E-06
evm.TU.FS_137.56	1.245148502	80.81365602	-6.0202	2.04E-07	9.25E-06
evm.TU.FS_1105.65	0	122.2278711	#NAME?	2.07E-07	9.38E-06
evm.TU.FS_1143.27	0	6470.296836	#NAME?	2.08E-07	9.43E-06
evm.TU.FS_1255.2	64.22296071	943.9682901	-3.8776	2.09E-07	9.43E-06
evm.TU.OS_3275.1	2011.772475	167.1079111	3.5896	2.09E-07	9.46E-06
evm.TU.FS_1113.124	1.6991025	225.1354692	-7.0499	2.10E-07	9.50E-06
evm.TU.FS_22.29	19.09274542	300.8420349	-3.9779	2.14E-07	9.64E-06
evm.TU.FS_1187.16	989.8210041	40.62844532	4.6066	2.19E-07	9.85E-06
evm.TU.FS_915.92	11466.97902	968.2699344	3.5659	2.23E-07	1.00E-05
evm.TU.OS_4120.2	8117.646202	748.253292	3.4395	2.24E-07	1.01E-05
evm.TU.FS_1105.123	0.311287125	103.9545183	-8.3835	2.26E-07	1.01E-05
evm.TU.FS_1370.2	0	49.46137833	#NAME?	2.26E-07	1.01E-05
evm.TU.FS_666.7	78.36224032	1026.141913	-3.7109	2.26E-07	1.01E-05
evm.TU.FS_498.27	265.7423858	15.941579	4.0592	2.27E-07	1.01E-05
evm.TU.FS_1023.5	118.9409143	4.647327127	4.6777	2.31E-07	1.03E-05
evm.TU.FS_1319.2	70.12737883	0.95427187	6.1994	2.35E-07	1.05E-05
evm.TU.FS_666.8	37.0717013	541.3268756	-3.8681	2.39E-07	1.07E-05
evm.TU.OS_1428.2	0	48.92502951	#NAME?	2.42E-07	1.08E-05
evm.TU.OS_5219.1	24.67327805	1294.252512	-5.713	2.43E-07	1.08E-05
evm.TU.FS_654.10	334.3085863	22.13910811	3.9165	2.44E-07	1.09E-05
evm.TU.OS_4724.3	428.5539735	28.40764582	3.9151	2.45E-07	1.09E-05
evm.TU.OS_3231.1	286.5098064	17.07252225	4.0688	2.49E-07	1.10E-05
evm.TU.FS_395.87	95.52639089	0	Inf	2.49E-07	1.10E-05
evm.TU.FS_427.13	2514.615247	204.3609213	3.6211	2.50E-07	1.11E-05
evm.TU.FS_357.10	11.3615692	203.7472564	-4.1645	2.52E-07	1.11E-05
evm.TU.FS_692.166	9.598295743	187.2492797	-4.286	2.52E-07	1.11E-05
evm.TU.FS_24.31	37.57471208	483.61287	-3.686	2.55E-07	1.12E-05
evm.TU.OS_3916.1	1625.809975	132.1552264	3.6209	2.55E-07	1.13E-05
evm.TU.OS_1693.1	0	49.55652432	#NAME?	2.56E-07	1.13E-05
evm.TU.FS_1369.20	26346.02227	2288.363806	3.5252	2.57E-07	1.13E-05
evm.TU.FS_915.75	0	48.89937778	#NAME?	2.57E-07	1.13E-05
evm.TU.OS_3694.3	1202.023241	13677.72985	-3.5083	2.61E-07	1.14E-05
evm.TU.FS_597.156	608.0131643	48.02861019	3.6621	2.62E-07	1.15E-05
evm.TU.FS_700.63	69.94232232	0.839509404	6.3805	2.63E-07	1.15E-05
evm.TU.FS_718.9	502.7617284	37.74359697	3.7356	2.71E-07	1.19E-05
evm.TU.FS_464.3	0.622574251	310.4911898	-8.9621	2.73E-07	1.19E-05
evm.TU.FS_1343.71	70.20639398	0.81842787	6.4226	2.75E-07	1.20E-05
evm.TU.FS_556.11	10915.10214	426.2390275	4.6785	2.76E-07	1.20E-05
evm.TU.FS_808.11	4.786925217	128.5719139	-4.7473	2.75E-07	1.20E-05
evm.TU.FS_915.30	10.13738117	282.7859901	-4.802	2.75E-07	1.20E-05
evm.TU.FS_952.4	3.227306367	403.2580793	-6.9652	2.76E-07	1.20E-05
evm.TU.OS_3684.2	23.52788755	356.7603405	-3.9225	2.74E-07	1.20E-05
evm.TU.FS_49.5	999.3022794	82.36671164	3.6008	2.77E-07	1.20E-05
evm.TU.OS_1941.4	779.4984167	5.231445467	7.2192	2.77E-07	1.20E-05
evm.TU.FS_473.8	2305.997699	191.6391147	3.5889	2.78E-07	1.20E-05
evm.TU.FS_1348.5	0	69.56420645	#NAME?	2.86E-07	1.24E-05
evm.TU.OS_1914.7	9.375323268	183.2840548	-4.2891	2.90E-07	1.25E-05
evm.TU.FS_496.39	0	164.6306183	#NAME?	2.91E-07	1.26E-05
evm.TU.FS_814.28	508.3921911	36.30656664	3.8076	2.93E-07	1.26E-05
evm.TU.FS_926.6	3588.93917	312.8459517	3.52	2.96E-07	1.27E-05
evm.TU.FS_548.4	9.51420369	237.0644174	-4.6391	2.97E-07	1.28E-05
evm.TU.OS_3881.1	167.7494253	8.895270722	4.2371	3.01E-07	1.29E-05
evm.TU.FS_466.170	0.311287125	55.64093467	-7.4818	3.02E-07	1.30E-05
evm.TU.OS_2707.1	90.63880191	2.073617742	5.4499	3.02E-07	1.30E-05
evm.TU.FS_120.61	300.4851202	18.26438248	4.0402	3.05E-07	1.31E-05
evm.TU.FS_429.11	52.39232334	0	Inf	3.06E-07	1.31E-05
evm.TU.FS_1008.20	8109.568019	673.6716079	3.5895	3.07E-07	1.31E-05
evm.TU.FS_656.2	48.04966792	0	Inf	3.07E-07	1.31E-05
evm.TU.FS_155.29	4.279992535	116.1950958	-4.7628	3.07E-07	1.31E-05
evm.TU.FS_1254.2	0	251.3676642	#NAME?	3.11E-07	1.33E-05
evm.TU.OS_2448.5	0.3398205	57.15198512	-7.3939	3.12E-07	1.33E-05
evm.TU.FS_597.99	9656.868922	826.1599729	3.5471	3.15E-07	1.34E-05
evm.TU.OS_3139.13	106.6052894	3.064146792	5.1206	3.17E-07	1.35E-05
evm.TU.FS_162.3	81.32476799	0	Inf	3.23E-07	1.37E-05
evm.TU.FS_814.175	0	52.90128511	#NAME?	3.24E-07	1.37E-05
evm.TU.FS_1220.3	173.0840619	6.837864877	4.6618	3.27E-07	1.38E-05
evm.TU.OS_2386.10	11.55282508	310.3018275	-4.7474	3.26E-07	1.38E-05
evm.TU.OS_1663.12	0.990928125	70.06214056	-6.1437	3.29E-07	1.39E-05
evm.TU.FS_1039.14	1299.149127	60.79326739	4.4175	3.30E-07	1.39E-05
evm.TU.FS_670.8	1905.299017	160.2111203	3.572	3.30E-07	1.39E-05
evm.TU.FS_663.3	3286.141785	305.6442594	3.4265	3.32E-07	1.40E-05
evm.TU.OS_3454.1	1.642035751	82.46568741	-5.6502	3.39E-07	1.43E-05
evm.TU.FS_655.22	359.6051069	10.69823672	5.071	3.41E-07	1.44E-05
evm.TU.FS_781.2	145.1307688	0	Inf	3.41E-07	1.44E-05
evm.TU.FS_1098.10	1245.372712	29.54017987	5.3978	3.44E-07	1.44E-05
evm.TU.FS_471.42	112.9037835	2567.522117	-4.5072	3.47E-07	1.45E-05
evm.TU.FS_256.78	1.359583614	240.7343951	-7.4681	3.49E-07	1.46E-05
evm.TU.FS_49.61	0.622574251	278.0814222	-8.803	3.50E-07	1.46E-05
evm.TU.FS_1294.2	28.51007271	667.1214257	-4.5484	3.57E-07	1.49E-05
evm.TU.FS_513.19	4715.488641	391.3803052	3.5908	3.58E-07	1.50E-05
evm.TU.OS_4148.1	779.0080226	60.24954764	3.6926	3.61E-07	1.51E-05
evm.TU.FS_466.53	1.982157865	85.57036214	-5.432	3.62E-07	1.51E-05
evm.TU.OS_2255.8	257.2955652	15.4614476	4.0567	3.63E-07	1.51E-05
evm.TU.OS_4906.1	270.8836614	7.340199099	5.2057	3.67E-07	1.53E-05
evm.TU.FS_871.1	0	46.68271878	#NAME?	3.74E-07	1.56E-05
evm.TU.OS_4786.2	169.4129733	1899.79602	-3.4872	3.75E-07	1.56E-05
evm.TU.OS_1644.12	1.273681876	72.88913636	-5.8386	3.76E-07	1.56E-05
evm.TU.FS_1183.54	639.1394502	47.39768212	3.7532	3.79E-07	1.57E-05
evm.TU.OS_2628.3	1772.882106	150.1445978	3.5617	3.79E-07	1.57E-05
evm.TU.FS_739.19	738.6777509	56.96518999	3.6968	3.79E-07	1.57E-05
evm.TU.OS_4736.6	101.6742218	0	Inf	3.82E-07	1.58E-05
evm.TU.FS_1232.4	3579.928776	55376.65557	-3.9513	3.85E-07	1.59E-05
evm.TU.FS_740.9	0.311287125	1205.078247	-11.919	3.86E-07	1.59E-05
evm.TU.FS_933.1	103.8299277	3.579414081	4.8584	3.94E-07	1.62E-05
evm.TU.FS_46.46	18.54927031	281.3296191	-3.9228	3.99E-07	1.64E-05
evm.TU.FS_666.9	34.16325496	469.5202005	-3.7807	3.99E-07	1.64E-05
evm.TU.FS_775.13	183.7800819	1978.515059	-3.4284	3.99E-07	1.64E-05
evm.TU.OS_3421.5	9376.184226	870.027223	3.4299	3.99E-07	1.64E-05
evm.TU.FS_348.11	54.11776484	0.279836468	7.5954	4.02E-07	1.65E-05
evm.TU.FS_655.26	355.8122931	8.948946128	5.3133	4.08E-07	1.67E-05
evm.TU.FS_1305.2	23.5025374	328.6757956	-3.8058	4.19E-07	1.71E-05
evm.TU.OS_3177.13	3.653330219	109.8316708	-4.9099	4.20E-07	1.72E-05
evm.TU.FS_1167.35	317.7189718	21.058262	3.9153	4.23E-07	1.73E-05
evm.TU.FS_442.2	65.97106946	0	Inf	4.26E-07	1.74E-05
evm.TU.FS_598.38	103.7168987	1139.521345	-3.4577	4.28E-07	1.74E-05
evm.TU.FS_755.40	0.311287125	53.67729479	-7.4299	4.29E-07	1.74E-05
evm.TU.FS_428.71	347.8582454	27.54670254	3.6585	4.31E-07	1.75E-05
evm.TU.FS_601.15	1647.772289	138.5740877	3.5718	4.31E-07	1.75E-05
evm.TU.OS_1794.5	100.0746262	3.055998324	5.0333	4.35E-07	1.77E-05
evm.TU.FS_1392.14	5.209765846	130.3441848	-4.645	4.36E-07	1.77E-05
evm.TU.FS_1145.9	2482.919557	153.8014967	4.0129	4.37E-07	1.77E-05
evm.TU.OS_2084.38	26895.85868	2395.95595	3.4887	4.37E-07	1.77E-05
evm.TU.FS_867.21	13.25812694	218.0394275	-4.0396	4.38E-07	1.77E-05
evm.TU.OS_3405.2	4.309129138	109.1969944	-4.6634	4.42E-07	1.78E-05
evm.TU.OS_3409.3	26.35430169	346.38174	-3.7163	4.42E-07	1.78E-05
evm.TU.FS_206.7	194.6754339	10.93366754	4.1542	4.46E-07	1.80E-05
evm.TU.FS_470.25	543.2093469	40.37641813	3.7499	4.49E-07	1.81E-05
evm.TU.FS_597.125	2.494083455	181.4530044	-6.1849	4.52E-07	1.82E-05
evm.TU.OS_3438.3	116.6271121	4.119126773	4.8234	4.53E-07	1.82E-05
evm.TU.FS_1080.10	6361.65031	206.0937327	4.948	4.54E-07	1.82E-05
evm.TU.FS_500.12	4577.489584	46876.93934	-3.3562	4.55E-07	1.82E-05
evm.TU.FS_87.31	1245.850412	113.4450551	3.4571	4.55E-07	1.82E-05
evm.TU.FS_1015.19	58.40025337	0	Inf	4.56E-07	1.82E-05
evm.TU.FS_428.30	481.9000964	35.02309798	3.7824	4.56E-07	1.82E-05
evm.TU.FS_62.361	16080.01198	1455.589791	3.4656	4.56E-07	1.82E-05
evm.TU.OS_2690.6	2.834205569	216.1281431	-6.2528	4.59E-07	1.83E-05
evm.TU.FS_1145.7	1373.622995	118.8495652	3.5308	4.62E-07	1.84E-05
evm.TU.FS_1328.4	139.7817034	6.706890514	4.3814	4.62E-07	1.84E-05
evm.TU.OS_4348.18	570.4609205	42.03818879	3.7624	4.62E-07	1.84E-05
evm.TU.FS_1252.19	2085.33764	39.93612218	5.7064	4.66E-07	1.85E-05
evm.TU.FS_13.10	1341.763969	119.8108928	3.4853	4.67E-07	1.85E-05
evm.TU.FS_94.18	144.0875157	6.308628272	4.5135	4.72E-07	1.87E-05
evm.TU.FS_256.33	5.807291559	284.3359419	-5.6136	4.75E-07	1.88E-05
evm.TU.FS_46.11	2.154564569	83.07865127	-5.269	4.75E-07	1.88E-05
evm.TU.FS_519.62	1.302215251	235.3248661	-7.4975	4.80E-07	1.90E-05
evm.TU.OS_1863.4	278.6102927	16.96470192	4.0376	4.87E-07	1.93E-05
evm.TU.FS_864.58	381.3290434	27.79783142	3.778	4.89E-07	1.93E-05
evm.TU.FS_395.20	1439.231829	125.3411109	3.5214	4.97E-07	1.96E-05
evm.TU.FS_438.3	1.0194615	66.27506061	-6.0226	4.98E-07	1.96E-05
evm.TU.FS_1180.7	736.0872758	63.38719214	3.5376	5.00E-07	1.97E-05
evm.TU.FS_18.4	124.3980149	5.502012177	4.4989	5.01E-07	1.97E-05
evm.TU.FS_555.199	54.04994196	0	Inf	5.04E-07	1.98E-05
evm.TU.FS_171.11	147.1235978	6.079103339	4.597	5.11E-07	2.01E-05
evm.TU.FS_24.15	0	46.21823254	#NAME?	5.12E-07	2.01E-05
evm.TU.FS_820.9	1.019763114	67.01071243	-6.0381	5.12E-07	2.01E-05
evm.TU.FS_946.9	132.5814699	1444.588682	-3.4457	5.14E-07	2.01E-05
evm.TU.FS_945.42	1.359282	72.3823577	-5.7347	5.17E-07	2.02E-05
evm.TU.FS_1110.8	7.966547422	149.9290743	-4.2342	5.19E-07	2.03E-05
evm.TU.FS_131.1	5666.341694	534.6144329	3.4058	5.19E-07	2.03E-05
evm.TU.OS_4274.4	710.692332	8.604743768	6.3679	5.26E-07	2.05E-05
evm.TU.OS_4991.21	1.61380399	78.94240571	-5.6123	5.26E-07	2.05E-05
evm.TU.OS_2330.1	2.80537058	94.65721619	-5.0764	5.27E-07	2.05E-05
evm.TU.OS_4924.2	3.710095354	102.1655623	-4.7833	5.36E-07	2.09E-05
evm.TU.FS_1119.8	231.8352629	2385.617907	-3.3632	5.38E-07	2.09E-05
evm.TU.FS_1193.29	1786.462838	151.4305641	3.5604	5.45E-07	2.12E-05
evm.TU.FS_496.94	16946.60266	1623.525973	3.3838	5.46E-07	2.12E-05
evm.TU.OS_5068.5	45.35434278	0	Inf	5.47E-07	2.12E-05
evm.TU.FS_440.10	0.311287125	52.6083455	-7.4009	5.50E-07	2.13E-05
evm.TU.OS_4724.2	684.7355873	9.363505306	6.1924	5.52E-07	2.13E-05
evm.TU.FS_180.73	319.3926891	0.279836468	10.157	5.56E-07	2.15E-05
evm.TU.FS_461.19	29.91144274	389.2500784	-3.7019	5.56E-07	2.15E-05
evm.TU.FS_86.39	2766.09487	241.8594776	3.5156	5.56E-07	2.15E-05
evm.TU.FS_712.41	188.0320107	3249.81743	-4.1113	5.64E-07	2.17E-05
evm.TU.FS_572.99	65.26772091	0.81842787	6.3174	5.69E-07	2.19E-05
evm.TU.FS_1196.12	72.18042716	835.7585465	-3.5334	5.70E-07	2.19E-05
evm.TU.FS_786.54	272.2947634	0	Inf	5.70E-07	2.19E-05
evm.TU.FS_970.56	6494.263765	342.259631	4.246	5.77E-07	2.22E-05
evm.TU.FS_1285.33	44.43839318	0	Inf	5.88E-07	2.25E-05
evm.TU.FS_407.4	287.6614434	19.59941333	3.8755	5.88E-07	2.25E-05
evm.TU.FS_700.88	1031.662616	90.5111549	3.5107	5.87E-07	2.25E-05
evm.TU.FS_496.45	92.99968508	3.155585145	4.8812	5.91E-07	2.26E-05
evm.TU.FS_64.17	6.146508831	133.8929482	-4.4452	5.95E-07	2.27E-05
evm.TU.FS_598.10	84.23428717	0.559672936	7.2337	6.02E-07	2.30E-05
evm.TU.OS_1456.9	658.9640404	56.29147922	3.5492	6.05E-07	2.31E-05
evm.TU.FS_1381.50	108.8563448	4.089896771	4.7342	6.07E-07	2.31E-05
evm.TU.FS_268.11	507.5361548	38.34009382	3.7266	6.10E-07	2.32E-05
evm.TU.FS_139.3	819.1160915	68.073242	3.5889	6.13E-07	2.33E-05
evm.TU.FS_104.6	83.55533248	2.066590564	5.3374	6.15E-07	2.34E-05
evm.TU.OS_2070.13	1272.634816	115.4872568	3.462	6.18E-07	2.34E-05
evm.TU.OS_3855.18	0	50.32645443	#NAME?	6.17E-07	2.34E-05
evm.TU.FS_165.48_evm.TU.FS_165.46	1768.186073	44.92894303	5.2985	6.22E-07	2.36E-05
evm.TU.OS_3422.16	305.6994437	18.87100308	4.0179	6.23E-07	2.36E-05
evm.TU.FS_1270.49	186.3009225	11.74291069	3.9878	6.24E-07	2.36E-05
evm.TU.FS_247.51	52.05409491	0.279836468	7.5393	6.28E-07	2.38E-05
evm.TU.FS_12.8	340.685867	3719.439314	-3.4486	6.29E-07	2.38E-05
evm.TU.FS_271.11	0.679641	58.53776488	-6.4285	6.36E-07	2.40E-05
evm.TU.FS_24.16	0	44.79197774	#NAME?	6.58E-07	2.48E-05
evm.TU.FS_1367.74	3.878112378	151.9164549	-5.2918	6.60E-07	2.48E-05
evm.TU.FS_84.106	8.097251712	160.1947262	-4.3063	6.60E-07	2.48E-05
evm.TU.OS_4254.1	79.91051256	0	Inf	6.61E-07	2.48E-05
evm.TU.OS_4178.6	348.7473061	25.58013617	3.7691	6.72E-07	2.52E-05
evm.TU.FS_1113.18	5.749018354	134.8203742	-4.5516	6.83E-07	2.56E-05
evm.TU.FS_323.21	329.5143058	24.42931772	3.7537	6.83E-07	2.56E-05
evm.TU.FS_872.7	1760.586018	161.2188532	3.449	6.84E-07	2.56E-05
evm.TU.FS_1287.64	1656.907605	147.3097208	3.4916	6.90E-07	2.58E-05
evm.TU.FS_1113.116	1.556435627	383.8769259	-7.9463	6.94E-07	2.59E-05
evm.TU.FS_436.10	111.8949753	4.032473019	4.7943	6.96E-07	2.60E-05
evm.TU.FS_558.24	51.72017216	0.279836468	7.53	6.97E-07	2.60E-05
evm.TU.FS_1221.1	0	44.92678549	#NAME?	7.04E-07	2.63E-05
evm.TU.OS_3530.1	276.4766904	18.48334628	3.9029	7.08E-07	2.64E-05
evm.TU.OS_4587.53	2.264610002	230.1540661	-6.6672	7.14E-07	2.66E-05
evm.TU.OS_5161.2	729.3257161	61.54823626	3.5668	7.16E-07	2.66E-05
evm.TU.FS_570.6	1.105966466	64.36552494	-5.8629	7.21E-07	2.68E-05
evm.TU.FS_631.99	4796.147684	449.8611815	3.4143	7.23E-07	2.68E-05
evm.TU.FS_451.2	11.30269277	187.4376285	-4.0517	7.30E-07	2.71E-05
evm.TU.FS_179.16	4770.660491	445.953159	3.4192	7.33E-07	2.72E-05
evm.TU.FS_24.56	744.4938252	7320.363658	-3.2976	7.47E-07	2.77E-05
evm.TU.FS_820.7	39.61918069	466.1674342	-3.5566	7.49E-07	2.77E-05
evm.TU.OS_2627.1	0	44.96011618	#NAME?	7.76E-07	2.87E-05
evm.TU.FS_333.2	23393.26403	2209.279051	3.4044	7.79E-07	2.88E-05
evm.TU.FS_181.3	368.2312227	0.27280929	10.399	7.80E-07	2.88E-05
evm.TU.FS_104.16	198.9963061	5.561593471	5.1611	7.88E-07	2.90E-05
evm.TU.FS_871.10	0.311287125	82.91634226	-8.0573	7.88E-07	2.90E-05
evm.TU.OS_3656.3	2372.539841	83.64303595	4.826	8.02E-07	2.95E-05
evm.TU.FS_102.51	6370.201912	590.0295882	3.4325	8.07E-07	2.96E-05
evm.TU.FS_1080.33	38.17791793	451.0037144	-3.5623	8.05E-07	2.96E-05
evm.TU.FS_1105.55	5.357124012	120.3487066	-4.4896	8.06E-07	2.96E-05
evm.TU.FS_870.9	0	61.98918399	#NAME?	8.06E-07	2.96E-05
evm.TU.OS_2464.2	24.35277542	326.1665535	-3.7435	8.12E-07	2.98E-05
evm.TU.FS_1006.36	531.6004774	42.70409125	3.6379	8.14E-07	2.98E-05
evm.TU.OS_2129.1	109.3020712	3.544278191	4.9467	8.15E-07	2.98E-05
evm.TU.FS_413.46	428.8011086	34.59353323	3.6317	8.23E-07	3.01E-05
evm.TU.FS_519.101	13.76036833	210.3785002	-3.9344	8.25E-07	3.01E-05
evm.TU.FS_578.23	0	42.74250597	#NAME?	8.33E-07	3.04E-05
evm.TU.FS_730.8	43.45369697	0	Inf	8.34E-07	3.04E-05
evm.TU.FS_225.14	1071.393918	97.4659841	3.4584	8.44E-07	3.07E-05
evm.TU.OS_1602.5	276.9665331	13.35260893	4.3745	8.45E-07	3.07E-05
evm.TU.FS_977.65	437.6286663	35.09474616	3.6404	8.64E-07	3.14E-05
evm.TU.FS_49.434	7.569358558	8594.674021	-10.149	8.78E-07	3.19E-05
evm.TU.OS_1986.5	196.2639193	12.69830385	3.9501	8.79E-07	3.19E-05
evm.TU.FS_1059.10	50.38322417	0.279836468	7.4922	8.88E-07	3.22E-05
evm.TU.FS_134.23	136.3127434	6.528798407	4.384	8.92E-07	3.23E-05
evm.TU.FS_1133.31	347.4250045	13011.16862	-5.2269	9.07E-07	3.28E-05
evm.TU.FS_162.28	538.7512316	7.316874985	6.2022	9.07E-07	3.28E-05
evm.TU.FS_555.244	1912.074281	124.4954519	3.941	9.07E-07	3.28E-05
evm.TU.FS_627.10	211.1513826	12.68162243	4.0575	9.06E-07	3.28E-05
evm.TU.FS_674.14	2.236076627	83.00023102	-5.2141	9.13E-07	3.29E-05
evm.TU.FS_224.12	128.8353505	5.611990046	4.5209	9.24E-07	3.33E-05
evm.TU.OS_2194.13	227.5467728	0.54561858	8.7041	9.31E-07	3.35E-05
evm.TU.FS_686.39	538.8237628	3.027889613	7.4754	9.39E-07	3.38E-05
evm.TU.OS_2084.11	41.04913462	466.7491684	-3.5072	9.48E-07	3.41E-05
evm.TU.FS_551.20	131.8546956	0	Inf	9.56E-07	3.43E-05
evm.TU.FS_519.61	2.60503373	393.3757842	-7.2385	9.58E-07	3.44E-05
evm.TU.FS_692.118	199.6299074	12.67123139	3.9777	9.61E-07	3.45E-05
evm.TU.OS_2585.1	125.4533821	2.769134678	5.5016	9.72E-07	3.48E-05
evm.TU.FS_1104.17	2945.608028	24.81344057	6.8913	9.77E-07	3.49E-05
evm.TU.FS_928.101	18.09863407	450.1715765	-4.6365	9.77E-07	3.49E-05
evm.TU.FS_903.104	1300.757235	121.4814351	3.4205	9.82E-07	3.51E-05
evm.TU.FS_120.22	27.81726267	351.3550615	-3.6589	1.00E-06	3.57E-05
evm.TU.FS_1392.91	259.187848	17.97294863	3.8501	1.00E-06	3.58E-05
evm.TU.FS_413.57	303.8057016	24.45406256	3.635	1.01E-06	3.59E-05
evm.TU.FS_73.85	0.3398205	51.67359649	-7.2485	1.01E-06	3.59E-05
evm.TU.OS_4587.64	11.38541128	179.9227948	-3.9821	1.02E-06	3.63E-05
evm.TU.FS_422.14	623.3774174	59.50836582	3.3889	1.02E-06	3.64E-05
evm.TU.FS_112.30	2052.619434	99.95205638	4.3601	1.04E-06	3.68E-05
evm.TU.OS_4001.10	393.0780677	31.11944178	3.6589	1.04E-06	3.70E-05
evm.TU.FS_93.11	10307.83274	1050.139256	3.2951	1.05E-06	3.72E-05
evm.TU.FS_1387.139	269.0605878	19.17304237	3.8108	1.05E-06	3.73E-05
evm.TU.FS_438.4	2.690935468	85.61347642	-4.9917	1.05E-06	3.73E-05
evm.TU.FS_1003.43	1.33105024	83.4309492	-5.9699	1.08E-06	3.80E-05
evm.TU.FS_26.23	25.68533373	315.503785	-3.6186	1.08E-06	3.81E-05
evm.TU.OS_5022.10	330.5602408	27.44099544	3.5905	1.08E-06	3.83E-05
evm.TU.FS_452.73	251.2197916	17.10533052	3.8764	1.09E-06	3.84E-05
evm.TU.FS_53.11	60.92558472	0	Inf	1.10E-06	3.88E-05
evm.TU.OS_4764.1	0	112.8254729	#NAME?	1.10E-06	3.88E-05
evm.TU.OS_4680.3	291.454827	18.92235087	3.9451	1.11E-06	3.89E-05
evm.TU.FS_331.202	49.08358892	533.6371558	-3.4425	1.11E-06	3.90E-05
evm.TU.FS_1304.56	134.9659946	7122.96882	-5.7218	1.11E-06	3.91E-05
evm.TU.FS_1105.76	197.8126475	12.46399432	3.9883	1.12E-06	3.93E-05
evm.TU.FS_1365.4	1665.954761	165.4519084	3.3319	1.13E-06	3.94E-05
evm.TU.OS_1663.14	67.89259266	751.9778048	-3.4694	1.13E-06	3.95E-05
evm.TU.FS_258.57	947.9870829	93.98493833	3.3344	1.14E-06	3.98E-05
evm.TU.FS_519.135	166.1813783	2135.388024	-3.6837	1.15E-06	4.01E-05
evm.TU.FS_1139.1	49.86471361	0.40865329	6.931	1.15E-06	4.02E-05
evm.TU.OS_3889.2	1152.675538	113.1940235	3.3481	1.16E-06	4.04E-05
evm.TU.FS_914.4	97.27641131	3.702325015	4.7156	1.17E-06	4.07E-05
evm.TU.OS_3586.1	140.6802939	0	Inf	1.17E-06	4.07E-05
evm.TU.OS_3130.5	462.637638	4.118005483	6.8118	1.17E-06	4.08E-05
evm.TU.FS_1193.27	1122.79611	114.2493029	3.2968	1.17E-06	4.09E-05
evm.TU.FS_98.1	152.0454499	8.080206722	4.234	1.18E-06	4.10E-05
evm.TU.FS_872.37	3106.767843	313.4039524	3.3093	1.18E-06	4.10E-05
evm.TU.FS_1292.3	1508.679434	115.5563752	3.7066	1.20E-06	4.17E-05
evm.TU.FS_497.17	5060.279245	526.6228467	3.2644	1.21E-06	4.19E-05
evm.TU.FS_692.23	156.7689736	1456.921839	-3.2162	1.22E-06	4.22E-05
evm.TU.FS_572.23	4412.567524	307.4895544	3.843	1.23E-06	4.25E-05
evm.TU.FS_715.75	41.37625478	0	Inf	1.26E-06	4.37E-05
evm.TU.FS_1361.48	1458.579	138.5993142	3.3956	1.27E-06	4.40E-05
evm.TU.OS_4475.10	630.9116731	6402.063689	-3.343	1.29E-06	4.45E-05
evm.TU.FS_1165.26	308.6082611	27.08398937	3.5103	1.30E-06	4.46E-05
evm.TU.OS_2722.2	1763.108107	147.9137465	3.5753	1.30E-06	4.46E-05
evm.TU.OS_4587.48	62.63458995	648.4291807	-3.3719	1.30E-06	4.46E-05
evm.TU.OS_2547.6	1853.284351	48450.43887	-4.7084	1.30E-06	4.47E-05
evm.TU.OS_2090.6	141.1002718	8.614312964	4.0338	1.30E-06	4.48E-05
evm.TU.FS_149.2	10.90232068	458.9781561	-5.3957	1.30E-06	4.48E-05
evm.TU.FS_493.2	40.77537876	0	Inf	1.31E-06	4.50E-05
evm.TU.OS_3659.1	7.138945027	136.8100824	-4.2603	1.31E-06	4.50E-05
evm.TU.OS_4980.1	0	41.53680578	#NAME?	1.31E-06	4.50E-05
evm.TU.FS_758.7	0	42.08147315	#NAME?	1.33E-06	4.54E-05
evm.TU.FS_126.10	325.4861198	17.38853086	4.2264	1.33E-06	4.55E-05
evm.TU.FS_1122.242	95.94862737	950.048864	-3.3077	1.33E-06	4.56E-05
evm.TU.OS_2219.8	40.92334015	0	Inf	1.34E-06	4.57E-05
evm.TU.OS_2033.38	6.06181355	238.7247953	-5.2995	1.34E-06	4.59E-05
evm.TU.FS_519.1	93.20221631	0.27280929	8.4163	1.35E-06	4.61E-05
evm.TU.FS_262.11	0	1216.206462	#NAME?	1.36E-06	4.62E-05
evm.TU.OS_1685.5	548.4082438	52.32350145	3.3897	1.36E-06	4.63E-05
evm.TU.OS_5178.25	17.92622737	235.8957763	-3.718	1.37E-06	4.64E-05
evm.TU.FS_631.62	1.019763114	126.4492524	-6.9542	1.37E-06	4.66E-05
evm.TU.FS_1277.28	13.39928574	389.9464507	-4.863	1.39E-06	4.70E-05
evm.TU.FS_1122.23	588.3008958	18359.22198	-4.9638	1.42E-06	4.81E-05
evm.TU.FS_246.26	10.99291371	176.3314632	-4.0036	1.42E-06	4.81E-05
evm.TU.FS_331.70	0.3398205	49.88326413	-7.1976	1.43E-06	4.83E-05
evm.TU.OS_4738.2	48.23697027	0.279836468	7.4294	1.43E-06	4.83E-05
evm.TU.FS_609.16	843.5327137	57.55981656	3.8733	1.43E-06	4.84E-05
evm.TU.FS_864.85	224.111879	15.77754125	3.8283	1.44E-06	4.88E-05
evm.TU.FS_1385.11	210.3030888	13.39701458	3.9725	1.45E-06	4.88E-05
evm.TU.FS_119.5	1258.970917	124.8789523	3.3336	1.45E-06	4.89E-05
evm.TU.FS_1258.5	0.368655489	1824.422227	-12.273	1.47E-06	4.97E-05
evm.TU.FS_500.6	75.4443085	860.8281013	-3.5122	1.47E-06	4.97E-05
evm.TU.FS_679.9	0.737310977	312.9591527	-8.7295	1.48E-06	4.97E-05
evm.TU.FS_332.9	13.64851321	201.3768535	-3.8831	1.48E-06	4.97E-05
evm.TU.FS_690.6	9.149033038	154.7827723	-4.0805	1.49E-06	5.01E-05
evm.TU.OS_2373.5	0	78.64442278	#NAME?	1.50E-06	5.03E-05
evm.TU.FS_770.25	3.342344707	765.0549988	-7.8386	1.50E-06	5.05E-05
evm.TU.FS_585.5	3784.625229	382.1648673	3.3079	1.51E-06	5.06E-05
evm.TU.FS_154.23	0	41.70808511	#NAME?	1.53E-06	5.12E-05
evm.TU.FS_834.1	286.3834035	0.559672936	8.9991	1.53E-06	5.12E-05
evm.TU.OS_5212.33	1223.381398	116.12682	3.3971	1.54E-06	5.15E-05
evm.TU.FS_1314.1	40.12396952	0	Inf	1.54E-06	5.15E-05
evm.TU.FS_1344.84	9.320836514	149.3381961	-4.002	1.55E-06	5.16E-05
evm.TU.FS_84.43	8075.428193	812.5176276	3.3131	1.55E-06	5.18E-05
evm.TU.FS_75.23	58.75135014	592.0032975	-3.3329	1.57E-06	5.22E-05
evm.TU.FS_1113.10	222.568561	2060.781474	-3.2109	1.58E-06	5.25E-05
evm.TU.FS_1318.82	1766.069802	180.3493802	3.2917	1.58E-06	5.25E-05
evm.TU.FS_214.5	3.112871254	136.096727	-5.4502	1.58E-06	5.25E-05
evm.TU.FS_413.62	89.48995913	0.559672936	7.321	1.58E-06	5.25E-05
evm.TU.FS_1121.11	1596.454396	116.6901599	3.7741	1.59E-06	5.29E-05
evm.TU.FS_1136.68	28.96712685	1661.423807	-5.8419	1.60E-06	5.31E-05
evm.TU.OS_5040.3	26.71129621	1126.881874	-5.3987	1.60E-06	5.31E-05
evm.TU.FS_552.2	2.972784376	87.294001	-4.876	1.63E-06	5.38E-05
evm.TU.FS_120.21	26.11437372	1066.153117	-5.3514	1.63E-06	5.41E-05
evm.TU.FS_59.27	2038.748071	208.9391744	3.2865	1.66E-06	5.47E-05
evm.TU.FS_1082.21	2.407578489	190.1181342	-6.3032	1.66E-06	5.49E-05
evm.TU.OS_4588.47	156.6015607	9.51930955	4.0401	1.66E-06	5.49E-05
evm.TU.OS_3655.3	14.52560945	201.6304922	-3.795	1.67E-06	5.52E-05
evm.TU.FS_1133.30	184.6558381	5768.941417	-4.9654	1.68E-06	5.53E-05
evm.TU.FS_1058.59	23.42571664	378.0436838	-4.0124	1.69E-06	5.55E-05
evm.TU.FS_1275.1	0	125.5652559	#NAME?	1.69E-06	5.56E-05
evm.TU.OS_3716.3	563.7000461	36.28393502	3.9575	1.70E-06	5.58E-05
evm.TU.FS_1271.74	143.1729208	6.529919697	4.4545	1.70E-06	5.59E-05
evm.TU.FS_1122.74	0	281.609242	#NAME?	1.70E-06	5.59E-05
evm.TU.FS_11.31	10.05935395	153.8013959	-3.9345	1.71E-06	5.59E-05
evm.TU.OS_2451.4	1.330748626	65.0811722	-5.6119	1.71E-06	5.59E-05
evm.TU.FS_1267.8	249.6733942	18.01265472	3.793	1.71E-06	5.60E-05
evm.TU.FS_497.63	503.9028604	48.10375161	3.3889	1.71E-06	5.60E-05
evm.TU.FS_101.34	8.637710677	144.856113	-4.0678	1.72E-06	5.62E-05
evm.TU.FS_49.275	137.7245679	6.925639921	4.3137	1.72E-06	5.62E-05
evm.TU.FS_896.98	76.59623253	1.958855276	5.2892	1.72E-06	5.62E-05
evm.TU.FS_1370.4	0.311287125	238.2472394	-9.58	1.73E-06	5.64E-05
evm.TU.OS_2923.1	1.245148502	170.3872698	-7.0964	1.73E-06	5.64E-05
evm.TU.FS_1167.139	2086.846421	211.5431537	3.3023	1.75E-06	5.69E-05
evm.TU.FS_1048.12	3.992245877	97.03658943	-4.6033	1.75E-06	5.69E-05
evm.TU.FS_108.38	0	40.57326415	#NAME?	1.75E-06	5.69E-05
evm.TU.FS_15.9	1.728239103	68.49280018	-5.3086	1.75E-06	5.70E-05
evm.TU.FS_1280.32	145.2085105	2285.764547	-3.9765	1.75E-06	5.70E-05
evm.TU.FS_715.22	9.512394006	160.2464584	-4.0743	1.77E-06	5.73E-05
evm.TU.FS_814.114	2.748002217	81.62321079	-4.8925	1.77E-06	5.74E-05
evm.TU.FS_950.19	1167.89216	113.5794463	3.3621	1.77E-06	5.74E-05
evm.TU.FS_76.11	3.624796844	121.0719035	-5.0618	1.79E-06	5.79E-05
evm.TU.FS_1018.55	690.2803563	62.59451322	3.4631	1.79E-06	5.79E-05
evm.TU.FS_428.43	850.7736776	49.98781781	4.0891	1.79E-06	5.80E-05
evm.TU.FS_203.29	37.4947921	424.8932439	-3.5023	1.80E-06	5.82E-05
evm.TU.FS_1167.96	1856.243647	209.652514	3.1463	1.80E-06	5.82E-05
evm.TU.FS_24.38	0	255.3879482	#NAME?	1.82E-06	5.88E-05
evm.TU.FS_456.25	1.67087074	109.0419713	-6.0281	1.83E-06	5.89E-05
evm.TU.OS_3490.4	1006.725185	106.4346196	3.2416	1.83E-06	5.91E-05
evm.TU.FS_1302.221	534.9794033	50.28463512	3.4113	1.85E-06	5.95E-05
evm.TU.FS_428.65	623.3457316	62.88524239	3.3092	1.87E-06	6.00E-05
evm.TU.OS_4004.5	0	40.67293601	#NAME?	1.89E-06	6.06E-05
evm.TU.FS_104.52	4.816363434	7670.579155	-10.637	1.89E-06	6.06E-05
evm.TU.FS_399.54	841.4718819	78.71052102	3.4183	1.89E-06	6.06E-05
evm.TU.FS_903.117	163.6533461	0	Inf	1.91E-06	6.11E-05
evm.TU.OS_4691.2	9906.621972	195.763815	5.6612	1.91E-06	6.11E-05
evm.TU.OS_5085.2	147.26846	9.224297436	3.9969	1.91E-06	6.11E-05
evm.TU.FS_376.14	1061.858855	104.5554474	3.3443	1.91E-06	6.12E-05
evm.TU.FS_331.150	636.1235598	33.40973643	4.251	1.94E-06	6.19E-05
evm.TU.FS_567.32	587.3574975	52.25707164	3.4905	1.94E-06	6.19E-05
evm.TU.FS_191.2	0.368655489	563.7301216	-10.579	1.94E-06	6.20E-05
evm.TU.FS_1083.37	5520.874677	581.4935105	3.2471	1.95E-06	6.22E-05
evm.TU.FS_640.4	6.291588617	1485.427787	-7.8832	1.96E-06	6.24E-05
evm.TU.FS_1262.3	366.4652759	33.7121602	3.4423	1.99E-06	6.32E-05
evm.TU.OS_3222.9	5426.769977	243.6034897	4.4775	1.99E-06	6.33E-05
evm.TU.FS_810.46	5.494797978	109.2286814	-4.3131	1.99E-06	6.33E-05
evm.TU.FS_892.2	125.02141	1239.370325	-3.3094	2.00E-06	6.35E-05
evm.TU.FS_925.22	1.077131477	356.1708445	-8.3692	2.00E-06	6.36E-05
evm.TU.OS_2003.3	192.0204881	1768.351462	-3.2031	2.02E-06	6.40E-05
evm.TU.FS_864.97	149.5955658	9.162174124	4.0292	2.02E-06	6.40E-05
evm.TU.FS_1190.6	1028.802921	98.53592533	3.3842	2.03E-06	6.41E-05
evm.TU.FS_486.15	44.43748834	471.1659415	-3.4064	2.03E-06	6.42E-05
evm.TU.FS_973.62	3906.134499	424.396023	3.2023	2.06E-06	6.50E-05
evm.TU.FS_432.37	113.2584293	5.037056425	4.4909	2.06E-06	6.52E-05
evm.TU.OS_4482.7	63.1024833	1.376979516	5.5181	2.07E-06	6.52E-05
evm.TU.FS_177.4	0	40.65081822	#NAME?	2.07E-06	6.54E-05
evm.TU.OS_1543.6	2.264610002	76.72432598	-5.0823	2.08E-06	6.54E-05
evm.TU.FS_436.32	2082.776524	220.1169351	3.2422	2.08E-06	6.54E-05
evm.TU.OS_3580.5	0.311287125	48.17850855	-7.274	2.08E-06	6.54E-05
evm.TU.FS_555.220	184.2875348	13.36338445	3.7856	2.09E-06	6.56E-05
evm.TU.FS_747.5	46.71255285	0.279836468	7.3831	2.09E-06	6.58E-05
evm.TU.FS_1042.16	15.66131575	216.5368571	-3.7893	2.10E-06	6.58E-05
evm.TU.FS_692.5	813.3521313	80.61953428	3.3347	2.11E-06	6.61E-05
evm.TU.OS_2033.11	0.3398205	47.10094127	-7.1148	2.11E-06	6.61E-05
evm.TU.OS_2618.5	584.6162491	5059.511787	-3.1134	2.11E-06	6.61E-05
evm.TU.OS_1407.10	8.40793561	142.9021717	-4.0871	2.11E-06	6.62E-05
evm.TU.FS_779.25	15.66010929	205.0866516	-3.7111	2.12E-06	6.63E-05
evm.TU.FS_1141.15	3023.752206	26634.9941	-3.1389	2.13E-06	6.64E-05
evm.TU.FS_1277.45	31.8251745	359.597906	-3.4981	2.13E-06	6.65E-05
evm.TU.FS_496.18	19.6384989	284.4351972	-3.8563	2.13E-06	6.65E-05
evm.TU.FS_56.12	126.6764802	7.273590628	4.1223	2.13E-06	6.65E-05
evm.TU.OS_2183.5	0	140.7783918	#NAME?	2.14E-06	6.68E-05
evm.TU.OS_1710.1	460.2088842	4085.756549	-3.1502	2.15E-06	6.70E-05
evm.TU.FS_418.100	50.57077668	0	Inf	2.17E-06	6.74E-05
evm.TU.FS_132.13	0.3398205	51.8604038	-7.2537	2.17E-06	6.75E-05
evm.TU.FS_931.21	256.9040881	18.85910627	3.7679	2.18E-06	6.76E-05
evm.TU.FS_1196.14	675.1668743	67.15478994	3.3297	2.19E-06	6.79E-05
evm.TU.FS_920.2	4.472153254	324.5690609	-6.1814	2.19E-06	6.79E-05
evm.TU.FS_1326.7	0.368655489	46.75195431	-6.9866	2.20E-06	6.80E-05
evm.TU.FS_404.20	39.28344825	0	Inf	2.20E-06	6.80E-05
evm.TU.FS_388.7	5.41040431	108.9853572	-4.3323	2.23E-06	6.91E-05
evm.TU.OS_4902.23	1114.416242	119.1049034	3.226	2.23E-06	6.91E-05
evm.TU.OS_2090.1	5.520449743	112.7287683	-4.3519	2.24E-06	6.92E-05
evm.TU.FS_246.27	5.323899344	112.473195	-4.401	2.25E-06	6.94E-05
evm.TU.FS_504.5	258.6172654	20.12610791	3.6837	2.25E-06	6.95E-05
evm.TU.FS_798.1	521.7508113	47.59249996	3.4546	2.26E-06	6.98E-05
evm.TU.FS_331.226	8.751844175	158.5667236	-4.1794	2.27E-06	6.99E-05
evm.TU.FS_7.22	14992.85014	1608.831493	3.2202	2.28E-06	7.01E-05
evm.TU.FS_631.86	8061.067104	916.3569671	3.137	2.30E-06	7.08E-05
evm.TU.FS_1105.41	0.3398205	46.58688031	-7.099	2.31E-06	7.11E-05
evm.TU.FS_1261.45	28.57720928	318.419968	-3.478	2.32E-06	7.11E-05
evm.TU.FS_436.35	1361.533162	139.9746908	3.282	2.32E-06	7.11E-05
evm.TU.FS_715.21	3298.362814	354.7886544	3.2167	2.32E-06	7.11E-05
evm.TU.FS_1167.153	2224.161869	236.6521288	3.2324	2.33E-06	7.15E-05
evm.TU.FS_271.4	7.704150915	254.4250861	-5.0455	2.33E-06	7.15E-05
evm.TU.FS_585.14	5.410705924	109.0358388	-4.3328	2.34E-06	7.17E-05
evm.TU.FS_896.8	229.9500276	0	Inf	2.35E-06	7.19E-05
evm.TU.FS_376.16	1848.604556	193.9596756	3.2526	2.35E-06	7.19E-05
evm.TU.FS_394.23	11350.43037	513.1470451	4.4672	2.35E-06	7.19E-05
evm.TU.FS_966.23	414.2942435	35.1904996	3.5574	2.36E-06	7.20E-05
evm.TU.OS_4129.1	100.4942006	5.092237597	4.3027	2.37E-06	7.22E-05
evm.TU.OS_4815.8	664.1770753	65.29638765	3.3465	2.37E-06	7.22E-05
evm.TU.FS_1051.25	283.1358924	3.573508193	6.308	2.38E-06	7.24E-05
evm.TU.OS_3596.3	93.682894	0.27280929	8.4237	2.40E-06	7.30E-05
evm.TU.OS_4126.1	7412.06868	873.9404675	3.0843	2.41E-06	7.34E-05
evm.TU.FS_1109.11	0.311287125	221.3627101	-9.474	2.45E-06	7.45E-05
evm.TU.FS_401.4	1.077131477	427.3029304	-8.6319	2.47E-06	7.48E-05
evm.TU.FS_1255.29	1.0194615	57.21730222	-5.8106	2.47E-06	7.49E-05
evm.TU.FS_876.14	54.7207196	573.6754381	-3.3901	2.50E-06	7.57E-05
evm.TU.FS_338.2	39.15907786	0	Inf	2.51E-06	7.59E-05
evm.TU.FS_28.28	1317.742927	23.63068002	5.8013	2.52E-06	7.64E-05
evm.TU.FS_95.16	0	86.81745644	#NAME?	2.53E-06	7.65E-05
evm.TU.FS_726.11	11.93495122	186.6037577	-3.9667	2.53E-06	7.65E-05
evm.TU.FS_1271.99	7.932719525	144.1263178	-4.1834	2.54E-06	7.67E-05
evm.TU.FS_597.150	527.5404285	51.29745204	3.3623	2.54E-06	7.67E-05
evm.TU.FS_315.10	5.947076823	209.5022076	-5.1386	2.55E-06	7.68E-05
evm.TU.FS_596.29	8.417318197	131.3824956	-3.9643	2.55E-06	7.70E-05
evm.TU.FS_683.21	449.0081671	42.59544907	3.398	2.57E-06	7.73E-05
evm.TU.FS_1212.23	69.48401119	0	Inf	2.59E-06	7.78E-05
evm.TU.FS_62.355	0.622574251	52.4496469	-6.3965	2.59E-06	7.78E-05
evm.TU.OS_1499.8	212.3818531	17.736781	3.5818	2.59E-06	7.79E-05
evm.TU.FS_1300.23	50.83602225	0	Inf	2.60E-06	7.81E-05
evm.TU.FS_554.14	44.90818021	0.40865329	6.78	2.60E-06	7.81E-05
evm.TU.FS_75.15	43.58681417	452.8126999	-3.377	2.60E-06	7.81E-05
evm.TU.FS_921.6	611.9874178	59.63740562	3.3592	2.61E-06	7.82E-05
evm.TU.OS_5225.5	4.901661944	102.3458884	-4.384	2.61E-06	7.82E-05
evm.TU.FS_1280.37	2.408483331	77.09727665	-5.0005	2.62E-06	7.82E-05
evm.TU.FS_788.1	268.4260826	20.55338576	3.7071	2.62E-06	7.83E-05
evm.TU.FS_135.47	2.351114968	75.36036457	-5.0024	2.63E-06	7.85E-05
evm.TU.FS_1333.10	2.490297003	180.7078355	-6.1812	2.63E-06	7.86E-05
evm.TU.FS_84.107	740.845171	77.54163256	3.2561	2.65E-06	7.89E-05
evm.TU.FS_137.17	27.92610165	373.0337356	-3.7396	2.67E-06	7.96E-05
evm.TU.OS_5142.8	166.5970444	0	Inf	2.69E-06	8.02E-05
evm.TU.FS_824.12	1.699705728	265.9724958	-7.2898	2.69E-06	8.02E-05
evm.TU.FS_1084.63	238.8782364	19.25991053	3.6326	2.71E-06	8.05E-05
evm.TU.FS_1241.34	373.8807031	33.72612952	3.4706	2.71E-06	8.06E-05
evm.TU.FS_1143.16	464.0418103	34.93635918	3.7315	2.72E-06	8.07E-05
evm.TU.FS_1062.11	3556.012616	370.5798577	3.2624	2.72E-06	8.08E-05
evm.TU.FS_1321.11	206.0068398	0	Inf	2.72E-06	8.08E-05
evm.TU.OS_2139.4	0	4514.995479	#NAME?	2.72E-06	8.08E-05
evm.TU.FS_129.31	6714.323278	481.7477887	3.8009	2.74E-06	8.11E-05
evm.TU.FS_344.9	2.097196206	210.9948687	-6.6526	2.77E-06	8.20E-05
evm.TU.OS_4620.9	1740.398454	17.78097225	6.6129	2.78E-06	8.22E-05
evm.TU.OS_3830.6	1.6991025	139.6846212	-6.3613	2.80E-06	8.26E-05
evm.TU.OS_3978.1	622.878902	29.47930721	4.4012	2.80E-06	8.26E-05
evm.TU.FS_1165.28	49.30329417	0	Inf	2.82E-06	8.33E-05
evm.TU.OS_2202.5	5420.33074	618.7787664	3.1309	2.85E-06	8.41E-05
evm.TU.FS_578.29	596.0797047	60.62719786	3.2975	2.88E-06	8.47E-05
evm.TU.FS_108.31	1.048598103	277.3116536	-8.0469	2.88E-06	8.48E-05
evm.TU.OS_2602.6	8.867485744	142.1981947	-4.0032	2.90E-06	8.53E-05
evm.TU.OS_4430.29	2144.594912	249.7125834	3.1024	2.94E-06	8.64E-05
evm.TU.FS_1007.12	11.39040419	161.3169221	-3.824	2.94E-06	8.64E-05
evm.TU.FS_758.8	0.622574251	51.23175046	-6.3626	2.95E-06	8.67E-05
evm.TU.FS_522.30	16.23349131	1767.098436	-6.7663	2.96E-06	8.69E-05
evm.TU.FS_1113.35	1.245148502	2988.527782	-11.229	2.97E-06	8.70E-05
evm.TU.FS_457.7	0.622574251	59.14874128	-6.57	2.97E-06	8.71E-05
evm.TU.FS_1253.15	557.9032614	54.51615242	3.3553	2.97E-06	8.71E-05
evm.TU.FS_1122.170	2653.971277	147.1356036	4.1729	2.99E-06	8.74E-05
evm.TU.FS_876.26	1977.967418	213.6841045	3.2105	2.99E-06	8.75E-05
evm.TU.FS_401.7	233.3780428	16.87326357	3.7899	3.00E-06	8.76E-05
evm.TU.FS_1157.18	1042.422916	0	Inf	3.01E-06	8.78E-05
evm.TU.FS_1041.23	37.40359584	0	Inf	3.04E-06	8.87E-05
evm.TU.OS_3887.2	333.319364	0.559672936	9.2181	3.05E-06	8.88E-05
evm.TU.FS_1162.12	71.53659082	3673.723197	-5.6824	3.07E-06	8.96E-05
evm.TU.FS_1156.30	15739.16296	1803.800272	3.1252	3.11E-06	9.05E-05
evm.TU.FS_527.17	3355.830984	374.5286162	3.1635	3.12E-06	9.07E-05
evm.TU.FS_718.33	423.9369109	38.87527703	3.4469	3.13E-06	9.11E-05
evm.TU.FS_41.41	84.52055739	0	Inf	3.15E-06	9.14E-05
evm.TU.FS_1392.26	178.262046	13.84463714	3.6866	3.15E-06	9.15E-05
evm.TU.FS_735.14	1830.388123	204.8745771	3.1593	3.15E-06	9.15E-05
evm.TU.FS_1255.26	4.897875492	102.3583076	-4.3853	3.19E-06	9.25E-05
evm.TU.FS_1131.4	5.070282196	263.1393676	-5.6976	3.23E-06	9.36E-05
evm.TU.OS_3355.1	201.3175811	13.36778457	3.9126	3.23E-06	9.36E-05
evm.TU.OS_2091.3	7.191018869	401.0529626	-5.8015	3.25E-06	9.40E-05
evm.TU.FS_261.10	35.01116315	361.7549023	-3.3691	3.26E-06	9.41E-05
evm.TU.FS_366.5	576.9982663	55.56971168	3.3762	3.30E-06	9.52E-05
evm.TU.FS_418.42	85.88307406	3.415461369	4.6522	3.30E-06	9.53E-05
evm.TU.FS_685.17	574.986252	58.12854485	3.3062	3.34E-06	9.62E-05
evm.TU.FS_190.29	147.9338926	3.609765373	5.3569	3.34E-06	9.63E-05
evm.TU.FS_799.2	1867.901674	140.0594421	3.7373	3.35E-06	9.65E-05
evm.TU.FS_1318.94	10.65158514	152.9788352	-3.8442	3.37E-06	9.71E-05
evm.TU.FS_1187.39	23.14085159	720.8827301	-4.9613	3.38E-06	9.72E-05
evm.TU.FS_411.11	21.18025742	251.4751237	-3.5696	3.38E-06	9.72E-05
evm.TU.OS_1499.5	214.4577367	16.35126854	3.7132	3.39E-06	9.74E-05
evm.TU.FS_1294.15	2.179009878	123.6211389	-5.8261	3.39E-06	9.74E-05
evm.TU.FS_102.50	851.0701751	72.24513729	3.5583	3.40E-06	9.75E-05
evm.TU.FS_1048.10	0	38.33823571	#NAME?	3.40E-06	9.75E-05
evm.TU.FS_600.7	209.3229503	2.238691744	6.5469	3.41E-06	9.76E-05
evm.TU.FS_919.32	5.811982853	103.54172	-4.155	3.41E-06	9.76E-05
evm.TU.FS_84.102	265.7120102	23.68706752	3.4877	3.42E-06	9.79E-05
evm.TU.FS_696.18	0	62.26486687	#NAME?	3.43E-06	9.80E-05
evm.TU.OS_3413.5	318.0444649	0.559672936	9.1504	3.43E-06	9.80E-05
evm.TU.FS_301.52	4826.343866	173.771671	4.7957	3.44E-06	9.81E-05
evm.TU.FS_15.112	14.41087273	331.6703667	-4.5245	3.44E-06	9.82E-05
evm.TU.FS_285.43	13.00618494	915.6860401	-6.1376	3.46E-06	9.87E-05
evm.TU.FS_1078.27	158.175388	1307.925188	-3.0477	3.47E-06	9.88E-05
evm.TU.FS_657.40	579.8741128	63.29014734	3.1957	3.47E-06	9.88E-05
evm.TU.FS_1038.42	13.09041153	395.7786868	-4.9181	3.50E-06	9.95E-05
evm.TU.FS_145.21	0	428.6631521	#NAME?	3.50E-06	9.95E-05
evm.TU.OS_1468.17	27.50249071	3147.927072	-6.8387	3.50E-06	9.95E-05
evm.TU.FS_1255.11	59.61135636	0.54561858	6.7716	3.50E-06	9.95E-05
evm.TU.FS_489.1	1.61380399	63.35003665	-5.2948	3.51E-06	9.96E-05
evm.TU.FS_271.8	450.0236859	18.25429087	4.6237	3.53E-06	0.00010018
evm.TU.FS_112.18	1666.733382	83.70058906	4.3156	3.56E-06	0.00010075
evm.TU.FS_1244.3	12.17767771	166.6408014	-3.7744	3.56E-06	0.00010075
evm.TU.OS_4096.2	144.6655376	8.359958151	4.1131	3.57E-06	0.00010098
evm.TU.OS_2886.1	25686.84333	3190.565059	3.0091	3.58E-06	0.00010115
evm.TU.OS_4897.4	0	43.56588851	#NAME?	3.58E-06	0.00010115
evm.TU.FS_981.27	1429.214885	42.05112185	5.0869	3.60E-06	0.00010169
evm.TU.FS_1335.4	538.9930061	54.93325362	3.2945	3.61E-06	0.00010178
evm.TU.OS_1464.1	79.99190898	3.292550435	4.6026	3.62E-06	0.00010197
evm.TU.FS_24.77	64.7529968	578.5846383	-3.1595	3.63E-06	0.00010222
evm.TU.OS_4075.1	1241.347215	137.6885697	3.1724	3.63E-06	0.00010236
evm.TU.FS_839.20	13.17071713	182.5207588	-3.7927	3.64E-06	0.00010245
evm.TU.FS_782.8	95.45972211	2.518528212	5.2442	3.65E-06	0.00010269
evm.TU.FS_145.5	20.87805127	244.171687	-3.5478	3.69E-06	0.00010357
evm.TU.FS_814.151	32.20291096	728.0505033	-4.4988	3.69E-06	0.00010357
evm.TU.OS_2952.8	22.90712299	595.9708044	-4.7014	3.69E-06	0.00010368
evm.TU.OS_1877.7	903.8337653	95.58786451	3.2412	3.71E-06	0.00010397
evm.TU.FS_692.173	80.91828054	2.784310324	4.8611	3.75E-06	0.00010503
evm.TU.FS_1302.80	177.9803326	1627.866649	-3.1932	3.75E-06	0.00010518
evm.TU.FS_1280.1	11.21588619	152.569275	-3.7658	3.76E-06	0.00010523
evm.TU.FS_1218.7	109.0598974	1.371073628	6.3137	3.81E-06	0.00010646
evm.TU.FS_221.20	589.9719336	59.28846299	3.3148	3.81E-06	0.00010646
evm.TU.FS_916.1	435.3368288	44.62720318	3.2861	3.81E-06	0.00010646
evm.TU.FS_180.72	568.7047009	23.249836	4.6124	3.84E-06	0.00010735
evm.TU.FS_1129.3	192.8744928	0.54561858	8.4656	3.87E-06	0.00010799
evm.TU.FS_350.5	6484.244169	238.4766865	4.765	3.88E-06	0.00010806
evm.TU.FS_1053.4	0.311287125	662.3484764	-11.055	3.88E-06	0.00010824
evm.TU.FS_597.185	13.57320052	175.5503816	-3.6931	3.89E-06	0.0001084
evm.TU.FS_672.36	76.8327271	2.626263501	4.8706	3.91E-06	0.00010868
evm.TU.FS_1001.12	1.302516865	80.29675361	-5.946	3.91E-06	0.00010869
evm.TU.FS_96.6	0	303.9896375	#NAME?	3.92E-06	0.00010903
evm.TU.OS_3775.2	25.4611548	281.6146369	-3.4674	3.97E-06	0.00011038
evm.TU.OS_4901.3	321.8227542	2703.986545	-3.0707	3.98E-06	0.00011044
evm.TU.FS_1083.21	0.311287125	86.03682726	-8.1106	4.01E-06	0.00011123
evm.TU.FS_1349.3	164.0936822	10.95811294	3.9044	4.01E-06	0.00011123
evm.TU.FS_690.2	0.708475989	49.75414787	-6.134	4.04E-06	0.00011193
evm.TU.FS_700.56	1464.502498	157.7961095	3.2143	4.07E-06	0.00011275
evm.TU.FS_218.28	0	37.3393438	#NAME?	4.08E-06	0.00011288
evm.TU.FS_966.12	43.16092485	4227.462589	-6.6139	4.09E-06	0.00011295
evm.TU.FS_721.8	1.077131477	137.9485024	-7.0008	4.09E-06	0.00011302
evm.TU.FS_956.14	30.34426918	311.6845721	-3.3606	4.11E-06	0.00011358
evm.TU.OS_1885.7	38459.8467	3771.421288	3.3502	4.13E-06	0.00011399
evm.TU.OS_4211.2	36.21400601	0	Inf	4.21E-06	0.00011595
evm.TU.FS_155.34	17417.06265	1983.691589	3.1342	4.23E-06	0.00011632
evm.TU.OS_3075.8	37.08830373	0	Inf	4.23E-06	0.00011632
evm.TU.OS_3530.2	45.47261579	0	Inf	4.26E-06	0.00011707
evm.TU.FS_1172.81	0.311287125	62.02832334	-7.6385	4.26E-06	0.00011723
evm.TU.OS_2744.2	183.4762161	1.679018808	6.7718	4.28E-06	0.00011758
evm.TU.FS_46.65	172.2564775	12.15717043	3.8247	4.29E-06	0.00011774
evm.TU.FS_6.9	1.245148502	134.7779081	-6.7581	4.32E-06	0.00011841
evm.TU.FS_1361.36	4366.602929	344.5359708	3.6638	4.33E-06	0.00011877
evm.TU.FS_302.62	6.458399185	111.5718296	-4.1107	4.34E-06	0.0001189
evm.TU.FS_259.12	0.622574251	83.45825682	-7.0667	4.36E-06	0.00011927
evm.TU.OS_4764.16	7.785059745	1390.263343	-7.4804	4.39E-06	0.00012009
evm.TU.FS_498.30	339.4899533	32.484994	3.3855	4.40E-06	0.00012032
evm.TU.FS_505.21	10.53775326	169.0329784	-4.0037	4.43E-06	0.00012104
evm.TU.FS_17.33	10.39357831	609.0126051	-5.8727	4.43E-06	0.00012105
evm.TU.FS_1110.15	83.70664418	3.293671725	4.6676	4.48E-06	0.00012237
evm.TU.FS_304.8	87.82190489	2.633290678	5.0596	4.49E-06	0.0001224
evm.TU.FS_1096.2	90.30921831	4.024324551	4.4881	4.50E-06	0.0001226
evm.TU.FS_666.3	370.6271625	8856.349632	-4.5787	4.51E-06	0.00012289
evm.TU.FS_745.14	2768.458926	140.7347151	4.298	4.55E-06	0.0001239
evm.TU.FS_1327.7_evm.TU.FS_1327.8	4958.788634	569.7494677	3.1216	4.56E-06	0.00012404
evm.TU.OS_4274.3	574.7289786	17.85340157	5.0086	4.56E-06	0.00012404
evm.TU.FS_1050.2	36.80464513	0	Inf	4.58E-06	0.00012413
evm.TU.FS_142.11	217.3241455	18.74360699	3.5354	4.58E-06	0.00012413
evm.TU.OS_1516.7	57.40910763	1.09123716	5.7172	4.57E-06	0.00012413
evm.TU.OS_2512.1	9922.564569	1179.590582	3.0724	4.58E-06	0.00012413
evm.TU.FS_304.27	149.1204843	11.11063835	3.7465	4.60E-06	0.0001246
evm.TU.FS_199.22	53.43274531	1.22595987	5.4457	4.61E-06	0.0001248
evm.TU.FS_989.16	200.106311	1669.133591	-3.0603	4.61E-06	0.0001248
evm.TU.FS_46.144	298.0713414	27.15741062	3.4562	4.62E-06	0.00012485
evm.TU.FS_162.13	0	59.46604126	#NAME?	4.63E-06	0.00012507
evm.TU.FS_23.4	0	36.86632462	#NAME?	4.67E-06	0.00012611
evm.TU.FS_367.10	25.90723428	294.1424589	-3.5051	4.72E-06	0.00012747
evm.TU.FS_1353.19	629.8813895	67.51537427	3.2218	4.76E-06	0.00012827
evm.TU.FS_261.17	641.8482098	67.05378239	3.2588	4.76E-06	0.00012827
evm.TU.FS_726.3	9.867494842	212.0774092	-4.4258	4.76E-06	0.00012827
evm.TU.FS_301.11	4006.96905	481.5495746	3.0568	4.78E-06	0.00012878
evm.TU.FS_62.169	526.0985229	17.46479356	4.9128	4.79E-06	0.00012878
evm.TU.FS_551.19	75.68195808	2.733998789	4.7909	4.86E-06	0.00013073
evm.TU.OS_2286.4	5.439239299	102.4406056	-4.2352	4.87E-06	0.00013078
evm.TU.FS_701.29	328.244982	29.67921766	3.4672	4.88E-06	0.00013094
evm.TU.FS_930.32	8.493535734	132.7580015	-3.9663	4.88E-06	0.00013104
evm.TU.FS_1059.6	112.7936352	8.174187092	3.7865	4.94E-06	0.00013249
evm.TU.OS_4969.4	429.2188515	43.18331575	3.3132	4.96E-06	0.00013306
evm.TU.FS_242.6	200.8583822	16.52823936	3.6032	4.98E-06	0.0001334
evm.TU.FS_84.122	193.1375585	0.968326226	7.6399	4.99E-06	0.00013346
evm.TU.FS_1183.11_evm.TU.FS_1183.12	2363.449804	270.5851552	3.1267	5.00E-06	0.00013386
evm.TU.FS_1059.12	42.89120561	0.27280929	7.2966	5.02E-06	0.0001343
evm.TU.FS_1142.11	36461.66725	4219.287675	3.1113	5.09E-06	0.00013602
evm.TU.FS_49.311	977.0464582	105.1327529	3.2162	5.10E-06	0.00013602
evm.TU.FS_1165.16	3.312906491	78.81596941	-4.5723	5.10E-06	0.00013613
evm.TU.OS_2451.1	2674.914338	16.87476933	7.3085	5.12E-06	0.00013638
evm.TU.OS_1591.8	608.2116939	69.87063369	3.1218	5.16E-06	0.00013736
evm.TU.OS_4162.3	2806.630713	329.472458	3.0906	5.16E-06	0.00013736
evm.TU.FS_861.6	46.95308404	0	Inf	5.18E-06	0.00013789
evm.TU.OS_3954.10	513.2231829	58.205107	3.1404	5.21E-06	0.00013856
evm.TU.FS_690.4	45279.13034	5788.215172	2.9677	5.22E-06	0.0001387
evm.TU.FS_852.53	1.642337365	64.02433411	-5.2848	5.23E-06	0.00013887
evm.TU.FS_970.13	79.58349438	0	Inf	5.24E-06	0.00013887
evm.TU.OS_4868.9	82.80902361	3.057119614	4.7595	5.23E-06	0.00013887
evm.TU.FS_612.6	0	36.72478913	#NAME?	5.24E-06	0.00013894
evm.TU.FS_1025.14	499.7624417	50.52187973	3.3063	5.31E-06	0.00014074
evm.TU.FS_1396.23	664.9022542	62.94599788	3.401	5.32E-06	0.00014083
evm.TU.FS_902.12	6228.604776	766.94575	3.0217	5.32E-06	0.00014083
evm.TU.FS_1302.46	7.392863789	117.373254	-3.9888	5.33E-06	0.00014098
evm.TU.FS_1345.23	313.744589	29.02474251	3.4342	5.34E-06	0.00014105
evm.TU.FS_207.16	0	109.706012	#NAME?	5.35E-06	0.00014124
evm.TU.OS_4198.6	341.6480551	31.78909259	3.4259	5.36E-06	0.00014151
evm.TU.FS_649.44	2174.110954	256.3089537	3.0845	5.38E-06	0.00014195
evm.TU.FS_905.21	757.2565684	52.73220764	3.844	5.39E-06	0.00014195
evm.TU.FS_504.2	438.720707	43.83533393	3.3231	5.41E-06	0.0001424
evm.TU.FS_1083.2	0.679942614	124.5525241	-7.5171	5.49E-06	0.0001444
evm.TU.FS_937.2	0	50.86479072	#NAME?	5.49E-06	0.0001444
evm.TU.FS_946.15	3994.305796	506.3475157	2.9797	5.51E-06	0.00014496
evm.TU.FS_497.77	68.17293258	0	Inf	5.52E-06	0.00014513
evm.TU.FS_1038.36	1215.446749	134.3764113	3.1771	5.53E-06	0.00014533
evm.TU.FS_1078.25	64.7230068	575.1702467	-3.1516	5.56E-06	0.000146
evm.TU.FS_715.70	351.5992186	7.929187076	5.4706	5.58E-06	0.00014628
evm.TU.FS_200.4	446.5842825	47.06364784	3.2462	5.59E-06	0.00014629
evm.TU.FS_710.14	5.949958432	223.0504192	-5.2283	5.59E-06	0.00014629
evm.TU.FS_96.16	4953.429743	612.979576	3.0145	5.59E-06	0.00014629
evm.TU.FS_1387.45	2262.545567	107.8710546	4.3906	5.60E-06	0.00014641
evm.TU.FS_741.5	319.7498885	21.98546141	3.8623	5.60E-06	0.00014646
evm.TU.FS_1132.19	0	56.96963083	#NAME?	5.64E-06	0.00014738
evm.TU.FS_410.11	1.105966466	80.78280307	-6.1907	5.66E-06	0.00014763
evm.TU.FS_706.29	0	36.64291997	#NAME?	5.66E-06	0.00014763
evm.TU.FS_1057.25	0	270.8024401	#NAME?	5.68E-06	0.00014811
evm.TU.FS_453.12	129.3615694	9.353114258	3.7898	5.73E-06	0.0001493
evm.TU.FS_423.4	283.4971935	26.15519915	3.4382	5.77E-06	0.00015019
evm.TU.OS_2827.1	93.06032066	4.176465487	4.4778	5.77E-06	0.00015019
evm.TU.FS_847.14	3.145492694	297.5736033	-6.5638	5.78E-06	0.00015036
evm.TU.FS_1156.23	7102.019611	885.6060623	3.0035	5.80E-06	0.00015067
evm.TU.FS_455.17	37.52831838	371.9300956	-3.309	5.81E-06	0.00015079
evm.TU.OS_1551.1	25.41256579	268.6476937	-3.4021	5.81E-06	0.00015079
evm.TU.FS_1122.55	823.7557332	6905.629465	-3.0675	5.86E-06	0.00015183
evm.TU.FS_880.31	0	44.94261291	#NAME?	5.85E-06	0.00015183
evm.TU.FS_1105.164	666.744548	72.61287816	3.1988	5.89E-06	0.00015261
evm.TU.FS_221.22	0	36.17326466	#NAME?	5.89E-06	0.00015261
evm.TU.FS_393.10	2403.649223	281.9299616	3.0918	5.92E-06	0.00015323
evm.TU.FS_511.11	48.20270622	456.743505	-3.2442	5.94E-06	0.00015355
evm.TU.FS_613.11	1.019763114	55.69709919	-5.7713	5.96E-06	0.00015409
evm.TU.FS_528.34	2498.646758	299.0274037	3.0628	5.98E-06	0.00015447
evm.TU.OS_3961.2	0	206.3244075	#NAME?	6.03E-06	0.00015574
evm.TU.FS_22.79	2.097196206	65.66783255	-4.9687	6.05E-06	0.00015607
evm.TU.FS_876.24	0	52.58851461	#NAME?	6.06E-06	0.00015615
evm.TU.OS_4765.1	781.1292974	85.87313825	3.1853	6.14E-06	0.00015818
evm.TU.OS_2426.2	1.584969002	62.63554282	-5.3045	6.17E-06	0.00015876
evm.TU.FS_558.45	87.45561178	761.6748093	-3.1226	6.18E-06	0.00015915
evm.TU.FS_118.3	14.55973896	791.3466937	-5.7643	6.25E-06	0.00016065
evm.TU.FS_689.11	143.1334633	11.03924528	3.6966	6.28E-06	0.00016135
evm.TU.OS_4355.19	4183.39493	522.6516144	3.0008	6.32E-06	0.00016245
evm.TU.FS_597.126	0.679641	46.33709569	-6.0913	6.34E-06	0.00016268
evm.TU.OS_5016.19	629.275954	43.82680099	3.8438	6.34E-06	0.00016278
evm.TU.FS_413.37	29.55277307	289.5549482	-3.2925	6.40E-06	0.00016417
evm.TU.FS_858.9	0.311287125	107.5656193	-8.4328	6.41E-06	0.00016423
evm.TU.FS_1246.1	0.368655489	42.79940731	-6.8592	6.42E-06	0.00016443
evm.TU.OS_3735.15	0	36.00706937	#NAME?	6.44E-06	0.00016487
evm.TU.FS_136.33	6.514862706	110.6875622	-4.0866	6.47E-06	0.00016559
evm.TU.FS_547.5	1.077131477	133.2087771	-6.9504	6.50E-06	0.00016619
evm.TU.FS_631.96	2.264911616	464.9422967	-7.6815	6.51E-06	0.00016619
evm.TU.OS_1967.10	924.5659456	101.4285784	3.1883	6.52E-06	0.00016635
evm.TU.FS_20.24	30.59168697	317.7705476	-3.3768	6.52E-06	0.00016645
evm.TU.FS_1036.8	72.86120519	638.3348203	-3.1311	6.56E-06	0.00016724
evm.TU.FS_571.10	199.3396449	16.58902698	3.5869	6.61E-06	0.00016835
evm.TU.FS_46.123	758.5876999	86.48458777	3.1328	6.62E-06	0.00016864
evm.TU.FS_103.32	236.7129303	22.95305082	3.3664	6.66E-06	0.00016956
evm.TU.FS_1316.70	102.5616055	870.7488611	-3.0858	6.68E-06	0.00016983
evm.TU.FS_1287.35	15485.93273	1825.239034	3.0848	6.70E-06	0.00017024
evm.TU.FS_486.4	138.7825812	7.699662144	4.1719	6.70E-06	0.00017024
evm.TU.OS_4154.2	215.6048727	1781.629767	-3.0467	6.71E-06	0.00017044
evm.TU.FS_370.8	217.504844	6.176447579	5.1381	6.72E-06	0.0001705
evm.TU.FS_1287.25	0.933861376	52.05733486	-5.8007	6.75E-06	0.00017094
evm.TU.OS_4098.1	4218.019241	492.073234	3.0996	6.74E-06	0.00017094
evm.TU.OS_5091.1	395.2266179	42.02650637	3.2333	6.79E-06	0.00017185
evm.TU.FS_1028.12	105.8885028	6.083887937	4.1214	6.85E-06	0.00017316
evm.TU.FS_2.29_evm.TU.FS_2.30	3354.553958	396.9011993	3.0793	6.84E-06	0.00017316
evm.TU.FS_497.67	491.8448754	2.483392323	7.6297	6.86E-06	0.00017345
evm.TU.FS_45.85	1558.842317	181.0609918	3.1059	6.87E-06	0.00017351
evm.TU.OS_3030.7	120.4784493	1.119345872	6.75	6.89E-06	0.00017402
evm.TU.OS_5071.4	7.986904665	280.2894145	-5.1331	6.95E-06	0.00017533
evm.TU.FS_1302.60	18.69344526	210.3245046	-3.492	6.96E-06	0.00017555
evm.TU.OS_3408.9	2.039827842	172.6693381	-6.4034	7.02E-06	0.00017689
evm.TU.FS_451.58	7.851207467	118.6331755	-3.9174	7.06E-06	0.00017762
evm.TU.FS_872.4	34.57984478	0	Inf	7.06E-06	0.00017762
evm.TU.FS_555.139	6.114792233	105.390468	-4.1073	7.07E-06	0.00017788
evm.TU.FS_1124.3	0	34.80659115	#NAME?	7.09E-06	0.00017825
evm.TU.FS_328.16	14.65093522	375.8106263	-4.6809	7.09E-06	0.00017825
evm.TU.FS_675.9	29.73675765	1152.417595	-5.2763	7.12E-06	0.00017883
evm.TU.FS_1304.58	0	35.93343372	#NAME?	7.18E-06	0.00018027
evm.TU.OS_2392.4	1.445786966	56.38856834	-5.2855	7.19E-06	0.00018043
evm.TU.FS_1389.1	18.97090449	213.7584648	-3.4941	7.22E-06	0.00018088
evm.TU.FS_803.54	2.718865614	71.58656145	-4.7186	7.23E-06	0.00018101
evm.TU.FS_803.22	38711.79634	5059.763492	2.9356	7.29E-06	0.00018238
evm.TU.FS_833.31	186.8599291	15.44036607	3.5972	7.29E-06	0.00018238
evm.TU.OS_5037.13	34.90580901	0	Inf	7.34E-06	0.00018345
evm.TU.FS_225.10	68.00252154	0.54561858	6.9616	7.39E-06	0.00018474
evm.TU.FS_10.16	0	34.73519808	#NAME?	7.40E-06	0.0001848
evm.TU.FS_692.29	3966.258053	379.7305187	3.3847	7.41E-06	0.00018504
evm.TU.FS_690.11	9.804530343	349.6785047	-5.1564	7.42E-06	0.00018506
evm.TU.FS_601.2	2353.417996	273.004093	3.1078	7.43E-06	0.00018523
evm.TU.FS_712.30	69.67049177	0	Inf	7.44E-06	0.00018537
evm.TU.FS_597.167	144.1358031	9.960556712	3.8551	7.46E-06	0.00018584
evm.TU.FS_585.52	1054.352866	21.8121539	5.5951	7.49E-06	0.00018634
evm.TU.FS_670.3	4705.840607	562.7759776	3.0638	7.58E-06	0.00018853
evm.TU.FS_528.17	156.6294267	1301.677502	-3.0549	7.62E-06	0.00018952
evm.TU.FS_655.31	34.91019869	0	Inf	7.65E-06	0.00019013
evm.TU.FS_1306.23	18.75791783	203.9498754	-3.4426	7.67E-06	0.00019047
evm.TU.FS_928.93	0	180.4591644	#NAME?	7.68E-06	0.00019064
evm.TU.FS_527.25	113.4819725	967.5034394	-3.0918	7.69E-06	0.0001907
evm.TU.OS_2342.4	15.82872955	188.5190378	-3.5741	7.73E-06	0.00019166
evm.TU.FS_254.28	2170.313869	266.0869738	3.0279	7.81E-06	0.00019338
evm.TU.FS_854.1	0	100.2552577	#NAME?	7.88E-06	0.000195
evm.TU.FS_614.17	4320.302971	524.9012598	3.041	7.92E-06	0.00019595
evm.TU.FS_591.14	247.7026291	22.87303977	3.4369	7.94E-06	0.00019622
evm.TU.FS_930.22	9.968157688	135.948253	-3.7696	7.94E-06	0.00019622
evm.TU.FS_180.52	0	34.42022572	#NAME?	8.03E-06	0.00019829
evm.TU.FS_447.9	126.2708462	3.436542903	5.1994	8.05E-06	0.00019871
evm.TU.FS_1158.7	128.6621555	1.385127984	6.5374	8.07E-06	0.00019912
evm.TU.FS_1139.14	6195.06388	798.9080443	2.955	8.08E-06	0.00019916
evm.TU.OS_5258.1	3.317899398	73.06041569	-4.4607	8.14E-06	0.00020045
evm.TU.FS_106.46	164.833323	0.839509404	7.6172	8.16E-06	0.00020096
evm.TU.FS_732.29	686.1409798	5098.322445	-2.8934	8.26E-06	0.00020316
evm.TU.OS_5136.1	154.1694855	0	Inf	8.29E-06	0.00020375
evm.TU.OS_3066.2	2.662402093	1267.980086	-8.8956	8.31E-06	0.00020415
evm.TU.OS_2084.73	1308.886386	154.2845102	3.0847	8.34E-06	0.00020474
evm.TU.FS_120.12	37.94934932	1028.407577	-4.7602	8.37E-06	0.0002055
evm.TU.FS_744.4	3.595358627	119.074913	-5.0496	8.41E-06	0.00020618
evm.TU.FS_538.18	2.465851694	66.8152021	-4.76	8.41E-06	0.00020629
evm.TU.FS_447.2	212.5971507	5.078183241	5.3877	8.46E-06	0.00020703
evm.TU.FS_784.15	8.15492169	126.6633702	-3.9572	8.46E-06	0.00020703
evm.TU.OS_3069.1	78.34891694	3.279617369	4.5783	8.46E-06	0.00020703
evm.TU.FS_585.2	10.59890807	137.7650061	-3.7002	8.48E-06	0.00020743
evm.TU.OS_4371.1	401.3487112	34.07877978	3.5579	8.50E-06	0.00020784
evm.TU.FS_1349.5	126.0073768	0.968326226	7.0238	8.52E-06	0.0002079
evm.TU.FS_249.13	143.4652422	10.32480435	3.7965	8.51E-06	0.0002079
evm.TU.FS_367.21	119.1991397	8.49364461	3.8108	8.61E-06	0.00021007
evm.TU.FS_954.8	101.4036997	6.204556291	4.0306	8.61E-06	0.00021007
evm.TU.OS_2442.3	0.990928125	52.15851249	-5.718	8.71E-06	0.00021217
evm.TU.FS_1304.57	2.547363753	68.51246098	-4.7493	8.80E-06	0.00021436
evm.TU.FS_550.41	75.59144813	3.285523257	4.524	8.85E-06	0.00021544
evm.TU.FS_556.7	96.66936756	5.188161109	4.2198	8.94E-06	0.00021758
evm.TU.FS_1386.10	0	103.7756243	#NAME?	8.95E-06	0.00021774
evm.TU.FS_558.79	685.6256623	78.61826081	3.1245	9.02E-06	0.00021895
evm.TU.FS_90.13	71.01893457	598.0417879	-3.074	9.01E-06	0.00021895
evm.TU.FS_93.45	77.26050919	2.238691744	5.109	9.02E-06	0.00021895
evm.TU.FS_231.37	38.42163235	0	Inf	9.04E-06	0.00021922
evm.TU.FS_85.34	0.651107625	63.73881473	-6.6131	9.06E-06	0.00021958
evm.TU.OS_1771.8	16837.02588	2211.642471	2.9284	9.10E-06	0.00022058
evm.TU.FS_1318.85	944.7453091	75.16541737	3.6518	9.21E-06	0.00022284
evm.TU.FS_903.90	1.048296489	51.53550991	-5.6194	9.21E-06	0.00022284
evm.TU.FS_1084.105	695.2504468	78.93676712	3.1388	9.25E-06	0.00022332
evm.TU.FS_1318.81	3179.712938	369.8583968	3.1039	9.25E-06	0.00022332
evm.TU.FS_713.12	53.31345183	448.4865354	-3.0725	9.24E-06	0.00022332
evm.TU.FS_73.64	110.2251448	1.39918234	6.2997	9.24E-06	0.00022332
evm.TU.FS_67.46	40.28828318	0.279836468	7.1696	9.26E-06	0.00022337
evm.TU.FS_525.21	45.30360992	0.54561858	6.3756	9.26E-06	0.00022342
evm.TU.FS_180.12	1610.337444	195.9373699	3.0389	9.33E-06	0.0002248
evm.TU.FS_393.31	2750.372742	333.9874022	3.0418	9.33E-06	0.0002248
evm.TU.FS_970.57	1.048296489	48.83454237	-5.5418	9.35E-06	0.00022514
evm.TU.FS_834.27	3122.455106	426.2726931	2.8728	9.36E-06	0.00022525
evm.TU.FS_770.39	12.32744879	1451.297336	-6.8793	9.37E-06	0.00022526
evm.TU.OS_4475.7	1.982157865	63.81813329	-5.0088	9.37E-06	0.00022526
evm.TU.OS_4355.7	7.644972867	132.0959446	-4.1109	9.38E-06	0.00022536
evm.TU.FS_48.2	245.8733038	0	Inf	9.41E-06	0.00022594
evm.TU.FS_940.32	2.322279979	64.48343688	-4.7953	9.42E-06	0.00022594
evm.TU.FS_302.57	131.7854487	2357.288186	-4.1609	9.51E-06	0.00022802
evm.TU.OS_2015.2	2780.075628	355.4330293	2.9675	9.62E-06	0.00023046
evm.TU.FS_93.5	124.4050351	8.22419919	3.919	9.65E-06	0.00023101
evm.TU.OS_3577.6	393.5058026	2970.099236	-2.9161	9.68E-06	0.00023158
evm.TU.OS_3421.23	187.6243655	1768.027642	-3.2362	9.68E-06	0.00023163
evm.TU.FS_218.27	33.77372208	0	Inf	9.78E-06	0.00023389
evm.TU.FS_1153.25	0	124.2747122	#NAME?	9.81E-06	0.00023447
evm.TU.OS_2406.1	2.973387605	72.4611217	-4.607	9.83E-06	0.00023475
evm.TU.FS_444.58	137.2740988	1100.982715	-3.0037	9.90E-06	0.00023625
evm.TU.FS_955.8	585.4163042	68.52375035	3.0948	9.90E-06	0.00023625
evm.TU.FS_1143.24	84.63482542	3.041943969	4.7982	9.95E-06	0.00023723
evm.TU.OS_3605.2	7.392562175	110.3890247	-3.9004	1.00E-05	0.00023816
evm.TU.FS_1040.33	1626.716698	203.1290791	3.0015	1.00E-05	0.00023886
evm.TU.OS_2179.2	16.54508005	181.501575	-3.4555	1.01E-05	0.00024003
evm.TU.OS_4333.15	48.31968878	427.1982904	-3.1442	1.01E-05	0.00024007
evm.TU.OS_5225.1	59.9316919	1.80783563	5.051	1.01E-05	0.00024019
evm.TU.FS_1353.58	757.3774141	95.21223029	2.9918	1.02E-05	0.00024277
evm.TU.FS_234.11	13202.02561	1818.592134	2.8599	1.02E-05	0.00024277
evm.TU.OS_1407.14	853.6233399	98.56248395	3.1145	1.02E-05	0.00024277
evm.TU.OS_4732.1	1328.091839	157.0684361	3.0799	1.02E-05	0.00024277
evm.TU.FS_120.8	5.181232471	94.3730325	-4.187	1.03E-05	0.00024323
evm.TU.OS_3590.1	0	109.0846567	#NAME?	1.03E-05	0.00024379
evm.TU.FS_461.9	121.185084	993.7269301	-3.0356	1.03E-05	0.00024434
evm.TU.OS_1983.11	12293.90366	1557.514882	2.9806	1.04E-05	0.00024498
evm.TU.OS_5212.11	339.2241541	34.16384273	3.3117	1.04E-05	0.00024508
evm.TU.OS_2084.74	1223.382823	150.3124282	3.0248	1.04E-05	0.00024635
evm.TU.FS_369.58	0	854.628849	#NAME?	1.04E-05	0.00024673
evm.TU.FS_885.6	2131.884392	210.431163	3.3407	1.06E-05	0.00025043
evm.TU.FS_954.7	815.5960849	98.54699669	3.049	1.07E-05	0.00025137
evm.TU.FS_504.55	8.804822859	262.1504808	-4.896	1.07E-05	0.00025275
evm.TU.FS_468.32	300.6805968	2159.989739	-2.8447	1.08E-05	0.00025349
evm.TU.OS_2526.7	2980.427446	396.5354329	2.91	1.08E-05	0.0002541
evm.TU.FS_1367.70	60.47541717	0	Inf	1.09E-05	0.00025601
evm.TU.FS_199.11	0	81.09366257	#NAME?	1.09E-05	0.00025601
evm.TU.FS_79.7	105.2015579	6.973793916	3.9151	1.09E-05	0.00025621
evm.TU.OS_2071.1	116.393333	8.772359788	3.7299	1.09E-05	0.00025621
evm.TU.FS_571.30	0	52.47365493	#NAME?	1.09E-05	0.00025643
evm.TU.FS_109.3	56.95649462	484.0554863	-3.0872	1.10E-05	0.00025721
evm.TU.FS_792.33	679.9922837	84.92088598	3.0013	1.10E-05	0.00025721
evm.TU.FS_739.34	1547.812744	192.4119306	3.008	1.10E-05	0.00025847
evm.TU.FS_996.6	96606.29827	13195.29566	2.8721	1.11E-05	0.00026047
evm.TU.OS_3398.1	388.2349616	39.91719819	3.2818	1.11E-05	0.00026086
evm.TU.FS_855.6	1.727937489	560.7568657	-8.3422	1.12E-05	0.000261
evm.TU.FS_1302.71	112.9149055	7.791100496	3.8573	1.12E-05	0.00026101
evm.TU.FS_38.19	724.0315256	81.80290228	3.1458	1.12E-05	0.00026128
evm.TU.FS_542.3	0	53.95592493	#NAME?	1.12E-05	0.00026135
evm.TU.OS_2366.2	46.10986715	409.2805636	-3.1499	1.12E-05	0.00026152
evm.TU.OS_4620.26	5440.494919	164.9225746	5.0439	1.12E-05	0.00026152
evm.TU.FS_986.5	230.3073923	11.6011608	4.3112	1.12E-05	0.00026166
evm.TU.FS_942.11	2.321676751	191.6712025	-6.3673	1.12E-05	0.00026175
evm.TU.FS_931.27	257.5021322	24.59775559	3.388	1.13E-05	0.0002638
evm.TU.OS_2284.5	398.1897172	41.67588429	3.2562	1.13E-05	0.00026393
evm.TU.FS_820.5	6.76968631	191.7197089	-4.8238	1.14E-05	0.00026476
evm.TU.FS_1348.8	66.90876782	0	Inf	1.14E-05	0.00026502
evm.TU.FS_521.86	2405.989705	300.7176991	3.0001	1.14E-05	0.00026539
evm.TU.FS_1392.33	117.7127539	0.54561858	7.7532	1.14E-05	0.00026549
evm.TU.FS_813.11	5.213250683	89.95992987	-4.109	1.14E-05	0.00026549
evm.TU.FS_1196.2	106.281301	2.598154789	5.3543	1.15E-05	0.00026583
evm.TU.FS_973.66	1334.479007	164.677854	3.0186	1.15E-05	0.00026583
evm.TU.OS_4770.1	8595.123726	1147.030333	2.9056	1.15E-05	0.00026583
evm.TU.FS_679.2	28.40450096	274.6220004	-3.2733	1.15E-05	0.00026588
evm.TU.FS_1353.104	1.896256127	60.62573641	-4.9987	1.15E-05	0.00026655
evm.TU.FS_425.7	2476.397192	301.9162464	3.036	1.16E-05	0.00026706
evm.TU.FS_601.14	4641.001226	594.9093125	2.9637	1.16E-05	0.00026706
evm.TU.OS_2810.3	1020.259898	124.5175583	3.0345	1.16E-05	0.00026706
evm.TU.OS_4588.55	9691.548486	1242.967696	2.9629	1.15E-05	0.00026706
evm.TU.OS_2087.1	59.2584499	0	Inf	1.17E-05	0.00026977
evm.TU.FS_1002.54	49.98048971	565.1622634	-3.4992	1.17E-05	0.00026994
evm.TU.OS_3725.5	466.1367451	53.52096813	3.1226	1.17E-05	0.00026994
evm.TU.FS_841.2	4239.527492	600.028075	2.8208	1.17E-05	0.00026997
evm.TU.OS_4154.1	115.5387567	939.6721487	-3.0238	1.17E-05	0.00026997
evm.TU.FS_488.4	291.0625815	27.59960899	3.3986	1.18E-05	0.00027073
evm.TU.OS_4475.6	36.60233152	329.6488463	-3.1709	1.18E-05	0.00027073
evm.TU.FS_1166.32	1380.092044	121.7453713	3.5028	1.18E-05	0.00027104
evm.TU.FS_226.2	8077.424445	166244.0999	-4.3633	1.19E-05	0.00027275
evm.TU.FS_620.3	1728.454781	214.1542379	3.0128	1.20E-05	0.00027462
evm.TU.FS_936.21	4.95554547	89.58166859	-4.1761	1.20E-05	0.00027543
evm.TU.FS_145.29	167.4918032	3305.219018	-4.3026	1.20E-05	0.00027629
evm.TU.OS_2929.2	78.68481646	0.40865329	7.5891	1.20E-05	0.00027629
evm.TU.FS_962.4	1399.358471	167.7863779	3.0601	1.21E-05	0.0002763
evm.TU.OS_3826.2_evm.TU.OS_3826.3	386.7197777	3214.836952	-3.0554	1.21E-05	0.00027674
evm.TU.FS_674.93	32.77796813	581.7414456	-4.1496	1.22E-05	0.00027854
evm.TU.FS_497.125	197.1964227	0	Inf	1.23E-05	0.00028064
evm.TU.FS_1019.20	87.42917081	0	Inf	1.23E-05	0.00028149
evm.TU.FS_1212.34	28.33206987	266.18384	-3.2319	1.23E-05	0.00028149
evm.TU.FS_1064.37	4.389133126	163.4417618	-5.2187	1.24E-05	0.00028283
evm.TU.FS_555.203	428.6433644	4206.800719	-3.2949	1.24E-05	0.00028296
evm.TU.FS_1392.46	152.7479262	0.54561858	8.129	1.24E-05	0.000283
evm.TU.FS_222.1	241.755051	28.10637548	3.1046	1.24E-05	0.00028355
evm.TU.FS_619.8	53.05561208	498.4428441	-3.2319	1.25E-05	0.00028416
evm.TU.OS_4081.4	1932.225864	93.17198755	4.3742	1.25E-05	0.00028467
evm.TU.FS_1311.7	78.12430186	0.40865329	7.5788	1.25E-05	0.00028489
evm.TU.FS_357.7	77.55949957	4.646205837	4.0612	1.25E-05	0.00028489
evm.TU.FS_49.159	0.311287125	76.60115633	-7.943	1.25E-05	0.00028489
evm.TU.FS_1285.17	1546.838942	194.2331652	2.9935	1.26E-05	0.00028549
evm.TU.FS_264.22	6.491623853	153.2724994	-4.5614	1.26E-05	0.00028549
evm.TU.OS_4445.8	218.0873277	15.32551856	3.8309	1.26E-05	0.00028549
evm.TU.FS_864.81	260.4128758	25.18777982	3.37	1.26E-05	0.00028658
evm.TU.OS_3840.1	436.0135916	48.48473356	3.1688	1.27E-05	0.00028747
evm.TU.FS_46.129	104.6806344	6.744268983	3.9562	1.27E-05	0.0002878
evm.TU.FS_1153.30	74.13761957	603.1575239	-3.0243	1.27E-05	0.0002883
evm.TU.FS_554.20	13.06445815	149.1315136	-3.5129	1.28E-05	0.00028908
evm.TU.OS_2514.1	8.158406527	114.1736033	-3.8068	1.28E-05	0.0002908
evm.TU.FS_412.43	532.862621	60.75761767	3.1326	1.29E-05	0.00029094
evm.TU.OS_1830.4	91.20201305	0	Inf	1.29E-05	0.00029207
evm.TU.FS_929.8	298.6906999	31.98856566	3.223	1.30E-05	0.0002938
evm.TU.FS_383.1	5.610439546	231.6994835	-5.368	1.30E-05	0.00029426
evm.TU.OS_2291.3	1.048296489	49.72064711	-5.5677	1.31E-05	0.00029506
evm.TU.FS_928.111	9.62773396	127.7922531	-3.7305	1.31E-05	0.00029546
evm.TU.OS_3755.4	228.0838002	22.68696927	3.3296	1.31E-05	0.00029634
evm.TU.FS_1043.33	0	36.9697041	#NAME?	1.31E-05	0.00029639
evm.TU.OS_5092.3	59.0052689	1.664964452	5.1473	1.32E-05	0.00029645
evm.TU.OS_3126.1	0	230.0683849	#NAME?	1.32E-05	0.00029703
evm.TU.FS_1199.10	8.386975138	1590.307929	-7.5669	1.32E-05	0.0002973
evm.TU.OS_3748.5	1.359282	74.85471938	-5.7832	1.32E-05	0.0002973
evm.TU.OS_4679.11	0	55.05663407	#NAME?	1.33E-05	0.00029818
evm.TU.FS_1352.2	2495.389212	313.3218046	2.9935	1.34E-05	0.00030047
evm.TU.FS_1079.23	131.5439296	9.199467555	3.8379	1.34E-05	0.00030074
evm.TU.FS_925.76	0.368655489	38.20666248	-6.6954	1.34E-05	0.00030087
evm.TU.OS_4680.2	1199.829632	150.4950091	2.995	1.34E-05	0.00030087
evm.TU.OS_4632.1	0.962394751	49.20650111	-5.6761	1.35E-05	0.00030286
evm.TU.FS_19.4	4.644258344	179.3801149	-5.2714	1.36E-05	0.0003037
evm.TU.FS_460.23	204.0904648	19.13678519	3.4148	1.36E-05	0.00030372
evm.TU.FS_597.1	18.47017117	197.9679783	-3.422	1.36E-05	0.0003049
evm.TU.FS_56.4	2.038923	723.3469762	-8.4707	1.37E-05	0.0003068
evm.TU.FS_183.51	18.99397626	307.9038512	-4.0189	1.38E-05	0.0003094
evm.TU.FS_667.5	0	32.23999398	#NAME?	1.39E-05	0.00031023
evm.TU.FS_1316.14	0	53.19966109	#NAME?	1.40E-05	0.00031328
evm.TU.FS_369.42	261.1552466	19.0500464	3.777	1.40E-05	0.00031344
evm.TU.FS_620.5	7793.312631	624.8021113	3.6408	1.41E-05	0.00031395
evm.TU.FS_1207.20	5.154977478	90.09512209	-4.1274	1.41E-05	0.00031419
evm.TU.FS_498.18	174.958086	15.41225735	3.5049	1.41E-05	0.00031454
evm.TU.FS_299.8	255.2126236	1846.435886	-2.855	1.42E-05	0.00031508
evm.TU.FS_981.28	513.4731645	61.20873346	3.0685	1.42E-05	0.00031508
evm.TU.FS_692.120	84.96759316	4.227983351	4.3289	1.42E-05	0.00031678
evm.TU.OS_2330.2	33.08107913	287.7532536	-3.1208	1.42E-05	0.00031678
evm.TU.FS_62.115	6.343662458	99.46281312	-3.9708	1.44E-05	0.0003211
evm.TU.FS_369.30	474.4547055	55.97387981	3.0834	1.45E-05	0.0003212
evm.TU.FS_740.2	0	689.3487582	#NAME?	1.45E-05	0.0003212
evm.TU.FS_809.24	1002.99378	106.7808094	3.2316	1.45E-05	0.0003216
evm.TU.FS_183.56	20.15791431	206.7989482	-3.3588	1.45E-05	0.00032269
evm.TU.FS_1267.13	129.8175002	11.51114317	3.4954	1.46E-05	0.00032337
evm.TU.FS_369.22	5916.413403	798.506434	2.8893	1.46E-05	0.00032337
evm.TU.FS_135.20	144.5848473	1071.443629	-2.8896	1.47E-05	0.00032443
evm.TU.FS_534.16	265.7691935	26.41598227	3.3307	1.47E-05	0.00032443
evm.TU.FS_160.4	1613.440136	21534.4694	-3.7384	1.47E-05	0.00032548
evm.TU.FS_289.2	71.58005147	0.559672936	6.9988	1.48E-05	0.00032695
evm.TU.OS_1759.10	351.5424398	41.09585805	3.0966	1.48E-05	0.00032695
evm.TU.FS_328.27	12.06535389	230.2415052	-4.2542	1.48E-05	0.00032776
evm.TU.FS_1196.20	195.5316013	18.38638652	3.4107	1.49E-05	0.00032821
evm.TU.FS_1391.6	0	157.7629661	#NAME?	1.49E-05	0.00032935
evm.TU.FS_738.9	146.0699752	12.85402305	3.5064	1.50E-05	0.0003301
evm.TU.FS_555.22	529.2965472	59.32304432	3.1574	1.51E-05	0.00033353
evm.TU.FS_231.20	32.24280369	0	Inf	1.52E-05	0.00033379
evm.TU.FS_1241.9	0.679942614	50.59223655	-6.2174	1.52E-05	0.00033465
evm.TU.FS_187.20_evm.TU.FS_187.21	0	32.07147107	#NAME?	1.52E-05	0.00033465
evm.TU.FS_789.5	6.798521299	103.1608231	-3.9235	1.52E-05	0.00033465
evm.TU.FS_62.273	373.9916038	41.99003479	3.1549	1.53E-05	0.00033527
evm.TU.OS_4591.4	1545.110047	208.5681462	2.8891	1.53E-05	0.00033527
evm.TU.FS_542.40	198.8299986	1471.359287	-2.8875	1.53E-05	0.00033609
evm.TU.FS_364.3	9.943109151	124.3530831	-3.6446	1.53E-05	0.00033642
evm.TU.FS_909.6	61966.88001	8719.805997	2.8291	1.55E-05	0.00033917
evm.TU.FS_369.18	1626.142209	216.4789674	2.9092	1.56E-05	0.00034098
evm.TU.FS_1041.26	175.4914218	5.302838537	5.0485	1.56E-05	0.00034117
evm.TU.FS_543.28	1587.063143	206.6216251	2.9413	1.56E-05	0.00034117
evm.TU.FS_742.12	125.9547007	8.691312484	3.8572	1.56E-05	0.00034117
evm.TU.OS_2918.4	12.14535788	149.9461845	-3.626	1.56E-05	0.00034166
evm.TU.FS_62.245	184.2587332	17.01164959	3.4371	1.57E-05	0.00034246
evm.TU.FS_715.4	32.01483831	0	Inf	1.57E-05	0.00034246
evm.TU.FS_183.32	14.12584059	160.5163941	-3.5063	1.57E-05	0.00034251
evm.TU.FS_304.17	309.7509824	22.36983937	3.7915	1.58E-05	0.00034389
evm.TU.FS_521.65	92.8816306	5.367289467	4.1131	1.58E-05	0.00034431
evm.TU.FS_103.33	167.050211	0	Inf	1.58E-05	0.00034469
evm.TU.OS_3337.2	20.36113277	220.3167519	-3.4357	1.58E-05	0.0003451
evm.TU.FS_398.23	4991.301782	310.6786517	4.0059	1.59E-05	0.00034679
evm.TU.FS_221.35	1.245148502	51.91812699	-5.3818	1.60E-05	0.00034818
evm.TU.FS_333.5	6908.397644	934.9552132	2.8854	1.60E-05	0.00034921
evm.TU.OS_4672.1	213.8879911	21.64155849	3.305	1.61E-05	0.00034931
evm.TU.FS_658.5	766.6249491	98.94913664	2.9538	1.61E-05	0.00034982
evm.TU.FS_329.2	469.2235483	56.49958246	3.054	1.61E-05	0.00035023
evm.TU.FS_837.2	4094.945111	402.7462189	3.3459	1.61E-05	0.00035023
evm.TU.FS_872.29	20.31904475	192.274921	-3.2423	1.61E-05	0.00035023
evm.TU.FS_217.6	73.33932086	3.171882081	4.5312	1.62E-05	0.00035059
evm.TU.FS_1009.1	39.5945683	339.2091655	-3.0988	1.63E-05	0.00035325
evm.TU.FS_19.1	8.207900374	145.4351066	-4.1472	1.63E-05	0.00035332
evm.TU.FS_1083.7	2678.430888	385.0104376	2.7984	1.63E-05	0.00035389
evm.TU.FS_482.12	23.28214492	239.2376427	-3.3611	1.63E-05	0.00035389
evm.TU.FS_150.12	4521.176265	606.1145988	2.899	1.64E-05	0.00035448
evm.TU.FS_585.7	218.5497722	1.098264338	7.6366	1.65E-05	0.00035602
evm.TU.FS_1142.14	362.6942904	38.75211098	3.2264	1.65E-05	0.00035648
evm.TU.FS_485.31	3.623892002	73.39267691	-4.34	1.65E-05	0.00035648
evm.TU.FS_661.2	4424.727244	605.94755	2.8683	1.65E-05	0.00035691
evm.TU.FS_1235.6	1343.118036	47.45824677	4.8228	1.67E-05	0.00035981
evm.TU.FS_712.84	0	55.07897483	#NAME?	1.67E-05	0.00036103
evm.TU.FS_1318.24	32.78438603	522.0742723	-3.9932	1.68E-05	0.00036193
evm.TU.FS_1372.14	3.935179127	76.30938233	-4.2774	1.68E-05	0.00036298
evm.TU.FS_90.8	1004.249411	134.6702529	2.8986	1.69E-05	0.00036326
evm.TU.FS_1063.1	4199.552566	579.9371281	2.8563	1.70E-05	0.00036513
evm.TU.OS_2518.3	1200.283112	165.5824454	2.8578	1.70E-05	0.00036606
evm.TU.FS_1318.27	165.3350759	15.32456735	3.4315	1.70E-05	0.00036622
evm.TU.FS_546.3	105.0454195	7.904741672	3.7322	1.70E-05	0.00036622
evm.TU.FS_1045.11	26.33567105	279.2603808	-3.4065	1.71E-05	0.00036691
evm.TU.FS_67.1	0	31.20833812	#NAME?	1.71E-05	0.00036691
evm.TU.FS_218.39	34558.33247	4999.766029	2.7891	1.72E-05	0.00036866
evm.TU.FS_1322.48	603.4204116	70.18760209	3.1039	1.73E-05	0.00037006
evm.TU.FS_395.1	557.6149775	66.52553772	3.0673	1.74E-05	0.000373
evm.TU.FS_700.67	1786.263437	219.6884274	3.0234	1.75E-05	0.00037441
evm.TU.FS_573.9	2.690633854	63.907467	-4.57	1.75E-05	0.00037561
evm.TU.FS_1118.20	243.445842	23.2591908	3.3877	1.77E-05	0.00037847
evm.TU.FS_985.2	241.3370481	4.775022659	5.6594	1.77E-05	0.00037925
evm.TU.FS_789.13	2.94485423	187.3508182	-5.9914	1.78E-05	0.00037971
evm.TU.OS_3891.26	154.2824314	12.67937985	3.605	1.78E-05	0.00038022
evm.TU.FS_1061.4	22.21288796	202.3896468	-3.1877	1.79E-05	0.00038156
evm.TU.FS_946.6	214.7117565	21.56650211	3.3155	1.79E-05	0.00038158
evm.TU.FS_517.1	177.5886506	0	Inf	1.79E-05	0.00038247
evm.TU.FS_1353.81	56.18475251	1.779726918	4.9805	1.80E-05	0.00038286
evm.TU.FS_2.22	3810.806269	517.1920005	2.8813	1.80E-05	0.00038433
evm.TU.FS_920.9	550.0376812	3864.163339	-2.8126	1.81E-05	0.00038596
evm.TU.FS_785.9	8.72180273	149.7643762	-4.1019	1.81E-05	0.00038605
evm.TU.OS_2849.10	5837.189775	781.6025196	2.9008	1.82E-05	0.00038647
evm.TU.FS_190.32	11.01464449	132.9228611	-3.5931	1.83E-05	0.0003886
evm.TU.FS_1377.12	7187.05716	1049.566356	2.7756	1.84E-05	0.00039048
evm.TU.FS_596.70	8.670633731	205.966794	-4.5701	1.85E-05	0.00039315
evm.TU.FS_46.164	17.36450631	177.301571	-3.352	1.86E-05	0.00039479
evm.TU.OS_4969.3	20.07640225	394.616356	-4.2969	1.86E-05	0.00039491
evm.TU.FS_468.79	7.675014312	961.0376077	-6.9683	1.87E-05	0.00039585
evm.TU.FS_597.182	533.9019144	58.02736723	3.2018	1.87E-05	0.00039585
evm.TU.FS_1104.2	0.3398205	37.32287678	-6.7791	1.87E-05	0.00039675
evm.TU.FS_567.20	75.89171007	573.3996923	-2.9175	1.88E-05	0.00039818
evm.TU.OS_2894.2	0.622574251	41.64790494	-6.0639	1.88E-05	0.00039888
evm.TU.FS_1343.35	4341.335409	605.202262	2.8426	1.89E-05	0.00039913
evm.TU.OS_4574.12	922.9644419	8.87746802	6.7	1.89E-05	0.00039963
evm.TU.FS_440.30	24.66905545	230.0321757	-3.2211	1.89E-05	0.00040025
evm.TU.FS_73.68	108.3327908	7.246518167	3.902	1.90E-05	0.00040078
evm.TU.FS_526.9	277.8878962	31.06240251	3.1613	1.90E-05	0.00040206
evm.TU.FS_6.3	224.3261878	22.85786412	3.2948	1.91E-05	0.00040218
evm.TU.FS_1229.47	65.62600589	0.279836468	7.8735	1.91E-05	0.00040294
evm.TU.FS_207.10	11.01735902	1088.396059	-6.6263	1.92E-05	0.00040579
evm.TU.FS_1302.188	1209.390031	156.4671546	2.9503	1.93E-05	0.00040659
evm.TU.FS_1373.11	3.058987728	142.3114835	-5.5399	1.93E-05	0.00040685
evm.TU.FS_110.5	164.8824439	4.004364307	5.3637	1.93E-05	0.00040692
evm.TU.FS_813.16	14.63367812	163.9533179	-3.4859	1.93E-05	0.00040697
evm.TU.FS_1361.102	167.0534637	14.43211935	3.533	1.94E-05	0.00040758
evm.TU.OS_3954.2	4.988468524	210.2936553	-5.3977	1.95E-05	0.00040934
evm.TU.FS_413.9	3874.98612	600.4563669	2.6901	1.95E-05	0.00040959
evm.TU.FS_123.43	12.65879154	271.3939502	-4.4222	1.95E-05	0.00041024
evm.TU.FS_96.1	213.5902279	9.987544134	4.4186	1.96E-05	0.00041062
evm.TU.FS_489.42	0.99122974	46.67486975	-5.5573	1.96E-05	0.00041195
evm.TU.FS_486.16	398.8494371	48.54133546	3.0386	1.97E-05	0.00041252
evm.TU.FS_908.8	37.3451041	0.279836468	7.0602	1.97E-05	0.00041272
evm.TU.FS_891.5	1.843277443	108.9936029	-5.8858	1.99E-05	0.00041582
evm.TU.OS_4559.3	80.81515333	0	Inf	1.99E-05	0.00041648
evm.TU.FS_1312.1	1045.747771	130.1536499	3.0062	2.00E-05	0.00041792
evm.TU.FS_26.5	68.85542355	566.1891469	-3.0396	2.00E-05	0.00041798
evm.TU.OS_4595.1	972.2290996	56.67927756	4.1004	2.00E-05	0.00041803
evm.TU.FS_1191.27	30.40473769	272.7482166	-3.1652	2.01E-05	0.00041922
evm.TU.FS_1142.2	618.2755045	76.8467674	3.0082	2.01E-05	0.0004198
evm.TU.FS_1154.7	2139.42527	290.9397803	2.8784	2.02E-05	0.0004209
evm.TU.FS_1220.51	185.1913367	1720.848664	-3.216	2.02E-05	0.0004209
evm.TU.FS_1390.27	247.708711	1672.533009	-2.7553	2.02E-05	0.0004212
evm.TU.FS_520.13	6.573739139	96.03915896	-3.8688	2.03E-05	0.00042215
evm.TU.OS_3062.3	7.506695673	101.7184943	-3.7603	2.03E-05	0.00042319
evm.TU.FS_1280.20	7.190717255	106.3950428	-3.8872	2.04E-05	0.00042386
evm.TU.FS_734.2	0.679942614	41.18303422	-5.9205	2.04E-05	0.00042424
evm.TU.FS_649.1	2.096894591	56.88124833	-4.7616	2.05E-05	0.00042649
evm.TU.FS_466.166	0.311287125	81.37506988	-8.0302	2.06E-05	0.00042819
evm.TU.FS_631.83	123.3076304	8.936013062	3.7865	2.07E-05	0.00042998
evm.TU.FS_1322.19	8.076592855	464.6815903	-5.8464	2.07E-05	0.00043033
evm.TU.FS_73.55	5831.792949	823.2783447	2.8245	2.07E-05	0.00043033
evm.TU.FS_596.3	1203.581494	159.8742817	2.9123	2.08E-05	0.00043069
evm.TU.FS_73.77	1198.159411	101.2624274	3.5646	2.08E-05	0.00043069
[truncated: 5,172 more rows]
