# Supplementary material for: Draft genomes assembly and annotation of Carex parvula and Carex kokanica reveals stress-specific genes
Source: Sci Rep. 2022 Mar 23;12:4970. doi: 10.1038/s41598-022-08783-z (PMC8943043; doi:10.1038/s41598-022-08783-z)
Supplement: Supplementary file 4 — Supplementary Information 4. [file 41598_2022_8783_MOESM4_ESM.xls]

### Table S13 Differentially expressed genes between ALT3 vs ALT1
Gene_id	readcount_ALT3	readcount_ALT1	log2FoldChange	pval	padj
evm.TU.FS_797.32	0.955914554	3582.47038	-11.872	4.62E-33	1.93E-28
evm.TU.FS_1305.44	1.503988753	3312.768228	-11.105	6.61E-32	1.38E-27
evm.TU.FS_896.6	0	1722.830916	#NAME?	2.22E-31	2.32E-27
evm.TU.FS_93.45	2.182800596	4122.574471	-10.883	1.77E-31	2.32E-27
evm.TU.OS_4736.6	0	1306.773665	#NAME?	1.35E-29	1.13E-25
evm.TU.OS_2318.2	0	1362.570383	#NAME?	4.19E-28	2.91E-24
evm.TU.FS_319.34	7.915624946	5319.118843	-9.3923	1.39E-27	6.85E-24
evm.TU.FS_873.3	0.545700149	1238.20807	-11.148	1.37E-27	6.85E-24
evm.TU.OS_4900.7	1.367119887	1618.126786	-10.209	1.48E-27	6.85E-24
evm.TU.FS_24.41	0	1302.373785	#NAME?	2.01E-27	8.40E-24
evm.TU.OS_5149.6	0	819.65124	#NAME?	8.95E-27	3.40E-23
evm.TU.FS_1261.69	2.04830578	1667.282475	-9.6689	1.08E-26	3.74E-23
evm.TU.OS_3431.1	0.273345539	892.7349522	-11.673	3.40E-26	1.09E-22
evm.TU.OS_3759.5	5.328741168	2707.068409	-8.9887	3.99E-26	1.19E-22
evm.TU.FS_1218.7	1.366232229	1183.091811	-9.7581	2.92E-25	7.61E-22
evm.TU.OS_3891.10	2.320660391	1449.306512	-9.2866	2.81E-25	7.61E-22
evm.TU.FS_701.80	3.553285462	1759.643331	-8.9519	3.81E-25	9.35E-22
evm.TU.FS_458.3	0	634.3592012	#NAME?	4.86E-25	1.13E-21
evm.TU.FS_1206.4	0.818550223	928.5716361	-10.148	6.57E-25	1.31E-21
evm.TU.FS_1340.7	1699.112308	3.216578416	9.045	5.99E-25	1.31E-21
evm.TU.FS_69.26	48.91148812	13384.71128	-8.0962	6.48E-25	1.31E-21
evm.TU.FS_1040.32	5.739347766	2088.220642	-8.5072	7.05E-25	1.34E-21
evm.TU.FS_1273.44	0	615.9590083	#NAME?	8.02E-25	1.34E-21
evm.TU.FS_1307.9	0	619.0142884	#NAME?	7.93E-25	1.34E-21
evm.TU.OS_4578.7	684.2340715	0	Inf	7.83E-25	1.34E-21
evm.TU.FS_1307.10	0	562.2561847	#NAME?	2.16E-24	3.47E-21
evm.TU.OS_4076.2	3.279939923	1422.747515	-8.7608	2.36E-24	3.65E-21
evm.TU.FS_1343.71	0.820036616	810.8297999	-9.9495	3.79E-24	5.65E-21
evm.TU.FS_75.20	0.273345539	644.7480735	-11.204	5.40E-24	7.78E-21
evm.TU.FS_1318.103	0	488.9740324	#NAME?	1.45E-23	2.01E-20
evm.TU.FS_666.7	1019.389794	1.324735754	9.5878	1.51E-23	2.04E-20
evm.TU.FS_104.47	0	476.345956	#NAME?	1.72E-23	2.25E-20
evm.TU.FS_275.21	1.091400298	799.7109943	-9.5172	2.10E-23	2.50E-20
evm.TU.FS_48.2	0	551.5732222	#NAME?	2.07E-23	2.50E-20
evm.TU.OS_3188.5	2.870117712	1099.83171	-8.582	2.01E-23	2.50E-20
evm.TU.FS_977.69	1.639969962	871.700788	-9.054	2.18E-23	2.53E-20
evm.TU.FS_1128.19	14.2038313	3512.347255	-7.95	2.29E-23	2.59E-20
evm.TU.OS_3936.1	2.322146783	1098.250165	-8.8855	3.10E-23	3.32E-20
evm.TU.OS_5091.5	0.955914554	721.3849328	-9.5597	3.04E-23	3.32E-20
evm.TU.FS_748.6	531.652226	0	Inf	4.59E-23	4.79E-20
evm.TU.FS_466.5	0.273345539	533.6753967	-10.931	4.95E-23	4.92E-20
evm.TU.OS_3719.5	0	448.538354	#NAME?	4.92E-23	4.92E-20
evm.TU.OS_4935.10	2.460398771	979.2698872	-8.6367	5.32E-23	5.17E-20
evm.TU.FS_686.39	3.005211263	1133.690958	-8.5593	6.62E-23	6.29E-20
evm.TU.FS_723.74	9.558072229	2480.919122	-8.0199	8.91E-23	8.27E-20
evm.TU.FS_1392.39	3.001350819	1217.121549	-8.6636	1.03E-22	9.39E-20
evm.TU.OS_3586.1	0	436.4111777	#NAME?	1.06E-22	9.43E-20
evm.TU.FS_199.22	1.230643215	675.2193787	-9.0998	1.22E-22	1.06E-19
evm.TU.FS_830.8	0.818550223	635.2168879	-9.6	1.68E-22	1.43E-19
evm.TU.FS_903.28	2.597370908	900.9529514	-8.4383	3.55E-22	2.96E-19
evm.TU.FS_1050.12	447.6068064	0	Inf	4.69E-22	3.84E-19
evm.TU.FS_328.6	1.501614703	707.941827	-8.881	5.20E-22	4.17E-19
evm.TU.FS_496.47	0	371.0853684	#NAME?	1.47E-21	1.16E-18
evm.TU.FS_430.13	0.82042881	501.6155226	-9.256	1.66E-21	1.27E-18
evm.TU.FS_834.1	0.545700149	489.3152995	-9.8084	1.67E-21	1.27E-18
evm.TU.OS_1683.1	1.912923307	739.7400821	-8.5951	2.60E-21	1.94E-18
evm.TU.FS_666.8	537.5613685	0.622252769	9.7547	2.77E-21	2.03E-18
evm.TU.FS_666.9	465.0719334	0.264947151	10.778	2.93E-21	2.11E-18
evm.TU.FS_84.122	0.955914554	516.4787846	-9.0776	3.37E-21	2.38E-18
evm.TU.FS_1387.11	453.190004	0.264947151	10.74	4.43E-21	3.08E-18
evm.TU.FS_558.139	0	339.5793187	#NAME?	4.96E-21	3.40E-18
evm.TU.OS_2451.1	16.80626012	4198.981889	-7.9649	5.34E-21	3.60E-18
evm.TU.FS_165.33	2.461286429	629.0213998	-7.9976	7.15E-21	4.74E-18
evm.TU.FS_395.87	0	330.4007716	#NAME?	7.48E-21	4.88E-18
evm.TU.OS_2760.1	358.1741612	0	Inf	8.24E-21	5.29E-18
evm.TU.FS_147.14	0.410214405	390.1546614	-9.8935	8.47E-21	5.36E-18
evm.TU.OS_4329.2	2427.290797	4.448955702	9.0917	1.00E-20	6.24E-18
evm.TU.FS_656.2	0	320.075852	#NAME?	1.06E-20	6.51E-18
evm.TU.FS_986.36	0.546195613	440.1173554	-9.6543	1.09E-20	6.57E-18
evm.TU.FS_1101.9	0	312.6556657	#NAME?	1.31E-20	7.70E-18
evm.TU.FS_872.4	0	319.3363852	#NAME?	1.30E-20	7.70E-18
evm.TU.FS_65.31	0	315.1871258	#NAME?	1.40E-20	7.94E-18
evm.TU.FS_967.12	4.094629704	914.8760107	-7.8037	1.40E-20	7.94E-18
evm.TU.OS_3514.5	0.272850074	370.8406093	-10.408	1.41E-20	7.94E-18
evm.TU.FS_633.1	45.48726826	5776.542643	-6.9886	1.54E-20	8.45E-18
evm.TU.FS_907.35	4.779779311	1044.39563	-7.7715	1.52E-20	8.45E-18
evm.TU.FS_13.12	1.366232229	561.0512849	-8.6818	2.37E-20	1.29E-17
evm.TU.FS_1145.25	0.273345539	365.5860098	-10.385	2.43E-20	1.30E-17
evm.TU.OS_5091.4	1.64085762	475.1105669	-8.1777	2.54E-20	1.34E-17
evm.TU.FS_112.5	13.79669295	2060.230419	-7.2223	2.60E-20	1.36E-17
evm.TU.FS_183.34	1.639969962	536.3426499	-8.3533	2.74E-20	1.41E-17
evm.TU.FS_647.11	13.37925312	2046.598735	-7.2571	2.90E-20	1.48E-17
evm.TU.FS_1057.14	0	299.7011331	#NAME?	3.36E-20	1.69E-17
evm.TU.FS_1230.22	0	584.7029647	#NAME?	3.99E-20	1.98E-17
evm.TU.OS_3017.3	0.546691077	396.0578529	-9.5008	4.42E-20	2.17E-17
evm.TU.FS_555.199	0	289.9620409	#NAME?	4.79E-20	2.32E-17
evm.TU.OS_3175.11	323.0065996	0	Inf	5.66E-20	2.72E-17
evm.TU.FS_1138.12	0	291.4185524	#NAME?	8.32E-20	3.95E-17
evm.TU.FS_1216.26	560.2110029	1.324735754	8.7241	9.39E-20	4.41E-17
evm.TU.OS_2248.2	13.6575533	1912.47321	-7.1296	1.09E-19	5.07E-17
evm.TU.FS_896.7	1.912820036	496.5372738	-8.0201	1.65E-19	7.58E-17
evm.TU.FS_786.55	4.780274775	6589.785306	-10.429	1.89E-19	8.56E-17
evm.TU.FS_715.7	2.186557769	491.1542005	-7.8114	2.69E-19	1.21E-16
evm.TU.FS_767.7	10.64352696	1471.565152	-7.1112	3.61E-19	1.60E-16
evm.TU.FS_519.1	0.273345539	314.9670812	-10.17	3.72E-19	1.64E-16
evm.TU.OS_3586.3	0	256.1299143	#NAME?	4.18E-19	1.82E-16
evm.TU.FS_497.125	0	849.4296271	#NAME?	4.28E-19	1.84E-16
evm.TU.FS_197.1	2.730978066	582.8241882	-7.7375	4.77E-19	2.03E-16
evm.TU.FS_69.7	3.003828141	627.0981193	-7.7057	5.24E-19	2.21E-16
evm.TU.FS_93.53	0	252.0945072	#NAME?	6.35E-19	2.65E-16
evm.TU.OS_2934.12	405.9350218	0.980386235	8.6937	6.51E-19	2.69E-16
evm.TU.FS_738.1	0	248.4933042	#NAME?	7.89E-19	3.23E-16
evm.TU.FS_418.76	311.5964	0.264947151	10.2	8.73E-19	3.54E-16
evm.TU.FS_482.3	0.546195613	316.048962	-9.1765	9.07E-19	3.64E-16
evm.TU.FS_412.91	2.597267638	493.1850205	-7.569	9.91E-19	3.94E-16
evm.TU.FS_700.55	5.87245946	833.4493667	-7.149	1.20E-18	4.73E-16
evm.TU.OS_2469.4	59.57906539	5364.426754	-6.4925	1.23E-18	4.79E-16
evm.TU.OS_2203.8	879.189647	4.782004814	7.5224	1.38E-18	5.34E-16
evm.TU.FS_370.9	15.02993765	1769.552995	-6.8794	1.64E-18	6.28E-16
evm.TU.OS_4812.3	0.956410018	344.0935936	-8.491	2.04E-18	7.75E-16
evm.TU.FS_551.20	0	347.4893326	#NAME?	2.22E-18	8.34E-16
evm.TU.FS_1142.4	0	225.2122161	#NAME?	2.35E-18	8.76E-16
evm.TU.FS_180.38	0	559.4555685	#NAME?	2.71E-18	1.00E-15
evm.TU.FS_302.35	2.730379331	494.9173313	-7.5019	2.89E-18	1.05E-15
evm.TU.OS_5135.3	0.545700149	298.1657581	-9.0938	2.87E-18	1.05E-15
evm.TU.FS_498.12	0.273345539	262.2336329	-9.9059	3.07E-18	1.10E-15
evm.TU.OS_4991.9	0	228.6239236	#NAME?	3.88E-18	1.38E-15
evm.TU.FS_153.12	283.766869	0.357305619	9.6333	4.01E-18	1.41E-15
evm.TU.FS_831.84	4.097602489	657.4835476	-7.326	3.98E-18	1.41E-15
evm.TU.FS_1381.44	0	228.1535938	#NAME?	4.26E-18	1.48E-15
evm.TU.OS_2121.1	1.092886691	348.2453969	-8.3158	4.36E-18	1.50E-15
evm.TU.FS_942.31	1.776343364	495.2244172	-8.123	4.64E-18	1.59E-15
evm.TU.FS_631.68	0.820036616	316.0585765	-8.5903	5.45E-18	1.85E-15
evm.TU.FS_723.72	289.0148703	0.357305619	9.6598	5.75E-18	1.94E-15
evm.TU.OS_4592.2	0	214.6860127	#NAME?	6.92E-18	2.31E-15
evm.TU.FS_126.16	2.047314852	411.7612088	-7.6519	7.48E-18	2.48E-15
evm.TU.FS_1194.21	0.683559944	277.8679681	-8.6671	8.80E-18	2.87E-15
evm.TU.OS_3232.1	0	210.3597665	#NAME?	8.75E-18	2.87E-15
evm.TU.OS_3422.13	239.5372438	0	Inf	9.17E-18	2.97E-15
evm.TU.FS_103.33	0	212.4401557	#NAME?	1.02E-17	3.26E-15
evm.TU.FS_328.26	229.3253593	0	Inf	1.03E-17	3.30E-15
evm.TU.OS_5040.2	157.0074141	11400.22462	-6.1821	1.45E-17	4.59E-15
evm.TU.FS_958.2	0	202.1855422	#NAME?	1.56E-17	4.91E-15
evm.TU.FS_457.39	0.956905482	378.793271	-8.6288	1.66E-17	5.18E-15
evm.TU.FS_977.45	0	583.6637643	#NAME?	1.78E-17	5.52E-15
evm.TU.OS_1567.1	0.272850074	235.8999672	-9.7559	1.87E-17	5.75E-15
evm.TU.OS_5233.6	0.272850074	231.1601419	-9.7266	1.89E-17	5.75E-15
evm.TU.FS_458.2	0	193.9920891	#NAME?	2.02E-17	6.10E-15
evm.TU.FS_247.51	0.272850074	227.6800331	-9.7047	2.05E-17	6.15E-15
evm.TU.FS_319.35	5.054012507	628.2611661	-6.9578	2.12E-17	6.34E-15
evm.TU.FS_736.27	13.8038151	1183.356968	-6.4217	2.45E-17	7.25E-15
evm.TU.FS_786.59	7.923841296	865.2074181	-6.7707	2.47E-17	7.26E-15
evm.TU.FS_466.15	0	202.9963214	#NAME?	2.53E-17	7.38E-15
evm.TU.FS_28.28	23.20540644	1925.836563	-6.3749	2.70E-17	7.84E-15
evm.TU.FS_73.36	0	197.371541	#NAME?	3.77E-17	1.08E-14
evm.TU.FS_838.18	0.410214405	288.4158943	-9.4576	4.46E-17	1.28E-14
evm.TU.FS_445.48	5.463731448	610.0220832	-6.8028	4.60E-17	1.31E-14
evm.TU.FS_701.87	1.912923307	387.2930633	-7.6615	5.10E-17	1.44E-14
evm.TU.FS_162.28	7.238588419	687.8145018	-6.5702	5.19E-17	1.45E-14
evm.TU.FS_24.43	0	183.6293477	#NAME?	5.46E-17	1.52E-14
evm.TU.FS_985.2	4.785208528	472.2657953	-6.6249	7.39E-17	2.04E-14
evm.TU.FS_1316.20	1.366727694	601.1239526	-8.7808	8.47E-17	2.33E-14
evm.TU.OS_2517.1	2.595389051	367.721326	-7.1465	9.30E-17	2.54E-14
evm.TU.FS_942.41	0	213.8556141	#NAME?	9.66E-17	2.62E-14
evm.TU.FS_1037.13	1.639082304	327.7865575	-7.6437	1.11E-16	3.00E-14
evm.TU.OS_2278.4	1.091400298	293.6491583	-8.0718	1.36E-16	3.64E-14
evm.TU.FS_471.44	1.229755557	276.7908048	-7.8143	1.39E-16	3.69E-14
evm.TU.FS_642.4	2.18676431	352.5295037	-7.3328	1.44E-16	3.80E-14
evm.TU.OS_2065.6	0	220.6499671	#NAME?	1.57E-16	4.12E-14
evm.TU.FS_710.17	5.468376278	503.6486274	-6.5252	1.67E-16	4.33E-14
evm.TU.FS_767.5	1.092391226	268.6725744	-7.9422	1.66E-16	4.33E-14
evm.TU.OS_4738.2	0.272850074	279.2610248	-9.9993	1.72E-16	4.43E-14
evm.TU.FS_1154.14	0	171.3392372	#NAME?	1.85E-16	4.73E-14
evm.TU.OS_4999.9	27.32677032	1820.892031	-6.0582	2.15E-16	5.47E-14
evm.TU.OS_3674.1	0	179.0893598	#NAME?	2.44E-16	6.17E-14
evm.TU.FS_439.4	0.82042881	226.4034706	-8.1083	2.65E-16	6.68E-14
evm.TU.OS_3355.2	13.93781445	5708.071636	-8.6779	2.80E-16	6.99E-14
evm.TU.FS_568.7	0	191.8123282	#NAME?	3.18E-16	7.90E-14
evm.TU.FS_314.8	0	163.7635881	#NAME?	3.24E-16	8.01E-14
evm.TU.OS_2838.5	0.545700149	221.9807266	-8.6681	3.32E-16	8.16E-14
evm.TU.FS_929.12	0.546195613	229.4876647	-8.7148	3.38E-16	8.26E-14
evm.TU.OS_1830.4	0	168.5541206	#NAME?	3.45E-16	8.37E-14
evm.TU.FS_910.23	0	165.6513119	#NAME?	3.54E-16	8.54E-14
evm.TU.FS_1158.7	1.365241301	275.724703	-7.6579	3.73E-16	8.95E-14
evm.TU.FS_331.81	1.365736765	282.564466	-7.6928	4.11E-16	9.80E-14
evm.TU.FS_15.126	0.273345539	202.0248326	-9.5296	4.28E-16	1.02E-13
evm.TU.FS_1051.25	3.55190234	423.5056156	-6.8976	4.41E-16	1.04E-13
evm.TU.OS_2937.4	0	409.80296	#NAME?	5.05E-16	1.18E-13
evm.TU.OS_3961.8	0	165.2688613	#NAME?	5.04E-16	1.18E-13
evm.TU.FS_655.14	1.776343364	262.7607945	-7.2087	6.06E-16	1.41E-13
evm.TU.FS_412.97	1.911829108	292.9191678	-7.2594	6.60E-16	1.52E-13
evm.TU.FS_126.15	0	158.9239438	#NAME?	6.74E-16	1.55E-13
evm.TU.FS_1055.54	133.1501354	7494.816356	-5.8148	7.39E-16	1.69E-13
evm.TU.OS_3874.4	0	158.5098367	#NAME?	7.46E-16	1.69E-13
evm.TU.FS_1187.50	0	160.8006162	#NAME?	7.56E-16	1.71E-13
evm.TU.FS_851.10	0.410214405	184.3957632	-8.8122	7.74E-16	1.74E-13
evm.TU.OS_1605.2	0.545700149	205.9802385	-8.5602	8.32E-16	1.86E-13
evm.TU.FS_48.6	1.093382155	248.5118063	-7.8284	8.46E-16	1.88E-13
evm.TU.FS_1084.66	0	162.777636	#NAME?	8.68E-16	1.92E-13
evm.TU.FS_838.13	0	162.3944081	#NAME?	1.01E-15	2.21E-13
evm.TU.FS_880.51	826.2082654	14.01708443	5.8812	1.02E-15	2.23E-13
evm.TU.FS_537.4	2.18676431	321.057803	-7.1979	1.05E-15	2.28E-13
evm.TU.OS_3524.1	0.273345539	229.0065927	-9.7104	1.30E-15	2.81E-13
evm.TU.OS_3686.3	0	198.87497	#NAME?	1.78E-15	3.83E-13
evm.TU.FS_786.57	0.545700149	201.0184536	-8.525	1.86E-15	3.98E-13
evm.TU.OS_4963.1	5.052133921	442.107462	-6.4514	1.97E-15	4.20E-13
evm.TU.FS_786.58	0	829.2065417	#NAME?	2.05E-15	4.35E-13
evm.TU.FS_75.19	6.82798182	544.3078706	-6.3168	2.18E-15	4.61E-13
evm.TU.FS_672.16	73.13697114	3653.457525	-5.6425	2.26E-15	4.72E-13
evm.TU.FS_741.4	42.32483349	2378.501296	-5.8124	2.26E-15	4.72E-13
evm.TU.FS_401.2	0	148.3610763	#NAME?	2.50E-15	5.20E-13
evm.TU.FS_1127.5	0	144.3546437	#NAME?	2.76E-15	5.72E-13
evm.TU.FS_264.36	2.866856004	331.2768393	-6.8524	3.16E-15	6.51E-13
evm.TU.OS_2461.3	233.319288	11088.19482	-5.5706	3.45E-15	7.07E-13
evm.TU.FS_919.91	206.0346947	0.714611238	8.1715	3.58E-15	7.28E-13
evm.TU.FS_1105.128	0.273345539	169.3905628	-9.2754	3.66E-15	7.42E-13
evm.TU.OS_5088.3	14.47362621	907.9783197	-5.9712	4.06E-15	8.18E-13
evm.TU.FS_1261.14	0.410214405	374.8427343	-9.8357	4.16E-15	8.35E-13
evm.TU.OS_2087.1	0	138.5409767	#NAME?	4.37E-15	8.74E-13
evm.TU.FS_831.173	0	141.6023311	#NAME?	4.47E-15	8.87E-13
evm.TU.OS_1758.2	0	142.8280755	#NAME?	4.48E-15	8.87E-13
evm.TU.FS_736.31	0	144.8635526	#NAME?	4.80E-15	9.46E-13
evm.TU.FS_986.43	487.8605845	2.225719622	7.7761	4.86E-15	9.53E-13
evm.TU.OS_1830.5	0	139.0347555	#NAME?	5.18E-15	1.01E-12
evm.TU.FS_471.43	203.0298338	0.529894301	8.5818	5.22E-15	1.01E-12
evm.TU.FS_554.14	0.410214405	155.9596661	-8.5706	6.39E-15	1.24E-12
evm.TU.FS_598.10	0.545700149	204.8652841	-8.5524	6.50E-15	1.25E-12
evm.TU.OS_4947.2	0.272850074	157.7555393	-9.1754	6.60E-15	1.26E-12
evm.TU.FS_419.22	8.330484181	534.341683	-6.0032	6.66E-15	1.27E-12
evm.TU.FS_551.25	3.690649793	307.6851448	-6.3814	8.15E-15	1.54E-12
evm.TU.OS_2084.43	3.00609892	296.0136056	-6.6216	8.15E-15	1.54E-12
evm.TU.OS_3570.4	170.0937526	0.357305619	8.895	8.33E-15	1.57E-12
evm.TU.OS_4499.7	0	155.1730324	#NAME?	8.39E-15	1.57E-12
evm.TU.FS_1122.174	23.35713923	1256.83402	-5.7498	8.63E-15	1.61E-12
evm.TU.FS_1327.19	1645.164032	31.91905972	5.6877	9.16E-15	1.70E-12
evm.TU.FS_129.1	144.9356824	0	Inf	9.41E-15	1.74E-12
evm.TU.OS_3759.6	0	134.9171832	#NAME?	9.48E-15	1.74E-12
evm.TU.FS_413.62	0.545700149	176.9348043	-8.3409	9.92E-15	1.81E-12
evm.TU.OS_2522.3	0	231.2344765	#NAME?	9.90E-15	1.81E-12
evm.TU.FS_1337.2	0	133.0964644	#NAME?	1.10E-14	1.99E-12
evm.TU.FS_348.11	0.272850074	156.1903823	-9.161	1.10E-14	1.99E-12
evm.TU.FS_65.30	0	136.0610316	#NAME?	1.16E-14	2.09E-12
evm.TU.FS_49.113	0	130.4778923	#NAME?	1.17E-14	2.10E-12
evm.TU.FS_1271.57	0	130.8611102	#NAME?	1.18E-14	2.10E-12
evm.TU.OS_2645.1	1.366232229	223.0719125	-7.3512	1.21E-14	2.14E-12
evm.TU.OS_4689.4	0.546691077	173.069482	-8.3064	1.38E-14	2.44E-12
evm.TU.OS_2265.5	0	544.9376513	#NAME?	1.46E-14	2.58E-12
evm.TU.OS_3075.12	7.241953398	451.4723621	-5.9621	1.48E-14	2.60E-12
evm.TU.FS_1105.46	141.1009998	0	Inf	1.54E-14	2.70E-12
evm.TU.FS_254.3	0.546691077	218.6340186	-8.6436	1.61E-14	2.79E-12
evm.TU.FS_304.8	2.594005929	284.0212363	-6.7747	1.61E-14	2.79E-12
evm.TU.FS_1216.5	4678.225897	6.264707386	9.5445	1.63E-14	2.79E-12
evm.TU.FS_1344.6	0.272850074	153.2886302	-9.1339	1.62E-14	2.79E-12
evm.TU.FS_451.2	185.6189342	0	Inf	1.66E-14	2.84E-12
evm.TU.OS_1499.5	16.11062338	870.1712286	-5.7552	1.88E-14	3.21E-12
evm.TU.OS_4274.6	2.728500745	280.5238032	-6.6839	1.94E-14	3.29E-12
evm.TU.FS_1038.30	40.41347896	1917.497699	-5.5682	2.00E-14	3.38E-12
evm.TU.OS_5092.5	16.12728351	880.5570783	-5.7708	2.09E-14	3.53E-12
evm.TU.OS_3855.4	0.272850074	416.7533351	-10.577	2.22E-14	3.72E-12
evm.TU.OS_3075.11	0	125.9001833	#NAME?	2.24E-14	3.75E-12
evm.TU.OS_4308.1	3.960238159	338.2182085	-6.4162	2.33E-14	3.88E-12
evm.TU.FS_59.5	7.913147624	541.1976533	-6.0958	2.37E-14	3.93E-12
evm.TU.FS_977.42	27.31933836	1241.547924	-5.5061	2.68E-14	4.42E-12
evm.TU.OS_4786.1	19.51585084	1548.798409	-6.3104	2.76E-14	4.54E-12
evm.TU.FS_1055.11	1.093382155	227.7889183	-7.7028	3.13E-14	5.12E-12
evm.TU.FS_903.11	0	120.267932	#NAME?	3.14E-14	5.13E-12
evm.TU.OS_3044.1	0	123.195566	#NAME?	3.55E-14	5.77E-12
evm.TU.FS_102.24	0	123.0929839	#NAME?	3.66E-14	5.93E-12
evm.TU.FS_597.170	15.29692453	756.279062	-5.6276	3.85E-14	6.20E-12
evm.TU.FS_1055.37	0	119.5395267	#NAME?	4.00E-14	6.41E-12
evm.TU.OS_2708.7	0	122.2118683	#NAME?	4.02E-14	6.41E-12
evm.TU.OS_4646.3	0	121.658007	#NAME?	4.02E-14	6.41E-12
evm.TU.FS_730.8	0	146.1116789	#NAME?	4.20E-14	6.67E-12
evm.TU.FS_572.99	0.820036616	175.9516856	-7.7453	4.32E-14	6.83E-12
evm.TU.OS_3130.5	4.098985611	320.3961337	-6.2884	4.58E-14	7.22E-12
evm.TU.FS_767.1	3.552005611	1600.983311	-8.8161	4.69E-14	7.36E-12
evm.TU.OS_4032.3	0.272850074	138.7921298	-8.9906	4.84E-14	7.57E-12
evm.TU.FS_447.5	0	120.702954	#NAME?	5.06E-14	7.88E-12
evm.TU.OS_2098.3	1.774464777	213.1475854	-6.9083	6.01E-14	9.32E-12
evm.TU.OS_4433.3	0	116.1117707	#NAME?	6.66E-14	1.03E-11
evm.TU.OS_4386.1	23.76654836	1045.185562	-5.4587	6.72E-14	1.04E-11
evm.TU.FS_1381.25	0.272850074	138.0527035	-8.9829	6.80E-14	1.04E-11
evm.TU.FS_1025.12	2.183791524	242.2071232	-6.7933	6.86E-14	1.05E-11
evm.TU.FS_614.39	0	119.8662022	#NAME?	7.49E-14	1.14E-11
evm.TU.FS_162.3	0	134.1151403	#NAME?	8.62E-14	1.31E-11
evm.TU.FS_931.15	235.1194368	0	Inf	8.67E-14	1.31E-11
evm.TU.FS_304.28	2.594005929	245.6613604	-6.5653	8.73E-14	1.32E-11
evm.TU.OS_1847.1	1.092391226	450.0449539	-8.6864	8.93E-14	1.34E-11
evm.TU.FS_919.50	0.82042881	145.8500431	-7.4739	9.34E-14	1.40E-11
evm.TU.OS_5210.1	1.503988753	304.6751947	-7.6623	9.46E-14	1.41E-11
evm.TU.OS_4088.6	1.364745837	186.8754493	-7.0973	9.82E-14	1.46E-11
evm.TU.OS_5178.4	0.273345539	137.1266152	-8.9706	9.95E-14	1.47E-11
evm.TU.FS_1261.43	1.092391226	180.2980592	-7.3668	1.01E-13	1.48E-11
evm.TU.FS_896.8	0	110.9465581	#NAME?	1.10E-13	1.62E-11
evm.TU.OS_1941.4	5.19048918	351.6786284	-6.0822	1.33E-13	1.96E-11
evm.TU.FS_395.79	3.004323605	263.0896439	-6.4524	1.35E-13	1.97E-11
evm.TU.FS_677.13	6.694581204	401.3546122	-5.9057	1.43E-13	2.08E-11
evm.TU.FS_715.4	0	111.1585434	#NAME?	1.43E-13	2.08E-11
evm.TU.FS_46.134	2.594501394	244.2767609	-6.5569	1.54E-13	2.22E-11
evm.TU.OS_4477.2	0	108.4550635	#NAME?	1.57E-13	2.26E-11
evm.TU.FS_170.24	12.57108676	549.4849824	-5.4499	1.59E-13	2.28E-11
evm.TU.FS_29.3	0	107.8868393	#NAME?	1.62E-13	2.31E-11
evm.TU.OS_3596.3	0.273345539	125.9473503	-8.8479	1.64E-13	2.34E-11
evm.TU.OS_4081.4	92.62897821	3421.982014	-5.2072	1.68E-13	2.39E-11
evm.TU.FS_62.161	614.4020211	0	Inf	1.71E-13	2.41E-11
evm.TU.OS_4274.4	8.610374026	761.2705424	-6.4662	1.70E-13	2.41E-11
evm.TU.FS_497.67	2.458127992	239.9135205	-6.6088	1.72E-13	2.41E-11
evm.TU.FS_390.11	0	114.1928583	#NAME?	1.73E-13	2.42E-11
evm.TU.FS_498.1	31.15340132	1199.583016	-5.267	1.74E-13	2.43E-11
evm.TU.FS_808.36	13.3837123	605.6270989	-5.4999	1.84E-13	2.56E-11
evm.TU.FS_1113.60	3.00372487	239.8758199	-6.3194	1.86E-13	2.58E-11
evm.TU.FS_410.1	0	110.3736261	#NAME?	1.98E-13	2.74E-11
evm.TU.OS_4771.2	185.8104701	1.059788603	7.4539	2.00E-13	2.76E-11
evm.TU.OS_1534.8	0.545700149	142.0508879	-8.0241	2.04E-13	2.80E-11
evm.TU.FS_681.16	0	171.7153342	#NAME?	2.07E-13	2.84E-11
evm.TU.FS_1176.6	2.04830578	208.9012598	-6.6722	2.28E-13	3.12E-11
evm.TU.FS_1390.12	381.3860295	2.754786076	7.1132	2.40E-13	3.26E-11
evm.TU.FS_497.94	12.5698278	612.4152263	-5.6065	2.47E-13	3.35E-11
evm.TU.FS_1032.12	0	106.3961276	#NAME?	2.52E-13	3.40E-11
evm.TU.FS_1105.55	119.9783948	0	Inf	2.72E-13	3.66E-11
evm.TU.FS_1367.77	0	107.1049338	#NAME?	2.79E-13	3.75E-11
evm.TU.FS_1003.6	2.322146783	219.0004001	-6.5593	2.87E-13	3.84E-11
evm.TU.FS_657.52	66.20737972	2586.389157	-5.2878	3.08E-13	4.11E-11
evm.TU.FS_926.2	4.639442195	307.7096505	-6.0515	3.13E-13	4.16E-11
evm.TU.FS_925.75	0.683064479	137.6912688	-7.6552	3.22E-13	4.27E-11
evm.TU.FS_1309.12	2610.508637	85.90392559	4.9255	3.28E-13	4.33E-11
evm.TU.OS_2713.4	0	107.0985904	#NAME?	3.32E-13	4.38E-11
evm.TU.FS_960.39	4.643694832	295.9314401	-5.9938	3.72E-13	4.89E-11
evm.TU.FS_216.13	0	104.3104516	#NAME?	3.87E-13	5.07E-11
evm.TU.FS_46.129	6.693487005	739.1385665	-6.7869	3.93E-13	5.12E-11
evm.TU.FS_808.8	3.690051058	3189.939495	-9.7557	4.04E-13	5.23E-11
evm.TU.FS_926.5	6.010422525	333.161891	-5.7926	4.05E-13	5.23E-11
evm.TU.OS_5066.2	0.546691077	141.8851712	-8.0198	4.03E-13	5.23E-11
evm.TU.FS_497.32	0.955914554	151.3325759	-7.3066	4.22E-13	5.44E-11
evm.TU.FS_1122.84	15.56215699	714.4763706	-5.5208	4.31E-13	5.54E-11
evm.TU.FS_1240.4	1.638979033	171.3590651	-6.7081	4.64E-13	5.94E-11
evm.TU.FS_736.30	9.018193491	395.5961215	-5.455	4.75E-13	6.07E-11
evm.TU.OS_4027.1	1444.035494	42.00081525	5.1035	5.08E-13	6.46E-11
evm.TU.FS_418.57	2.457529257	207.4635099	-6.3995	5.36E-13	6.81E-11
evm.TU.FS_1113.144	143.0820071	0	Inf	5.56E-13	7.03E-11
evm.TU.FS_266.5	0	103.727057	#NAME?	5.70E-13	7.15E-11
evm.TU.FS_571.25	154.5171227	4707.4768	-4.9291	5.70E-13	7.15E-11
evm.TU.OS_1405.9	21.86334868	816.9954757	-5.2237	5.71E-13	7.15E-11
evm.TU.OS_2086.7	1.639474497	172.8778833	-6.7204	6.07E-13	7.59E-11
evm.TU.FS_1165.13	1.093774348	560.574612	-9.0014	6.65E-13	8.29E-11
evm.TU.FS_550.41	3.279939923	226.7318421	-6.1112	6.78E-13	8.42E-11
evm.TU.FS_203.15	108.3354778	0	Inf	6.86E-13	8.50E-11
evm.TU.FS_925.9	2.593510465	208.9602755	-6.3322	7.95E-13	9.82E-11
evm.TU.FS_136.33	110.2703036	0	Inf	8.60E-13	1.06E-10
evm.TU.FS_646.9	0	255.549104	#NAME?	8.60E-13	1.06E-10
evm.TU.FS_1212.19	1.364250372	163.9811194	-6.9093	8.66E-13	1.06E-10
evm.TU.FS_1380.6	6.972757225	300.4984279	-5.4295	8.96E-13	1.09E-10
evm.TU.FS_155.14	84.67460496	2648.764155	-4.9672	9.19E-13	1.12E-10
evm.TU.OS_2453.2	0	177.7646139	#NAME?	1.00E-12	1.21E-10
evm.TU.FS_190.29	3.549032825	244.0374967	-6.1035	1.01E-12	1.22E-10
evm.TU.FS_1105.100	0	96.98016067	#NAME?	1.11E-12	1.34E-10
evm.TU.FS_1212.31	19.40391995	668.311066	-5.1061	1.13E-12	1.36E-10
evm.TU.OS_4433.4	22.95303516	733.4011514	-4.9978	1.17E-12	1.40E-10
evm.TU.FS_761.8	0.273345539	114.6348328	-8.7121	1.19E-12	1.43E-10
evm.TU.FS_1167.35	20.90000217	745.522341	-5.1567	1.22E-12	1.46E-10
evm.TU.FS_159.5	0	103.2385549	#NAME?	1.26E-12	1.50E-10
evm.TU.FS_692.173	2.729491673	216.1662217	-6.3074	1.31E-12	1.55E-10
evm.TU.OS_3592.1	2.18676431	197.7916921	-6.499	1.33E-12	1.57E-10
evm.TU.FS_992.15	2.047810316	190.4065246	-6.5389	1.42E-12	1.68E-10
evm.TU.FS_266.2	0	96.26334527	#NAME?	1.48E-12	1.74E-10
evm.TU.FS_118.5	0	98.47886165	#NAME?	1.52E-12	1.78E-10
evm.TU.FS_597.107	121.4712571	0.264947151	8.8407	1.52E-12	1.78E-10
evm.TU.FS_195.11	4.370555834	255.8299989	-5.8712	1.62E-12	1.89E-10
evm.TU.FS_497.1	0	944.525433	#NAME?	1.72E-12	2.00E-10
evm.TU.FS_1139.37	0.272850074	186.1671313	-9.4143	1.74E-12	2.01E-10
evm.TU.FS_1165.28	0	93.404372	#NAME?	1.77E-12	2.04E-10
evm.TU.FS_1176.5	0	93.41372726	#NAME?	1.88E-12	2.17E-10
evm.TU.FS_907.23	23.91173685	790.0639922	-5.0462	1.89E-12	2.17E-10
evm.TU.FS_903.6	0.82042881	120.7738391	-7.2017	1.92E-12	2.20E-10
evm.TU.FS_497.51	0	96.41662439	#NAME?	2.07E-12	2.37E-10
evm.TU.OS_1765.4	1.640073232	169.229564	-6.6891	2.14E-12	2.44E-10
evm.TU.FS_369.32	34.85464151	1553.92732	-5.4784	2.19E-12	2.50E-10
evm.TU.FS_827.57	0.272850074	106.8879713	-8.6138	2.38E-12	2.70E-10
evm.TU.FS_464.1	16.39119434	585.2527772	-5.1581	2.48E-12	2.81E-10
evm.TU.FS_1191.51	4.372826614	235.8914295	-5.7534	2.50E-12	2.82E-10
evm.TU.FS_410.4	0	94.21351565	#NAME?	2.53E-12	2.83E-10
evm.TU.FS_48.5	0	89.83020858	#NAME?	2.52E-12	2.83E-10
evm.TU.OS_4958.4	0.545700149	120.8193201	-7.7905	2.52E-12	2.83E-10
evm.TU.FS_385.11	0.273345539	105.7107399	-8.5952	2.68E-12	2.99E-10
evm.TU.OS_4430.27	131.8604309	0.529894301	7.9591	2.69E-12	2.99E-10
evm.TU.FS_314.66	101.1088002	0	Inf	2.79E-12	3.10E-10
evm.TU.FS_451.58	117.9029627	0.264947151	8.7977	2.90E-12	3.22E-10
evm.TU.FS_896.101	2.051072024	154.9538557	-6.2393	3.07E-12	3.39E-10
evm.TU.OS_4547.1	32.5161653	1019.525893	-4.9706	3.26E-12	3.59E-10
evm.TU.FS_120.56	4.645573418	234.9259244	-5.6602	3.29E-12	3.61E-10
evm.TU.OS_5225.3	242.1272048	4.292634508	5.8178	3.32E-12	3.64E-10
evm.TU.FS_1047.30	16.93897962	596.882036	-5.139	3.34E-12	3.65E-10
evm.TU.FS_977.22	0	92.27012797	#NAME?	3.47E-12	3.78E-10
evm.TU.OS_4348.18	41.95291371	1279.696741	-4.9309	3.71E-12	4.04E-10
evm.TU.OS_3585.1	20.35915339	694.8945862	-5.093	3.78E-12	4.10E-10
evm.TU.FS_1068.10	0.273345539	190.3122615	-9.4434	3.84E-12	4.15E-10
evm.TU.FS_1274.18	2.593510465	186.5931276	-6.1688	3.84E-12	4.15E-10
evm.TU.FS_1367.79	0	92.09530469	#NAME?	3.87E-12	4.16E-10
evm.TU.OS_4378.2	2.182800596	182.1259291	-6.3826	4.05E-12	4.35E-10
evm.TU.FS_831.165	10.64590101	436.2115195	-5.3567	4.09E-12	4.38E-10
evm.TU.OS_3453.3	0	103.2490274	#NAME?	4.15E-12	4.43E-10
evm.TU.OS_4149.1_evm.TU.OS_4149.2	1.501614703	373.1489017	-7.9571	4.51E-12	4.80E-10
evm.TU.OS_3900.2	8.054867862	333.5575464	-5.3719	4.55E-12	4.83E-10
evm.TU.OS_4601.4	0	87.62157422	#NAME?	4.70E-12	4.99E-10
evm.TU.OS_2942.4	0	88.75549859	#NAME?	4.80E-12	5.08E-10
evm.TU.OS_4308.2	12.28488004	443.0610579	-5.1725	5.19E-12	5.47E-10
evm.TU.FS_711.7	1.091895762	134.9097426	-6.949	5.31E-12	5.59E-10
evm.TU.FS_484.7	0	89.16188606	#NAME?	6.09E-12	6.39E-10
evm.TU.FS_1261.30	0	88.10844085	#NAME?	6.11E-12	6.40E-10
evm.TU.OS_2191.2	0	85.95497249	#NAME?	6.62E-12	6.91E-10
evm.TU.FS_1105.32	9.158035142	329.6800561	-5.1699	6.73E-12	7.01E-10
evm.TU.FS_1262.6	0	84.24839523	#NAME?	7.00E-12	7.27E-10
evm.TU.FS_862.4	628.1263971	0.450491934	10.445	7.24E-12	7.50E-10
evm.TU.FS_762.9	120.9094341	0.529894301	7.834	7.36E-12	7.61E-10
evm.TU.OS_3582.1	0.546691077	156.4517288	-8.1608	7.62E-12	7.86E-10
evm.TU.FS_814.132	1.093278884	126.678717	-6.8564	7.96E-12	8.19E-10
evm.TU.OS_2197.5	0.273345539	278.0174071	-9.9902	8.07E-12	8.28E-10
evm.TU.FS_1032.11	4.509798751	230.4874312	-5.6755	8.19E-12	8.38E-10
evm.TU.FS_1167.144	247.6608572	5.363723518	5.529	8.26E-12	8.43E-10
evm.TU.FS_168.9	119.01988	0.450491934	8.0455	8.28E-12	8.43E-10
evm.TU.FS_1242.14	2.45911892	178.6438448	-6.1828	8.52E-12	8.65E-10
evm.TU.FS_1241.2	0.273345539	98.67572698	-8.4958	8.94E-12	9.06E-10
evm.TU.OS_4547.3	0	174.2273737	#NAME?	9.03E-12	9.13E-10
evm.TU.FS_437.1	286.3900238	7.352063884	5.2837	9.19E-12	9.27E-10
evm.TU.FS_721.1	21.59446232	658.2478795	-4.9299	1.00E-11	1.01E-09
evm.TU.FS_1316.8	0.272850074	163.2711153	-9.2249	1.01E-11	1.01E-09
evm.TU.FS_1377.21	3.959639424	204.0732657	-5.6876	1.01E-11	1.01E-09
evm.TU.FS_1153.57	42.0929213	1280.836221	-4.9274	1.04E-11	1.04E-09
evm.TU.OS_3622.5	987.2789903	31.42005477	4.9737	1.07E-11	1.07E-09
evm.TU.FS_1287.20	5.737964644	246.4959081	-5.4249	1.09E-11	1.08E-09
evm.TU.OS_2823.2	4.373714272	218.1652838	-5.6404	1.13E-11	1.12E-09
evm.TU.FS_540.14	0	81.96421836	#NAME?	1.15E-11	1.13E-09
evm.TU.OS_1869.2	4.231106376	216.5817354	-5.6777	1.28E-11	1.26E-09
evm.TU.OS_4097.5	0	125.5006376	#NAME?	1.30E-11	1.28E-09
evm.TU.FS_1040.1	238.2195672	5865.948026	-4.622	1.31E-11	1.29E-09
evm.TU.OS_3490.4	106.1792663	2630.094826	-4.6305	1.36E-11	1.33E-09
evm.TU.FS_1044.10	16.94461538	912.3103576	-5.7506	1.47E-11	1.44E-09
evm.TU.FS_782.4	0	263.3286288	#NAME?	1.56E-11	1.52E-09
evm.TU.FS_873.17	0	103.1651765	#NAME?	1.58E-11	1.53E-09
evm.TU.FS_1371.12	2.459407843	220.5768477	-6.4868	1.70E-11	1.64E-09
evm.TU.FS_302.37	0	80.79856673	#NAME?	1.69E-11	1.64E-09
evm.TU.FS_392.18	15.43893369	464.0179329	-4.9095	1.72E-11	1.66E-09
evm.TU.FS_468.20	327.6450926	9.29822456	5.139	1.73E-11	1.66E-09
evm.TU.FS_753.4	37.39313573	1040.507148	-4.7984	1.85E-11	1.78E-09
evm.TU.OS_3626.10	1.913810965	517.840892	-8.0799	1.85E-11	1.78E-09
evm.TU.FS_124.2	8.325343886	329.8567737	-5.3082	1.86E-11	1.79E-09
evm.TU.FS_93.42	0	81.71994725	#NAME?	1.95E-11	1.86E-09
evm.TU.OS_2887.4	0.545700149	105.8775135	-7.6001	1.95E-11	1.86E-09
evm.TU.FS_171.11	6.008151745	266.5317628	-5.4712	2.01E-11	1.91E-09
evm.TU.FS_1148.6	0	78.11437622	#NAME?	2.07E-11	1.97E-09
evm.TU.FS_207.44	365.6049225	12.38604968	4.8835	2.12E-11	2.00E-09
evm.TU.FS_385.3	1042.540849	24407.07217	-4.5491	2.22E-11	2.10E-09
evm.TU.OS_4129.1	5.054796894	213.5845728	-5.401	2.28E-11	2.15E-09
evm.TU.FS_331.22	0	315.2933963	#NAME?	2.29E-11	2.15E-09
evm.TU.OS_3139.13	3.002341748	182.8799672	-5.9287	2.30E-11	2.16E-09
evm.TU.FS_762.6	84.6974578	0	Inf	2.35E-11	2.20E-09
evm.TU.OS_2401.5	0	84.34791487	#NAME?	2.35E-11	2.20E-09
evm.TU.OS_2979.1	0	79.13113715	#NAME?	2.44E-11	2.28E-09
evm.TU.OS_3109.1	272.4214279	5952.026159	-4.4495	2.45E-11	2.28E-09
evm.TU.FS_896.38	0	80.1018686	#NAME?	2.52E-11	2.34E-09
evm.TU.OS_2720.2	0	78.57533065	#NAME?	2.55E-11	2.36E-09
evm.TU.FS_1270.26	753.7746112	29.42039386	4.6792	2.56E-11	2.36E-09
evm.TU.FS_915.91	0	81.9225773	#NAME?	2.56E-11	2.36E-09
evm.TU.FS_829.2	0	103.3516095	#NAME?	2.61E-11	2.40E-09
evm.TU.OS_4588.47	9.424258529	310.0842203	-5.0401	2.67E-11	2.45E-09
evm.TU.OS_5068.7	1.638979033	165.7383733	-6.66	2.88E-11	2.63E-09
evm.TU.OS_3422.16	18.71294893	530.0989076	-4.8242	2.89E-11	2.64E-09
evm.TU.FS_1122.153	0	76.91921154	#NAME?	2.99E-11	2.73E-09
evm.TU.FS_1287.16	46.57610885	1150.837077	-4.6269	3.35E-11	3.05E-09
evm.TU.OS_2341.6	6.696645442	241.9261479	-5.175	3.53E-11	3.21E-09
evm.TU.OS_2365.2	26.62194719	738.9213542	-4.7947	3.61E-11	3.27E-09
evm.TU.FS_1121.19	4.641816245	363.1171156	-6.2896	3.63E-11	3.28E-09
evm.TU.OS_2881.5	129.6436697	3135.111793	-4.5959	3.64E-11	3.29E-09
evm.TU.FS_597.151	107.2275206	0.900983868	6.895	3.70E-11	3.33E-09
evm.TU.OS_3422.22	4.915657248	216.3065546	-5.4595	3.72E-11	3.34E-09
evm.TU.FS_41.41	0	77.20592159	#NAME?	3.89E-11	3.48E-09
evm.TU.OS_1802.3	5.190984644	226.9967993	-5.4505	3.91E-11	3.50E-09
evm.TU.FS_1271.11	3.549032825	216.4328344	-5.9303	4.12E-11	3.67E-09
evm.TU.OS_2651.2	1.366727694	126.9980023	-6.5379	4.21E-11	3.75E-09
evm.TU.FS_1041.23	0	76.95806978	#NAME?	4.26E-11	3.78E-09
evm.TU.FS_112.38	5.19275996	210.8270542	-5.3434	4.27E-11	3.79E-09
evm.TU.FS_56.12	7.241953398	254.476289	-5.135	4.29E-11	3.79E-09
evm.TU.OS_2401.7	1569.409898	11.37312846	7.1084	4.29E-11	3.79E-09
evm.TU.FS_1304.2	0.683559944	96.38908671	-7.1397	4.41E-11	3.88E-09
evm.TU.FS_1021.1	46.72724291	1105.847779	-4.5647	4.51E-11	3.96E-09
evm.TU.FS_686.40	0	76.60573124	#NAME?	4.53E-11	3.98E-09
evm.TU.FS_1318.90	0.410214405	86.43937572	-7.7192	4.60E-11	4.03E-09
evm.TU.FS_540.5	0	436.7290356	#NAME?	4.85E-11	4.24E-09
evm.TU.FS_412.121	2014.818779	59.41424809	5.0837	5.14E-11	4.48E-09
evm.TU.FS_996.13	80.73928388	0	Inf	5.16E-11	4.49E-09
evm.TU.FS_1047.7	203.4736146	0.357305619	9.1535	5.35E-11	4.65E-09
evm.TU.OS_4386.3	95.21821515	0.450491934	7.7236	5.39E-11	4.67E-09
evm.TU.FS_24.59	64.05294357	1418.931046	-4.4694	5.49E-11	4.74E-09
evm.TU.FS_314.86	11.74661185	376.5006272	-5.0023	5.51E-11	4.75E-09
evm.TU.OS_3338.2	12.83702122	382.8326283	-4.8983	5.51E-11	4.75E-09
evm.TU.OS_3580.8	0.272850074	89.22997795	-8.3533	6.18E-11	5.31E-09
evm.TU.FS_504.27	107.4057393	3066.005502	-4.8352	6.22E-11	5.33E-09
evm.TU.OS_1644.20	0	74.24712915	#NAME?	6.31E-11	5.40E-09
evm.TU.OS_3355.1	13.10165495	388.5346978	-4.8902	6.32E-11	5.40E-09
evm.TU.FS_739.127	6.00744974	231.6803613	-5.2692	6.41E-11	5.46E-09
evm.TU.FS_1032.23	33.88941641	787.4426675	-4.5383	6.57E-11	5.57E-09
evm.TU.OS_2084.24	202.1813307	5.376679618	5.2328	6.56E-11	5.57E-09
evm.TU.OS_3891.14	1.776942099	136.6031146	-6.2644	6.69E-11	5.67E-09
evm.TU.FS_502.22	235.2848557	5.510399999	5.4161	7.04E-11	5.95E-09
evm.TU.OS_1927.2	79.24192182	0	Inf	7.05E-11	5.95E-09
evm.TU.FS_180.44	0	103.4984745	#NAME?	7.07E-11	5.95E-09
evm.TU.FS_419.35	14.06361834	425.7192876	-4.9199	7.08E-11	5.95E-09
evm.TU.FS_638.20	0.683559944	93.47963513	-7.0954	7.23E-11	6.05E-09
evm.TU.OS_2112.5	10.92983695	332.3664304	-4.9264	7.23E-11	6.05E-09
evm.TU.FS_1298.1	2.728500745	407.1652273	-7.2214	7.34E-11	6.13E-09
evm.TU.OS_4281.2	2.867743662	156.9416476	-5.7742	7.45E-11	6.21E-09
evm.TU.OS_3835.6	0.272850074	85.31561432	-8.2886	7.66E-11	6.37E-09
evm.TU.OS_1822.2	0	96.07700285	#NAME?	7.82E-11	6.49E-09
evm.TU.OS_3752.3	1.091400298	131.1021003	-6.9084	8.50E-11	7.04E-09
evm.TU.FS_1380.4	0	71.12374712	#NAME?	8.77E-11	7.25E-09
evm.TU.FS_319.33	19.38719833	493.7298557	-4.6705	8.86E-11	7.31E-09
evm.TU.OS_2226.24	0.818550223	120.010365	-7.1959	9.09E-11	7.49E-09
evm.TU.OS_4717.3	2.185174646	141.0426345	-6.0122	9.22E-11	7.58E-09
evm.TU.OS_1772.3	0	91.49627192	#NAME?	9.31E-11	7.64E-09
evm.TU.FS_744.14	15.29494267	430.3388568	-4.8143	9.36E-11	7.65E-09
evm.TU.OS_4114.4	0	71.23042793	#NAME?	9.35E-11	7.65E-09
evm.TU.FS_66.3	0.545700149	95.85390566	-7.4566	9.56E-11	7.78E-09
evm.TU.FS_675.12	797.960987	33.62701329	4.5686	9.56E-11	7.78E-09
evm.TU.FS_49.116	185.4474664	3879.544079	-4.3868	9.60E-11	7.80E-09
evm.TU.FS_707.14	396.7292341	7549.263167	-4.2501	9.79E-11	7.93E-09
evm.TU.FS_681.13	0.545700149	91.33220057	-7.3869	1.02E-10	8.28E-09
evm.TU.FS_180.13	2.732257917	136.9082862	-5.647	1.05E-10	8.48E-09
evm.TU.FS_686.42	2.460398771	138.7692297	-5.8177	1.05E-10	8.48E-09
evm.TU.FS_724.5	0.410214405	81.5462614	-7.6351	1.08E-10	8.70E-09
evm.TU.FS_1113.162	0.818550223	100.4749318	-6.9395	1.08E-10	8.70E-09
evm.TU.FS_328.40	0	72.74097778	#NAME?	1.11E-10	8.92E-09
evm.TU.FS_221.3	0.273345539	80.51570646	-8.2024	1.13E-10	9.04E-09
evm.TU.OS_2952.8	588.8401302	2.132533306	8.1092	1.13E-10	9.04E-09
evm.TU.OS_3174.7	0	73.03018144	#NAME?	1.13E-10	9.04E-09
evm.TU.FS_807.10	0	72.83553034	#NAME?	1.15E-10	9.13E-09
evm.TU.FS_103.11	1551.240237	28592.08845	-4.2041	1.20E-10	9.51E-09
evm.TU.FS_396.36	1.639082304	122.1727207	-6.2199	1.23E-10	9.78E-09
evm.TU.FS_973.62	419.9595589	8664.100059	-4.3667	1.25E-10	9.86E-09
evm.TU.FS_116.31	9.825472196	300.9122755	-4.9367	1.29E-10	1.02E-08
evm.TU.FS_683.7	934.5789396	42.1579643	4.4704	1.29E-10	1.02E-08
evm.TU.FS_1041.26	5.185142344	337.0828467	-6.0226	1.33E-10	1.04E-08
evm.TU.FS_1094.66	478.6485833	18.47486706	4.6953	1.35E-10	1.06E-08
evm.TU.FS_1321.11	0	70.31896143	#NAME?	1.36E-10	1.06E-08
evm.TU.FS_1142.42	2970.222137	152.8963366	4.2799	1.39E-10	1.08E-08
evm.TU.FS_41.9	99.33871226	0.900983868	6.7847	1.39E-10	1.08E-08
evm.TU.OS_4839.2	0	69.17978053	#NAME?	1.39E-10	1.08E-08
evm.TU.OS_4851.5	0	70.43752156	#NAME?	1.40E-10	1.09E-08
evm.TU.FS_660.34	0	72.35278281	#NAME?	1.45E-10	1.12E-08
evm.TU.OS_3916.12	7.368830598	249.702532	-5.0826	1.46E-10	1.13E-08
evm.TU.FS_660.38	11.89109834	327.2635452	-4.7825	1.49E-10	1.15E-08
evm.TU.FS_555.33	101.7125916	2845.073999	-4.8059	1.51E-10	1.17E-08
evm.TU.FS_677.23	0	67.78393095	#NAME?	1.51E-10	1.17E-08
evm.TU.FS_11.20	74.87691936	0	Inf	1.55E-10	1.19E-08
evm.TU.FS_8.2	18.58278914	961.7298654	-5.6936	1.55E-10	1.19E-08
evm.TU.OS_1685.5	51.90957723	1054.690108	-4.3447	1.55E-10	1.19E-08
evm.TU.OS_4319.10	0	71.04680816	#NAME?	1.55E-10	1.19E-08
evm.TU.FS_978.17	3.95914396	174.7592433	-5.464	1.67E-10	1.27E-08
evm.TU.FS_1195.3	73.49297458	0	Inf	1.72E-10	1.31E-08
evm.TU.FS_412.96	8.199746538	292.6583601	-5.1575	1.77E-10	1.35E-08
evm.TU.FS_1098.27	3.41453801	169.0290978	-5.6294	1.78E-10	1.35E-08
evm.TU.OS_4333.14	2.732361188	346.9450186	-6.9884	1.83E-10	1.39E-08
evm.TU.FS_933.2	33.32154453	733.2016915	-4.4597	1.88E-10	1.42E-08
evm.TU.FS_596.68	0	66.53528618	#NAME?	1.96E-10	1.48E-08
evm.TU.OS_3818.2	4.098097953	210.4945131	-5.6827	1.97E-10	1.49E-08
evm.TU.OS_1819.2	12.83146785	337.621319	-4.7176	1.99E-10	1.50E-08
evm.TU.FS_497.77	0	65.7906235	#NAME?	2.10E-10	1.58E-08
evm.TU.FS_1104.21	234.4745404	4124.246506	-4.1366	2.12E-10	1.59E-08
evm.TU.FS_1302.261	0	67.14043354	#NAME?	2.16E-10	1.62E-08
evm.TU.FS_65.27	0	66.65740663	#NAME?	2.17E-10	1.62E-08
evm.TU.FS_63.75	12.01935866	325.671678	-4.76	2.20E-10	1.64E-08
evm.TU.FS_609.15	5.598824998	216.3704974	-5.2722	2.35E-10	1.75E-08
evm.TU.FS_639.2	180.1027682	3.825875085	5.5569	2.41E-10	1.79E-08
evm.TU.FS_1357.2	237.5948619	4363.734294	-4.199	2.49E-10	1.85E-08
evm.TU.FS_352.4	0	65.76635693	#NAME?	2.54E-10	1.88E-08
evm.TU.FS_436.15	1.774464777	121.7224779	-6.1001	2.59E-10	1.91E-08
evm.TU.FS_612.2	0	70.06860594	#NAME?	2.59E-10	1.91E-08
evm.TU.OS_2398.2	3.278061337	149.3177646	-5.5094	2.62E-10	1.93E-08
evm.TU.FS_831.83	15.97594291	397.2986499	-4.6363	2.74E-10	2.01E-08
evm.TU.OS_2421.1	0	120.0545703	#NAME?	2.77E-10	2.03E-08
evm.TU.FS_1054.7	1.913418771	126.741862	-6.0496	2.84E-10	2.08E-08
evm.TU.OS_4828.10	5.464330183	190.6878399	-5.125	2.86E-10	2.09E-08
evm.TU.FS_386.7	18.30797809	428.6759264	-4.5493	2.95E-10	2.15E-08
evm.TU.OS_4588.50	0.272850074	75.94515863	-8.1207	3.02E-10	2.20E-08
evm.TU.FS_741.5	21.71143024	540.1419131	-4.6368	3.17E-10	2.31E-08
evm.TU.OS_4680.15	0.819045688	94.71199228	-6.8535	3.20E-10	2.33E-08
evm.TU.FS_180.74	8.870548571	271.5938345	-4.9363	3.24E-10	2.35E-08
evm.TU.OS_3162.20	96.547392	1801.169073	-4.2216	3.27E-10	2.37E-08
evm.TU.FS_251.1	16.39218527	395.1015553	-4.5911	3.36E-10	2.43E-08
evm.TU.FS_1384.8	0	70.43145731	#NAME?	3.52E-10	2.54E-08
evm.TU.FS_855.3	135.6764518	0	Inf	3.58E-10	2.58E-08
evm.TU.FS_1313.9	5.328245704	189.6919335	-5.1539	3.66E-10	2.63E-08
evm.TU.FS_139.3	67.61857504	1326.70264	-4.2943	3.73E-10	2.67E-08
evm.TU.FS_827.54	5.329628826	181.5775732	-5.0904	3.73E-10	2.67E-08
evm.TU.FS_519.10	1.775455706	206.1006629	-6.859	3.74E-10	2.68E-08
evm.TU.OS_4024.4	21.99852462	484.3091713	-4.4604	3.77E-10	2.69E-08
evm.TU.FS_1142.2	75.92478147	1502.649177	-4.3068	3.84E-10	2.74E-08
evm.TU.FS_162.33	252.6246128	4778.406115	-4.2415	3.87E-10	2.75E-08
evm.TU.FS_970.13	0	62.46707483	#NAME?	3.88E-10	2.75E-08
evm.TU.FS_395.78	45.74222013	936.5062468	-4.3557	3.89E-10	2.76E-08
evm.TU.FS_890.30	0	63.13535707	#NAME?	4.01E-10	2.83E-08
evm.TU.OS_2401.2	0.545700149	84.68922231	-7.2779	4.01E-10	2.83E-08
evm.TU.FS_728.14	12.16206982	309.7608061	-4.6707	4.05E-10	2.85E-08
evm.TU.OS_1478.4	1.912324572	119.7845856	-5.969	4.05E-10	2.85E-08
evm.TU.FS_1357.24	62.0389281	1211.070962	-4.287	4.25E-10	2.99E-08
evm.TU.FS_26.26	1785.573913	69.84089154	4.6762	4.30E-10	3.02E-08
evm.TU.FS_1302.35	0	64.13696781	#NAME?	4.34E-10	3.04E-08
evm.TU.OS_3059.2	0	123.728193	#NAME?	4.45E-10	3.12E-08
evm.TU.FS_324.3	19.26170425	428.5741319	-4.4757	4.47E-10	3.12E-08
evm.TU.FS_1057.18	0	63.28864626	#NAME?	4.51E-10	3.15E-08
evm.TU.FS_1298.7	84.95445302	1646.391788	-4.2765	4.54E-10	3.15E-08
evm.TU.OS_2534.3	0	62.43399138	#NAME?	4.53E-10	3.15E-08
evm.TU.FS_1135.20	0	63.20208272	#NAME?	4.55E-10	3.16E-08
evm.TU.OS_3267.11	1.910445986	119.6396051	-5.9686	4.57E-10	3.16E-08
evm.TU.FS_1068.8	14.46966249	480.2395628	-5.0527	4.73E-10	3.27E-08
evm.TU.FS_1357.21	13.52879752	338.352686	-4.6444	4.75E-10	3.28E-08
evm.TU.FS_1316.70	867.8205965	40.70118399	4.4143	4.77E-10	3.29E-08
evm.TU.FS_1165.45	2385.681362	131.7915769	4.1781	4.84E-10	3.33E-08
evm.TU.FS_134.23	6.415785558	203.6390413	-4.9882	4.94E-10	3.39E-08
evm.TU.FS_1062.3	50.66640354	1032.756108	-4.3493	4.99E-10	3.42E-08
evm.TU.OS_4320.1	89.62913467	0.900983868	6.6363	4.99E-10	3.42E-08
evm.TU.FS_597.169	93.44311103	1679.929579	-4.1682	5.12E-10	3.50E-08
evm.TU.OS_3408.2	1.365736765	104.6004831	-6.2591	5.13E-10	3.50E-08
evm.TU.FS_155.29	115.5858947	1.324735754	6.4471	5.19E-10	3.53E-08
evm.TU.FS_715.106	10.1099036	279.016205	-4.7865	5.43E-10	3.69E-08
evm.TU.OS_3835.7	1.365241301	106.8523842	-6.2903	5.86E-10	3.98E-08
evm.TU.FS_530.9	0	179.7879728	#NAME?	5.95E-10	4.03E-08
evm.TU.FS_691.7	1.366624423	93.29492826	-6.0931	6.10E-10	4.13E-08
evm.TU.OS_2090.6	8.610951871	220.8961227	-4.6811	6.15E-10	4.15E-08
evm.TU.OS_5071.4	280.1799336	0	Inf	6.17E-10	4.16E-08
evm.TU.OS_4178.3	0.818550223	86.81432513	-6.7287	6.20E-10	4.18E-08
evm.TU.FS_1183.50	16.26223202	353.1122693	-4.4405	6.32E-10	4.24E-08
evm.TU.OS_3222.2	0.410214405	69.93741945	-7.4135	6.32E-10	4.24E-08
evm.TU.FS_643.7	88.66983425	0.529894301	7.3866	6.50E-10	4.36E-08
evm.TU.OS_2145.1	0	88.08912122	#NAME?	6.63E-10	4.44E-08
evm.TU.FS_101.4	615.7188705	28.60929499	4.4277	6.69E-10	4.47E-08
evm.TU.FS_1328.10	17.20470754	403.123308	-4.5503	6.78E-10	4.52E-08
evm.TU.FS_328.38	0	61.0469486	#NAME?	6.80E-10	4.53E-08
evm.TU.FS_48.3	20.76472296	476.962253	-4.5217	6.86E-10	4.56E-08
evm.TU.FS_896.26	89.13797384	1655.024925	-4.2147	6.89E-10	4.58E-08
evm.TU.FS_162.2	0.818550223	89.44530486	-6.7718	7.10E-10	4.70E-08
evm.TU.OS_2084.102	1.091400298	93.53697508	-6.4213	7.09E-10	4.70E-08
evm.TU.FS_1328.41	20.35805919	430.881458	-4.4036	7.15E-10	4.71E-08
evm.TU.FS_264.41	4.781657897	170.5424305	-5.1565	7.15E-10	4.71E-08
evm.TU.FS_69.14	227.6970948	8.039935073	4.8238	7.13E-10	4.71E-08
evm.TU.OS_2707.1	2.04830578	118.4590422	-5.8538	7.25E-10	4.76E-08
evm.TU.OS_3265.1	0	73.83636358	#NAME?	7.24E-10	4.76E-08
evm.TU.FS_614.35	0	62.88115179	#NAME?	7.27E-10	4.77E-08
evm.TU.FS_410.3	0	62.70222979	#NAME?	7.39E-10	4.84E-08
evm.TU.FS_1241.7	4.777694183	173.1414541	-5.1795	7.55E-10	4.94E-08
evm.TU.FS_1295.9	105.4917218	1.430878169	6.2041	7.64E-10	4.98E-08
evm.TU.OS_1941.3	31.27581934	1644.047971	-5.7161	7.81E-10	5.08E-08
evm.TU.OS_2929.2	0.410214405	72.78701733	-7.4712	7.80E-10	5.08E-08
evm.TU.FS_46.17	50.50024079	973.3028324	-4.2685	7.91E-10	5.14E-08
evm.TU.FS_1197.26	3.551510147	152.9365812	-5.4284	8.01E-10	5.19E-08
evm.TU.FS_1367.1	9.01127788	243.3645066	-4.7552	8.30E-10	5.38E-08
evm.TU.FS_832.12	21.59799207	410.8262633	-4.2496	8.43E-10	5.45E-08
evm.TU.FS_905.9	0	63.51635059	#NAME?	8.80E-10	5.68E-08
evm.TU.FS_920.4	81.26745713	1383.423773	-4.0894	9.37E-10	6.04E-08
evm.TU.FS_1255.27	7.368933868	214.7480807	-4.865	9.54E-10	6.14E-08
evm.TU.OS_2656.10	5.87819849	167.394802	-4.8317	9.90E-10	6.36E-08
evm.TU.OS_2238.4	19.5401077	396.3008285	-4.3421	9.92E-10	6.37E-08
evm.TU.OS_2711.16	2.184679182	115.3102763	-5.722	1.00E-09	6.42E-08
evm.TU.OS_2656.1	10.38353806	258.6500437	-4.6386	1.01E-09	6.43E-08
evm.TU.OS_2963.15	2.732959923	133.6001369	-5.6113	1.02E-09	6.53E-08
evm.TU.FS_1028.11	4.78314429	173.2384701	-5.1787	1.02E-09	6.53E-08
evm.TU.OS_3187.6	1084.731272	19.11007593	5.8269	1.03E-09	6.58E-08
evm.TU.FS_331.18	15.16589796	450.0859854	-4.8913	1.05E-09	6.66E-08
evm.TU.FS_352.3	1.775455706	103.8949882	-5.8708	1.06E-09	6.71E-08
evm.TU.OS_1797.1	5.875143323	205.8230695	-5.1306	1.07E-09	6.77E-08
evm.TU.OS_3881.1	8.883409752	221.3314645	-4.639	1.08E-09	6.80E-08
evm.TU.FS_1249.4	418.9162975	4.90110333	6.4174	1.08E-09	6.83E-08
evm.TU.FS_452.73	16.93551137	388.8808313	-4.5212	1.10E-09	6.94E-08
evm.TU.FS_1019.10	155.2020042	2601.493378	-4.0671	1.12E-09	7.07E-08
evm.TU.FS_647.10	7.648617171	218.1838259	-4.8342	1.13E-09	7.08E-08
evm.TU.FS_222.3	3.277958066	124.6443975	-5.2489	1.13E-09	7.11E-08
evm.TU.FS_903.89	309.5099434	11.83907011	4.7084	1.14E-09	7.14E-08
evm.TU.FS_23.20	1252.108034	67.44923622	4.2144	1.16E-09	7.26E-08
evm.TU.FS_700.98	0.272850074	72.22926567	-8.0483	1.17E-09	7.32E-08
evm.TU.FS_62.303	0	59.58903086	#NAME?	1.17E-09	7.32E-08
evm.TU.FS_700.32	1.775455706	280.4126234	-7.3032	1.18E-09	7.38E-08
evm.TU.OS_3577.6	2946.699025	183.6869673	4.0038	1.23E-09	7.67E-08
evm.TU.OS_3096.5	68.30954488	1100.563915	-4.01	1.24E-09	7.73E-08
evm.TU.FS_782.8	2.45565067	118.0708975	-5.5874	1.34E-09	8.32E-08
evm.TU.OS_2453.1	1156.652318	26.14535819	5.4673	1.38E-09	8.56E-08
evm.TU.FS_677.12	972.5306575	50.12348422	4.2782	1.42E-09	8.77E-08
evm.TU.FS_911.9	65.31575019	1034.568938	-3.9855	1.49E-09	9.20E-08
evm.TU.FS_788.9	13.93523386	306.2866707	-4.4581	1.50E-09	9.24E-08
evm.TU.FS_1127.6	0	59.11125041	#NAME?	1.51E-09	9.31E-08
evm.TU.FS_1328.26	65.37169479	1176.417237	-4.1696	1.52E-09	9.31E-08
evm.TU.FS_419.37	1.912427843	109.0003773	-5.8328	1.51E-09	9.31E-08
evm.TU.FS_853.20	0	58.63650197	#NAME?	1.52E-09	9.32E-08
evm.TU.FS_1101.1	42256.81736	4.437655296	13.217	1.54E-09	9.42E-08
evm.TU.FS_1279.9	0	58.0578052	#NAME?	1.55E-09	9.44E-08
evm.TU.FS_604.33	105.3149686	1.324735754	6.3129	1.55E-09	9.44E-08
evm.TU.FS_9.21	0	58.74181654	#NAME?	1.57E-09	9.56E-08
evm.TU.FS_736.37	0	59.0293645	#NAME?	1.59E-09	9.68E-08
evm.TU.OS_3443.7	87.26024949	1376.548264	-3.9796	1.59E-09	9.69E-08
evm.TU.FS_432.37	4.911301341	234.0409385	-5.5745	1.60E-09	9.71E-08
evm.TU.FS_382.2	1.093774348	85.33187174	-6.2857	1.61E-09	9.73E-08
evm.TU.OS_3850.1	14.88840306	377.0384395	-4.6625	1.64E-09	9.93E-08
evm.TU.OS_2704.5	0	57.2232676	#NAME?	1.68E-09	1.02E-07
evm.TU.OS_2452.13	5.055891094	163.6959742	-5.0169	1.69E-09	1.02E-07
evm.TU.FS_52.9	0	57.9047954	#NAME?	1.71E-09	1.03E-07
evm.TU.FS_540.15	0.546691077	141.7029476	-8.0179	1.71E-09	1.03E-07
evm.TU.OS_4724.3	27.98797288	547.6027235	-4.2903	1.72E-09	1.03E-07
evm.TU.FS_413.16	3.002837212	129.9391711	-5.4354	1.77E-09	1.06E-07
evm.TU.FS_753.1	3.691929644	121.2786188	-5.0378	1.84E-09	1.10E-07
evm.TU.FS_1298.17	25.417914	485.7148843	-4.2562	1.89E-09	1.13E-07
evm.TU.FS_1208.5	4.099377805	133.7374783	-5.0279	1.90E-09	1.14E-07
evm.TU.FS_1043.7	70.60394684	0.450491934	7.2921	1.92E-09	1.14E-07
evm.TU.FS_390.5	272.2815456	12.34635353	4.4629	1.92E-09	1.14E-07
evm.TU.FS_49.306	0	57.55713449	#NAME?	1.92E-09	1.14E-07
evm.TU.FS_45.44	0	57.75977461	#NAME?	1.96E-09	1.17E-07
evm.TU.OS_4247.1	0	159.2319589	#NAME?	1.99E-09	1.18E-07
evm.TU.OS_3306.2	0	57.18604493	#NAME?	1.99E-09	1.18E-07
evm.TU.FS_1042.16	215.7598579	9.060845305	4.5736	2.02E-09	1.19E-07
evm.TU.FS_1063.4	0	58.44515219	#NAME?	2.08E-09	1.23E-07
evm.TU.FS_1313.3	0	58.25877956	#NAME?	2.12E-09	1.25E-07
evm.TU.OS_1582.1	1.366128959	85.61063305	-5.9696	2.25E-09	1.33E-07
evm.TU.OS_1689.2	642.6435352	13927.9539	-4.4378	2.27E-09	1.33E-07
evm.TU.FS_370.8	6.148674514	170.5876726	-4.7941	2.42E-09	1.42E-07
evm.TU.OS_1672.1	174.4942625	5.891962125	4.8883	2.43E-09	1.42E-07
evm.TU.OS_3666.5	1361.125079	76.01491629	4.1624	2.44E-09	1.43E-07
evm.TU.OS_4808.1	15.84807479	323.5259598	-4.3515	2.45E-09	1.43E-07
evm.TU.OS_3639.1	0.272850074	63.28782848	-7.8577	2.60E-09	1.52E-07
evm.TU.OS_3030.7	1.091400298	133.5458494	-6.935	2.65E-09	1.54E-07
evm.TU.FS_1319.2	0.956905482	82.68736731	-6.4331	2.67E-09	1.55E-07
evm.TU.FS_1238.5	27.86654579	490.6437673	-4.1381	2.77E-09	1.61E-07
evm.TU.FS_505.22	67.61793453	1451.017598	-4.4235	2.78E-09	1.61E-07
evm.TU.FS_15.47	18.97599299	368.8651843	-4.2808	2.85E-09	1.65E-07
evm.TU.FS_931.19	4.919414421	147.9819977	-4.9108	2.86E-09	1.65E-07
evm.TU.FS_331.32	0.410214405	224.6270551	-9.0969	2.90E-09	1.67E-07
evm.TU.FS_104.5	13.52671239	281.8476303	-4.381	2.96E-09	1.71E-07
evm.TU.FS_628.23	1.77595117	99.2783908	-5.8048	2.99E-09	1.73E-07
evm.TU.FS_15.132	136.9753218	2085.983821	-3.9287	3.01E-09	1.73E-07
evm.TU.FS_1007.23	80.06379524	0.529894301	7.2393	3.01E-09	1.73E-07
evm.TU.FS_1060.4	15.16185187	323.2551772	-4.4142	3.04E-09	1.75E-07
evm.TU.OS_4070.4	0.272850074	64.12980664	-7.8767	3.16E-09	1.81E-07
evm.TU.FS_103.6	88.78973317	1311.160004	-3.8843	3.16E-09	1.81E-07
evm.TU.FS_471.11	0.956410018	77.14032331	-6.3337	3.18E-09	1.82E-07
evm.TU.FS_73.67	3.688667936	120.0007907	-5.0238	3.20E-09	1.83E-07
evm.TU.FS_640.31	1.364250372	92.7517582	-6.0872	3.22E-09	1.84E-07
evm.TU.OS_2270.1	40.03404483	666.1078563	-4.0565	3.28E-09	1.87E-07
evm.TU.FS_395.9	19.11622684	369.2765391	-4.2718	3.42E-09	1.95E-07
evm.TU.FS_254.19	89.12660033	1418.706356	-3.9926	3.51E-09	2.00E-07
evm.TU.FS_597.64	27.98429809	510.6077981	-4.1895	3.52E-09	2.00E-07
evm.TU.FS_106.27	125.4227208	3.032689327	5.3701	3.85E-09	2.18E-07
evm.TU.OS_2908.2	0.683064479	70.45433751	-6.6885	3.97E-09	2.25E-07
evm.TU.FS_624.21	8.327614666	210.0908988	-4.657	4.00E-09	2.26E-07
evm.TU.FS_542.28	159.8819503	2406.081163	-3.9116	4.37E-09	2.47E-07
evm.TU.FS_636.7	4.508601281	182.5270497	-5.3393	4.40E-09	2.48E-07
evm.TU.OS_4588.43	0	53.15202424	#NAME?	4.66E-09	2.62E-07
evm.TU.OS_5138.1	6.56029293	186.5026537	-4.8293	4.72E-09	2.65E-07
evm.TU.FS_275.33	70.3499859	1031.398968	-3.8739	4.79E-09	2.69E-07
evm.TU.FS_674.14	82.66399506	0.88719992	6.5419	4.80E-09	2.69E-07
evm.TU.FS_1166.32	119.5685518	3451.744945	-4.8514	4.88E-09	2.73E-07
evm.TU.FS_1133.23	10.24904325	210.0195763	-4.357	4.88E-09	2.73E-07
evm.TU.FS_26.3	3705.384166	273.6075391	3.7594	4.91E-09	2.74E-07
evm.TU.OS_4894.1	0.410214405	62.0739027	-7.2415	4.92E-09	2.74E-07
evm.TU.OS_4545.1	473.8607976	28.24784006	4.0683	5.18E-09	2.88E-07
evm.TU.OS_4680.4	154.3869223	5.269709355	4.8727	5.34E-09	2.97E-07
evm.TU.OS_2467.3	5.60237563	148.3037263	-4.7264	5.40E-09	3.00E-07
evm.TU.FS_218.12	12.84135624	236.9194805	-4.2055	5.51E-09	3.05E-07
evm.TU.FS_1167.40	9.017120181	203.7277989	-4.4978	5.53E-09	3.06E-07
evm.TU.FS_86.39	239.4073336	3529.982499	-3.8821	5.53E-09	3.06E-07
evm.TU.OS_4539.1	221.0055269	2908.07137	-3.7179	5.54E-09	3.06E-07
evm.TU.OS_2090.9	54.59586142	899.763591	-4.0427	5.56E-09	3.06E-07
evm.TU.OS_3162.5	14.47678464	281.8107172	-4.2829	5.55E-09	3.06E-07
evm.TU.OS_2351.9	0.273345539	60.60361784	-7.7925	5.68E-09	3.13E-07
evm.TU.FS_1344.27	0.546691077	70.67046205	-7.0142	5.74E-09	3.16E-07
evm.TU.FS_352.5	55.04626992	0	Inf	5.75E-09	3.16E-07
evm.TU.OS_4906.5	0	106.6382046	#NAME?	5.82E-09	3.19E-07
evm.TU.OS_1844.1	21.02855141	361.9625557	-4.1054	5.85E-09	3.20E-07
evm.TU.OS_3937.30	102.7519495	1446.174543	-3.815	5.88E-09	3.22E-07
evm.TU.FS_498.14	5.462348326	154.8430658	-4.8251	5.94E-09	3.24E-07
evm.TU.FS_1367.9	27.3367411	400.8973291	-3.8743	5.99E-09	3.26E-07
evm.TU.FS_596.16	194.3880599	2798.906789	-3.8479	5.99E-09	3.26E-07
evm.TU.OS_1794.5	3.003229406	114.0227732	-5.2467	6.12E-09	3.33E-07
evm.TU.FS_915.50	7.244926183	1091.885966	-7.2356	6.14E-09	3.34E-07
evm.TU.OS_4999.5	26.10946286	395.4312525	-3.9208	6.28E-09	3.41E-07
evm.TU.FS_590.56	0.545700149	81.85475448	-7.2288	6.37E-09	3.45E-07
evm.TU.OS_4801.11	1.503101096	86.51628447	-5.847	6.45E-09	3.49E-07
evm.TU.FS_1322.5	2.185174646	94.17852734	-5.4296	6.55E-09	3.54E-07
evm.TU.OS_1997.3	560.6718524	7964.414075	-3.8283	6.56E-09	3.54E-07
evm.TU.FS_1099.9	0	54.02376438	#NAME?	6.62E-09	3.56E-07
evm.TU.FS_1044.8	0.820036616	76.1957633	-6.5379	6.63E-09	3.57E-07
evm.TU.FS_1261.29	0	55.09184153	#NAME?	6.69E-09	3.59E-07
evm.TU.FS_911.11	259.5562487	12.95151096	4.3249	6.69E-09	3.59E-07
evm.TU.FS_956.29	56.4287898	0	Inf	6.71E-09	3.60E-07
evm.TU.FS_895.12	27.71512281	468.3605778	-4.0789	6.76E-09	3.62E-07
evm.TU.FS_1040.33	201.6268143	2793.898366	-3.7925	6.95E-09	3.71E-07
evm.TU.FS_497.90	137.1578349	4.186492093	5.034	6.94E-09	3.71E-07
evm.TU.FS_73.64	1.364250372	149.1088213	-6.7721	6.96E-09	3.71E-07
evm.TU.FS_1221.2	174.443746	7.057065296	4.6275	7.03E-09	3.74E-07
evm.TU.FS_207.4	0	53.37146018	#NAME?	7.08E-09	3.77E-07
evm.TU.FS_1172.19	353.4523697	19.17900574	4.2039	7.10E-09	3.77E-07
evm.TU.OS_4732.1	154.6785374	2240.38193	-3.8564	7.30E-09	3.87E-07
evm.TU.FS_552.2	86.89766114	1.523236638	5.8341	7.44E-09	3.94E-07
evm.TU.OS_4017.1	9.972828193	219.1285747	-4.4576	7.46E-09	3.95E-07
evm.TU.OS_3154.3	10.65946419	230.1987256	-4.4327	7.54E-09	3.99E-07
evm.TU.FS_1002.60	72.22719518	1073.221339	-3.8933	7.61E-09	4.01E-07
evm.TU.FS_693.4	25.25362983	428.8038919	-4.0858	7.61E-09	4.01E-07
evm.TU.OS_2027.3	0	52.07045261	#NAME?	7.79E-09	4.10E-07
evm.TU.FS_653.1	70.88730494	0.529894301	7.0637	7.88E-09	4.15E-07
evm.TU.FS_613.12	43.95797022	864.4771772	-4.2976	7.90E-09	4.15E-07
evm.TU.FS_331.21	0	50.33299606	#NAME?	7.94E-09	4.17E-07
evm.TU.FS_1018.12	24.58509858	408.4130334	-4.0542	8.03E-09	4.21E-07
evm.TU.FS_440.26	460.1584239	5935.644635	-3.6892	8.07E-09	4.22E-07
evm.TU.FS_1264.2	0	97.46124267	#NAME?	8.12E-09	4.24E-07
evm.TU.OS_3456.5	54.78438155	0	Inf	8.13E-09	4.24E-07
evm.TU.FS_1381.9	4.372227879	124.3105004	-4.8294	8.26E-09	4.30E-07
evm.TU.FS_447.7	35.81835934	677.3264003	-4.2411	8.26E-09	4.30E-07
evm.TU.FS_588.8	5101.815713	424.9316143	3.5857	8.31E-09	4.32E-07
evm.TU.FS_908.1	1.912923307	97.78822753	-5.6758	8.30E-09	4.32E-07
evm.TU.OS_3642.2	70.24317442	950.0971869	-3.7576	8.40E-09	4.36E-07
evm.TU.FS_1167.116	508.0381369	5.815871146	6.4488	8.47E-09	4.39E-07
evm.TU.FS_153.10	3.281715239	105.5397667	-5.0072	8.48E-09	4.39E-07
evm.TU.OS_1766.6	2368.991063	72.60392564	5.0281	8.84E-09	4.57E-07
evm.TU.FS_327.33	3.274200894	121.2987462	-5.2113	8.90E-09	4.59E-07
evm.TU.FS_55.28	188.2434942	2486.110104	-3.7232	8.96E-09	4.62E-07
evm.TU.FS_1327.2	15.57512144	282.0061858	-4.1784	8.99E-09	4.63E-07
evm.TU.FS_1145.17	2.185670111	95.55589521	-5.4502	9.04E-09	4.65E-07
evm.TU.FS_504.40	0	74.31879144	#NAME?	9.15E-09	4.70E-07
evm.TU.FS_45.43	0	67.07152387	#NAME?	9.17E-09	4.70E-07
evm.TU.OS_2521.7	0	49.03281634	#NAME?	9.23E-09	4.73E-07
evm.TU.FS_103.32	22.81666176	345.1730618	-3.9192	9.61E-09	4.92E-07
evm.TU.FS_1353.24	1.366128959	79.56783506	-5.864	9.87E-09	5.04E-07
evm.TU.FS_415.14	5.459478811	154.5789365	-4.8234	1.01E-08	5.17E-07
evm.TU.OS_3764.1	8.466857583	186.6452314	-4.4623	1.01E-08	5.17E-07
evm.TU.FS_244.2	55.34380965	0	Inf	1.03E-08	5.23E-07
evm.TU.FS_782.7	0	49.17699921	#NAME?	1.03E-08	5.26E-07
evm.TU.FS_15.167	4.235359013	132.968808	-4.9725	1.04E-08	5.30E-07
evm.TU.OS_3287.12	0	49.85273207	#NAME?	1.04E-08	5.30E-07
evm.TU.FS_427.24	20.60795315	363.3680399	-4.1402	1.06E-08	5.40E-07
evm.TU.FS_1313.2	1.639474497	181.4490286	-6.7902	1.09E-08	5.50E-07
evm.TU.FS_973.87	54.25401991	0	Inf	1.09E-08	5.51E-07
evm.TU.FS_872.7	159.3663483	4105.636179	-4.6872	1.09E-08	5.52E-07
evm.TU.FS_827.3	0	50.14826905	#NAME?	1.10E-08	5.57E-07
evm.TU.FS_1302.276	1.367119887	76.11886462	-5.799	1.14E-08	5.73E-07
evm.TU.OS_2872.8	123.8242666	0	Inf	1.14E-08	5.73E-07
evm.TU.FS_1267.13	11.47958319	202.8927229	-4.1436	1.14E-08	5.75E-07
evm.TU.FS_1113.89	2.733352117	100.7277708	-5.2036	1.19E-08	5.95E-07
evm.TU.OS_5095.2	421.76563	22.94092817	4.2004	1.19E-08	5.97E-07
evm.TU.FS_945.42	72.14499214	0	Inf	1.21E-08	6.04E-07
evm.TU.FS_769.19	43.19183476	583.7513946	-3.7565	1.22E-08	6.09E-07
evm.TU.OS_1703.2	10.10218271	214.5346687	-4.4085	1.23E-08	6.13E-07
evm.TU.FS_22.37	2596.687502	203.5394713	3.6733	1.25E-08	6.22E-07
evm.TU.FS_786.51	41.76782005	873.282159	-4.386	1.25E-08	6.23E-07
evm.TU.FS_1105.102	0	48.65343823	#NAME?	1.26E-08	6.25E-07
evm.TU.OS_2317.2	2.182800596	95.32048124	-5.4485	1.26E-08	6.26E-07
evm.TU.FS_217.5	7.648802824	167.0929217	-4.4493	1.28E-08	6.35E-07
evm.TU.OS_3580.9	1.776343364	81.31716062	-5.5166	1.29E-08	6.39E-07
evm.TU.OS_4224.1	496.0840102	31.72055883	3.9671	1.30E-08	6.44E-07
evm.TU.OS_5183.1	658.8246814	42.65698938	3.949	1.31E-08	6.46E-07
evm.TU.FS_152.6	26.23101411	393.7208554	-3.9078	1.31E-08	6.48E-07
evm.TU.FS_1056.10	0.273345539	105.2232541	-8.5885	1.32E-08	6.51E-07
evm.TU.FS_1093.7	245.0041546	13.35016842	4.1979	1.32E-08	6.52E-07
evm.TU.FS_1099.28	16.93937181	307.6696044	-4.1829	1.32E-08	6.52E-07
evm.TU.FS_170.21	0.272850074	56.68455644	-7.6987	1.33E-08	6.54E-07
evm.TU.FS_954.8	6.146692657	151.922563	-4.6274	1.36E-08	6.69E-07
evm.TU.OS_3097.3	20.90702105	332.4569549	-3.9911	1.37E-08	6.70E-07
evm.TU.FS_672.36	2.594501394	101.5774385	-5.291	1.38E-08	6.75E-07
evm.TU.FS_1333.10	180.6855458	0	Inf	1.38E-08	6.77E-07
evm.TU.FS_986.14	4395.974292	77.10226272	5.8333	1.38E-08	6.77E-07
evm.TU.FS_786.56	0	234.3090663	#NAME?	1.39E-08	6.78E-07
evm.TU.FS_1177.4	1893.643709	25834.30813	-3.7701	1.41E-08	6.88E-07
evm.TU.FS_502.35	2.187053233	90.31071167	-5.3678	1.41E-08	6.89E-07
evm.TU.FS_1357.9	0.683064479	62.33749368	-6.5119	1.43E-08	6.95E-07
evm.TU.OS_4209.6	0	93.33155189	#NAME?	1.45E-08	7.07E-07
evm.TU.FS_660.64	419.1964381	5763.526075	-3.7813	1.49E-08	7.22E-07
evm.TU.OS_2809.6	79.98625685	1139.694856	-3.8328	1.50E-08	7.28E-07
evm.TU.FS_472.12	798.5886813	54.68022797	3.8684	1.54E-08	7.47E-07
evm.TU.OS_2743.3	93.70334707	2.051475245	5.5134	1.55E-08	7.50E-07
evm.TU.FS_192.9	0	48.72235797	#NAME?	1.56E-08	7.53E-07
evm.TU.FS_1032.37	0	47.86025247	#NAME?	1.58E-08	7.61E-07
evm.TU.FS_104.48	4.916648177	141.2750568	-4.8447	1.58E-08	7.63E-07
evm.TU.OS_2704.6	0.273345539	57.88851784	-7.7264	1.59E-08	7.64E-07
evm.TU.FS_585.7	1.092886691	207.4540841	-7.5685	1.59E-08	7.66E-07
evm.TU.OS_2112.3	2.050287637	92.60288763	-5.4972	1.60E-08	7.66E-07
evm.TU.OS_5092.1	0	48.92913732	#NAME?	1.59E-08	7.66E-07
evm.TU.OS_1771.2	134.0743413	0	Inf	1.61E-08	7.72E-07
evm.TU.FS_331.31	0	62.12548823	#NAME?	1.66E-08	7.93E-07
evm.TU.OS_2005.4	2.186165575	93.64859276	-5.4208	1.66E-08	7.96E-07
evm.TU.FS_216.4	11.8846573	213.7414626	-4.1687	1.68E-08	8.05E-07
evm.TU.FS_255.5	474.8920228	28.51528082	4.0578	1.70E-08	8.10E-07
evm.TU.FS_1380.5	0	47.21622674	#NAME?	1.70E-08	8.12E-07
evm.TU.FS_396.7	52.47449722	0	Inf	1.71E-08	8.13E-07
evm.TU.FS_775.5	104.0858327	1568.910051	-3.9139	1.74E-08	8.27E-07
evm.TU.FS_774.1	2202.559945	157.3185321	3.8074	1.74E-08	8.28E-07
evm.TU.FS_1302.36	0	50.10387514	#NAME?	1.76E-08	8.35E-07
evm.TU.FS_488.15	1.364250372	180.3360692	-7.0464	1.76E-08	8.35E-07
evm.TU.FS_251.7	480.4181201	11291.23098	-4.5548	1.78E-08	8.42E-07
evm.TU.FS_914.4	3.689266671	115.1536757	-4.9641	1.78E-08	8.42E-07
evm.TU.FS_165.6	159.3996662	1953.763298	-3.6155	1.80E-08	8.50E-07
evm.TU.FS_1392.8	229.6875973	2976.177122	-3.6957	1.81E-08	8.52E-07
evm.TU.FS_1193.19	16.12191579	285.944029	-4.1486	1.82E-08	8.56E-07
evm.TU.OS_4764.8	28.14333869	444.0917107	-3.98	1.84E-08	8.66E-07
evm.TU.FS_931.27	24.45398963	380.5002988	-3.9598	1.88E-08	8.82E-07
evm.TU.FS_1381.58	0	46.38417268	#NAME?	1.89E-08	8.87E-07
evm.TU.FS_466.150	1053.073127	82.25065933	3.6784	1.94E-08	9.10E-07
evm.TU.FS_655.32	7.651094493	186.9781897	-4.6111	1.96E-08	9.17E-07
evm.TU.OS_1503.3	1078.857098	81.64800558	3.7239	1.97E-08	9.23E-07
evm.TU.OS_4816.10	909.5124506	25.73622817	5.1432	1.98E-08	9.25E-07
evm.TU.FS_1058.59	374.2037362	8.608707746	5.4419	1.99E-08	9.31E-07
evm.TU.FS_391.7	0.819045688	112.7270021	-7.1047	2.01E-08	9.40E-07
evm.TU.FS_931.36	60.24819538	0.264947151	7.8291	2.03E-08	9.44E-07
evm.TU.FS_1271.3	339.7203738	23.38423879	3.8607	2.05E-08	9.51E-07
evm.TU.FS_142.16	3.005603456	469.1591187	-7.2863	2.04E-08	9.51E-07
evm.TU.FS_697.2	87.70756104	1073.981653	-3.6141	2.05E-08	9.51E-07
evm.TU.FS_710.3	0	72.02694522	#NAME?	2.05E-08	9.51E-07
evm.TU.OS_2442.3	51.92214949	0	Inf	2.10E-08	9.71E-07
evm.TU.FS_256.64	397.8228867	17.18018275	4.5333	2.11E-08	9.77E-07
evm.TU.FS_1302.68	0	47.28763002	#NAME?	2.12E-08	9.78E-07
evm.TU.FS_521.112	0.819541152	66.3497414	-6.3391	2.12E-08	9.78E-07
evm.TU.FS_1387.47	50.83147209	0	Inf	2.16E-08	9.97E-07
evm.TU.OS_4883.2	14.75586921	248.863576	-4.076	2.17E-08	1.00E-06
evm.TU.FS_385.4	97.25809804	3.060257223	4.9901	2.20E-08	1.01E-06
evm.TU.FS_441.4	0	46.52669985	#NAME?	2.22E-08	1.02E-06
evm.TU.OS_2659.2	2146.237529	83.85880381	4.6777	2.31E-08	1.06E-06
evm.TU.FS_225.16	25836.22665	2228.726497	3.5351	2.34E-08	1.07E-06
evm.TU.FS_739.9	24.84618167	384.0085136	-3.95	2.34E-08	1.07E-06
evm.TU.FS_1167.102	101.8523718	1338.810268	-3.7164	2.37E-08	1.08E-06
evm.TU.FS_834.48	81.27441452	1073.233097	-3.723	2.42E-08	1.11E-06
evm.TU.FS_555.165	2746.244139	227.0880508	3.5961	2.49E-08	1.14E-06
evm.TU.FS_427.48	1293.931596	89.32321461	3.8566	2.52E-08	1.15E-06
evm.TU.FS_786.11	0.273345539	77.61868266	-8.1495	2.52E-08	1.15E-06
evm.TU.OS_3258.4	26.08999588	376.6077079	-3.8515	2.61E-08	1.19E-06
evm.TU.FS_598.34	387.0295451	4823.120546	-3.6395	2.62E-08	1.19E-06
evm.TU.FS_831.164_evm.TU.FS_831.156	1.502110167	76.85607667	-5.6771	2.62E-08	1.19E-06
evm.TU.FS_814.8	90.68430459	1135.839848	-3.6468	2.67E-08	1.21E-06
evm.TU.FS_1084.63	18.97904816	296.3681886	-3.9649	2.76E-08	1.25E-06
evm.TU.FS_690.6	154.2714407	6.703898913	4.5243	2.76E-08	1.25E-06
evm.TU.FS_1207.6	9063.193919	234.7621123	5.2707	2.79E-08	1.26E-06
evm.TU.OS_3563.11	0	46.88233971	#NAME?	2.80E-08	1.27E-06
evm.TU.OS_5085.3	1.228764628	72.7536545	-5.8877	2.88E-08	1.30E-06
evm.TU.FS_1392.26	13.80183324	233.7169456	-4.0818	2.91E-08	1.31E-06
evm.TU.FS_933.1	3.551799069	190.2400102	-5.7431	2.93E-08	1.32E-06
evm.TU.FS_769.4	451.2089734	5193.615029	-3.5249	2.97E-08	1.34E-06
evm.TU.FS_1341.4	405.1109612	10.67562263	5.2459	2.99E-08	1.35E-06
evm.TU.OS_4999.3	67.47995057	847.1627971	-3.6501	3.04E-08	1.37E-06
evm.TU.FS_1201.3	0	44.98388434	#NAME?	3.08E-08	1.38E-06
evm.TU.FS_1188.9	612.8736908	43.17143397	3.8274	3.13E-08	1.40E-06
evm.TU.FS_452.44	530.7732303	38.33043352	3.7915	3.13E-08	1.40E-06
evm.TU.OS_2126.3	5.605637338	160.175311	-4.8366	3.12E-08	1.40E-06
evm.TU.FS_299.7	0	44.80744587	#NAME?	3.15E-08	1.41E-06
evm.TU.FS_370.17	0	45.86225732	#NAME?	3.17E-08	1.41E-06
evm.TU.FS_309.8	49.46014134	685.5909259	-3.793	3.25E-08	1.45E-06
evm.TU.OS_4901.8	54.2405391	706.4257721	-3.7031	3.25E-08	1.45E-06
evm.TU.FS_831.44	143.8704384	5.789131098	4.6353	3.26E-08	1.45E-06
evm.TU.OS_3929.5	1.091895762	68.90023166	-5.9796	3.26E-08	1.45E-06
evm.TU.FS_1361.35	151.1905279	7.987272754	4.2425	3.26E-08	1.45E-06
evm.TU.OS_4071.1	21.17462756	331.8825859	-3.9703	3.30E-08	1.46E-06
evm.TU.FS_200.9	139.770296	1641.774999	-3.5541	3.31E-08	1.47E-06
evm.TU.FS_195.26	109.0890607	1486.635273	-3.7685	3.32E-08	1.47E-06
evm.TU.OS_2278.13	138.2710356	5.177350887	4.7391	3.34E-08	1.48E-06
evm.TU.FS_303.5	224.1601389	3521.682064	-3.9737	3.46E-08	1.53E-06
evm.TU.FS_1302.56	54.11607773	0	Inf	3.49E-08	1.54E-06
evm.TU.FS_340.1	0	45.60447134	#NAME?	3.59E-08	1.58E-06
evm.TU.FS_432.34	1.093774348	67.98405732	-5.9578	3.66E-08	1.61E-06
evm.TU.FS_418.108	0	45.42637718	#NAME?	3.67E-08	1.61E-06
evm.TU.FS_685.33	2.732464459	102.3441434	-5.2271	3.67E-08	1.61E-06
evm.TU.FS_489.5	1228.589192	102.3353366	3.5856	3.69E-08	1.62E-06
evm.TU.FS_160.46	439.7141364	30.00212263	3.8734	3.70E-08	1.62E-06
evm.TU.FS_331.150	33.19588569	486.7024519	-3.874	3.70E-08	1.62E-06
evm.TU.FS_49.9	40.97400126	519.9598728	-3.6656	3.70E-08	1.62E-06
evm.TU.OS_3683.2	134.8221667	5.985976287	4.4933	3.71E-08	1.62E-06
evm.TU.FS_106.16	0	45.24497164	#NAME?	3.75E-08	1.64E-06
evm.TU.OS_4694.7	0	227.0761508	#NAME?	3.77E-08	1.64E-06
evm.TU.OS_4588.19	279.7632783	16.74100129	4.0627	3.83E-08	1.67E-06
evm.TU.FS_96.1	9.82933264	267.9629705	-4.7688	3.95E-08	1.72E-06
evm.TU.OS_4720.4	11.74650858	210.4973266	-4.1635	3.95E-08	1.72E-06
evm.TU.FS_8.15	44.53591615	574.9992911	-3.6905	3.97E-08	1.72E-06
evm.TU.OS_1538.2	0	46.60856562	#NAME?	4.05E-08	1.76E-06
evm.TU.OS_2589.1	0.545700149	59.45228854	-6.7675	4.06E-08	1.76E-06
evm.TU.FS_715.75	0	44.31807557	#NAME?	4.22E-08	1.82E-06
evm.TU.FS_990.9	15.85311181	466.5366664	-4.8792	4.26E-08	1.84E-06
evm.TU.OS_3094.1	140.0595787	5.614058873	4.6409	4.27E-08	1.85E-06
evm.TU.FS_136.36	0.272850074	52.94854621	-7.6003	4.29E-08	1.85E-06
evm.TU.FS_72.10	5.601095778	219.403446	-5.2917	4.30E-08	1.85E-06
evm.TU.OS_1623.1	5.053021579	1350.574023	-8.0622	4.32E-08	1.86E-06
evm.TU.FS_56.11	4.785311799	109.2873869	-4.5134	4.35E-08	1.87E-06
evm.TU.OS_4024.5	170.8047475	7.469516776	4.5152	4.36E-08	1.87E-06
evm.TU.OS_1902.4	0	44.03189384	#NAME?	4.37E-08	1.88E-06
evm.TU.FS_510.6	0	45.86555864	#NAME?	4.43E-08	1.90E-06
evm.TU.OS_1776.2	66.65434086	1.351475802	5.6241	4.42E-08	1.90E-06
evm.TU.FS_165.5	33.89755038	455.9154826	-3.7495	4.44E-08	1.90E-06
evm.TU.OS_4670.5	0	82.94739773	#NAME?	4.44E-08	1.90E-06
evm.TU.OS_4555.14	120.1874762	6.02732813	4.3176	4.48E-08	1.91E-06
evm.TU.FS_528.4	148.7317803	7.152735153	4.3781	4.51E-08	1.92E-06
evm.TU.FS_62.231	5.876712097	126.1025239	-4.4234	4.56E-08	1.94E-06
evm.TU.FS_1206.16	68.07197604	828.932269	-3.6061	4.60E-08	1.96E-06
evm.TU.FS_657.4	3.553492004	105.9869976	-4.8985	4.65E-08	1.97E-06
evm.TU.OS_3942.1	48.09037819	0	Inf	4.64E-08	1.97E-06
evm.TU.OS_4739.4	92.60765353	3.603935472	4.6835	4.67E-08	1.98E-06
evm.TU.FS_183.24	0	44.24003944	#NAME?	4.68E-08	1.98E-06
evm.TU.FS_673.28	48.09126585	0	Inf	4.81E-08	2.04E-06
evm.TU.FS_843.21	0.545700149	56.07940907	-6.6832	4.86E-08	2.06E-06
evm.TU.FS_803.23	2.320164926	107.3436692	-5.5319	4.88E-08	2.06E-06
evm.TU.FS_395.86	1.366128959	69.44306192	-5.6677	4.93E-08	2.08E-06
evm.TU.FS_23.13	297.5977466	3368.780227	-3.5008	4.95E-08	2.09E-06
evm.TU.FS_992.6	3.277958066	93.0597431	-4.8273	4.99E-08	2.10E-06
evm.TU.FS_572.92	0	44.07655708	#NAME?	5.00E-08	2.11E-06
evm.TU.FS_1396.6	6.004683496	445.8855407	-6.2144	5.09E-08	2.14E-06
evm.TU.OS_4902.18	42.35373518	552.4586657	-3.7053	5.12E-08	2.15E-06
evm.TU.OS_4467.1	27.72657998	360.3072544	-3.6999	5.14E-08	2.16E-06
evm.TU.OS_4169.5	0.410214405	51.2940828	-6.9663	5.23E-08	2.19E-06
evm.TU.FS_810.5	47.12833242	0	Inf	5.26E-08	2.20E-06
evm.TU.OS_5013.5	0.818550223	61.81807194	-6.2388	5.27E-08	2.21E-06
evm.TU.OS_2153.6	2.869230054	89.36592263	-4.961	5.28E-08	2.21E-06
evm.TU.FS_470.33	0.545700149	57.1526821	-6.7106	5.38E-08	2.25E-06
evm.TU.FS_655.12	354.4801035	4107.418676	-3.5345	5.41E-08	2.26E-06
evm.TU.FS_1080.39	44.11451261	578.1469097	-3.7121	5.47E-08	2.28E-06
evm.TU.FS_108.2	0.272850074	76.38488855	-8.129	5.48E-08	2.28E-06
evm.TU.FS_1377.6	111.9171068	1319.497311	-3.5595	5.66E-08	2.35E-06
evm.TU.OS_4209.5	0	51.7580793	#NAME?	5.73E-08	2.38E-06
evm.TU.OS_3840.1	48.0797263	650.0397442	-3.757	5.77E-08	2.39E-06
evm.TU.FS_1159.15	45.90914637	526.5960097	-3.5198	5.78E-08	2.39E-06
evm.TU.FS_633.35	11.73750785	516.0593029	-5.4583	5.81E-08	2.41E-06
evm.TU.OS_2179.4	1.091400298	77.50840101	-6.1501	5.84E-08	2.42E-06
evm.TU.FS_301.23	87.36379926	1084.334177	-3.6336	5.91E-08	2.44E-06
evm.TU.OS_2548.5	0.546195613	54.99590236	-6.6538	6.06E-08	2.50E-06
evm.TU.FS_715.74	0.272850074	51.23976479	-7.553	6.09E-08	2.51E-06
evm.TU.OS_3830.6	139.6840051	0	Inf	6.08E-08	2.51E-06
evm.TU.OS_4107.1	46.03932706	0	Inf	6.09E-08	2.51E-06
evm.TU.FS_84.82	222.0205875	13.21728596	4.0702	6.13E-08	2.52E-06
evm.TU.FS_331.59	0	42.9966512	#NAME?	6.32E-08	2.60E-06
evm.TU.FS_1158.2	3788.839318	333.8544199	3.5045	6.37E-08	2.62E-06
evm.TU.FS_977.46	0	62.12631608	#NAME?	6.43E-08	2.64E-06
evm.TU.FS_41.17	346.9403226	16.87720521	4.3615	6.46E-08	2.65E-06
evm.TU.FS_688.6	41.37432726	528.156678	-3.6742	6.48E-08	2.65E-06
evm.TU.FS_1006.11	112.3119003	4.474040056	4.6498	6.51E-08	2.66E-06
evm.TU.OS_2126.9	0	45.69876489	#NAME?	6.54E-08	2.67E-06
evm.TU.OS_2720.4	0	42.91062606	#NAME?	6.70E-08	2.73E-06
evm.TU.FS_1230.23	26.21528342	383.5753463	-3.871	6.72E-08	2.74E-06
evm.TU.FS_1328.11	6.27753357	141.2897088	-4.4923	6.75E-08	2.75E-06
evm.TU.FS_700.47	0.683559944	92.48789814	-7.0801	6.76E-08	2.75E-06
evm.TU.OS_3724.2	18.71164819	270.0284587	-3.8511	6.78E-08	2.76E-06
evm.TU.OS_1650.1	0	44.26209179	#NAME?	6.87E-08	2.79E-06
evm.TU.FS_1025.51	0	71.20867511	#NAME?	6.90E-08	2.80E-06
evm.TU.FS_224.40	63.36186929	748.2066828	-3.5618	7.04E-08	2.86E-06
evm.TU.OS_2263.1	0.683559944	66.61635431	-6.6067	7.09E-08	2.87E-06
evm.TU.FS_992.7	14.47263528	230.7769341	-3.9951	7.20E-08	2.91E-06
evm.TU.FS_1010.7	59.4093729	0.622252769	6.577	7.22E-08	2.92E-06
evm.TU.FS_10.6	16.67541921	231.8361743	-3.7973	7.25E-08	2.92E-06
evm.TU.FS_1079.32	6.831738993	129.8870774	-4.2489	7.25E-08	2.92E-06
evm.TU.FS_1116.1	205.3106726	12.68904735	4.0162	7.25E-08	2.92E-06
evm.TU.FS_1113.157	45.48262343	0	Inf	7.30E-08	2.94E-06
evm.TU.FS_274.2	138.052436	0.450491934	8.2595	7.31E-08	2.94E-06
evm.TU.OS_2777.6	5.732225615	131.8869774	-4.5241	7.54E-08	3.03E-06
evm.TU.FS_66.2	2.867743662	111.8339969	-5.2853	7.58E-08	3.04E-06
evm.TU.FS_745.11	80.99450379	911.9418548	-3.493	7.91E-08	3.17E-06
evm.TU.OS_2923.1	170.137126	0	Inf	7.92E-08	3.17E-06
evm.TU.FS_1122.242	944.7273863	82.45964284	3.5181	7.94E-08	3.18E-06
evm.TU.OS_3434.15	3.95924723	109.4403866	-4.7888	7.96E-08	3.19E-06
evm.TU.FS_843.23	2.185277917	83.54507433	-5.2567	8.01E-08	3.20E-06
evm.TU.FS_1133.59	79.78033505	2.33103419	5.097	8.04E-08	3.21E-06
evm.TU.OS_4274.7	8.609279826	160.275699	-4.2185	8.05E-08	3.21E-06
evm.TU.FS_735.14	203.5505554	2277.00777	-3.4837	8.12E-08	3.24E-06
evm.TU.FS_6.3	22.52828753	320.442802	-3.8303	8.23E-08	3.27E-06
evm.TU.FS_466.2	2.182800596	83.56548105	-5.2587	8.26E-08	3.28E-06
evm.TU.OS_2963.16	3.8218829	109.2553802	-4.8373	8.26E-08	3.28E-06
evm.TU.OS_5092.6	30.99398942	440.5499544	-3.8292	8.25E-08	3.28E-06
evm.TU.OS_4973.1	2.048801245	79.40187923	-5.2763	8.53E-08	3.38E-06
evm.TU.FS_1367.33	3764.963082	164.7139332	4.5146	8.62E-08	3.42E-06
evm.TU.FS_1113.156	44.26418117	0	Inf	8.64E-08	3.42E-06
evm.TU.FS_558.44	144.464404	0	Inf	8.66E-08	3.43E-06
evm.TU.FS_468.30	65.0341268	1.351475802	5.5886	8.90E-08	3.52E-06
evm.TU.FS_1154.15	0	42.50947498	#NAME?	8.99E-08	3.55E-06
evm.TU.FS_6.8	145.922108	1577.77897	-3.4346	9.06E-08	3.57E-06
evm.TU.FS_977.77	1.091400298	64.23898106	-5.8792	9.05E-08	3.57E-06
evm.TU.OS_3214.1	188.7346131	2.066914887	6.5127	9.08E-08	3.57E-06
evm.TU.FS_496.64	32.11643803	407.7012158	-3.6661	9.11E-08	3.58E-06
evm.TU.OS_4446.1	139.0891925	7.256394027	4.2606	9.48E-08	3.72E-06
evm.TU.FS_84.111	28.1454447	385.9091432	-3.7773	9.52E-08	3.74E-06
evm.TU.FS_1194.6	18.57892869	249.3956946	-3.7467	9.65E-08	3.78E-06
evm.TU.FS_49.93	117.7636583	1393.853692	-3.5651	9.67E-08	3.79E-06
evm.TU.FS_271.8	18.17346239	255.4706779	-3.8133	9.71E-08	3.80E-06
evm.TU.FS_1064.22	41.39286598	514.4653599	-3.6356	9.86E-08	3.86E-06
evm.TU.FS_1187.32	2242.598646	197.4032681	3.506	9.87E-08	3.86E-06
evm.TU.OS_2567.1	338.7668356	4.741470748	6.1588	9.96E-08	3.89E-06
evm.TU.FS_46.43	0	81.69785462	#NAME?	1.00E-07	3.90E-06
evm.TU.OS_3258.2	33.85719152	465.1282504	-3.7801	1.01E-07	3.94E-06
evm.TU.FS_1369.20	2262.279325	23218.46557	-3.3594	1.01E-07	3.94E-06
evm.TU.FS_1206.1	1347.692406	15304.79344	-3.5054	1.02E-07	3.98E-06
evm.TU.FS_542.68	158.4920391	3895.99716	-4.6195	1.03E-07	3.99E-06
evm.TU.OS_3017.8	83.50519159	0.450491934	7.5342	1.06E-07	4.12E-06
evm.TU.FS_15.115	9.563315794	872.4271955	-6.5114	1.07E-07	4.14E-06
evm.TU.FS_1318.6	343.2136873	3708.856379	-3.4338	1.08E-07	4.17E-06
evm.TU.FS_466.76	1753.026093	151.6978806	3.5306	1.09E-07	4.21E-06
evm.TU.FS_1301.9	0	42.1822208	#NAME?	1.09E-07	4.21E-06
evm.TU.FS_8.8	0.410214405	46.53304324	-6.8257	1.09E-07	4.22E-06
evm.TU.FS_507.11	57.94925421	765.3506295	-3.7233	1.10E-07	4.26E-06
evm.TU.FS_721.28	79.23232234	1.77439984	5.4807	1.11E-07	4.28E-06
evm.TU.OS_4982.22	538.955783	43.69085571	3.6248	1.12E-07	4.31E-06
evm.TU.FS_304.27	11.06848113	171.7122214	-3.9555	1.12E-07	4.33E-06
evm.TU.FS_62.96	85.13351756	885.9970103	-3.3795	1.13E-07	4.33E-06
evm.TU.FS_701.71	2000.335459	22957.58065	-3.5207	1.13E-07	4.35E-06
evm.TU.FS_1164.2	0.546195613	54.92061909	-6.6518	1.13E-07	4.35E-06
evm.TU.OS_2624.10	0	39.69074632	#NAME?	1.14E-07	4.35E-06
evm.TU.FS_1311.8	0	80.70651785	#NAME?	1.14E-07	4.37E-06
evm.TU.FS_138.6	129.8743449	4.660412686	4.8005	1.14E-07	4.37E-06
evm.TU.FS_896.14	252.2377061	15.18770314	4.0538	1.15E-07	4.40E-06
evm.TU.FS_412.63	1553.868561	140.1292833	3.471	1.16E-07	4.42E-06
evm.TU.OS_4620.7	6141.390029	589.3152342	3.3815	1.16E-07	4.42E-06
evm.TU.OS_4713.2	101.9400678	3.747300565	4.7657	1.16E-07	4.42E-06
evm.TU.FS_1080.10	204.7757288	2312.834491	-3.4975	1.17E-07	4.44E-06
evm.TU.OS_1840.9	22.26920718	7810.064038	-8.4541	1.17E-07	4.44E-06
evm.TU.FS_870.5	150.2863679	1622.828321	-3.4327	1.19E-07	4.52E-06
evm.TU.FS_1105.72	52.06488155	0.450491934	6.8527	1.19E-07	4.52E-06
evm.TU.OS_3196.1	12.02707954	193.4519412	-4.0076	1.21E-07	4.59E-06
evm.TU.OS_2131.2	58.72680389	697.9662239	-3.5711	1.21E-07	4.60E-06
evm.TU.FS_645.1	43.30498401	0	Inf	1.22E-07	4.63E-06
evm.TU.OS_3937.13	93.50561966	1598.174534	-4.0952	1.23E-07	4.66E-06
evm.TU.FS_657.73	0	64.36497166	#NAME?	1.24E-07	4.68E-06
evm.TU.FS_428.1	137.8580956	7.05872099	4.2876	1.24E-07	4.68E-06
evm.TU.FS_1002.16	98.86059954	1089.583281	-3.4622	1.26E-07	4.74E-06
evm.TU.FS_1253.11	0	41.06729641	#NAME?	1.26E-07	4.74E-06
evm.TU.FS_597.167	9.830922303	468.6543682	-5.5751	1.26E-07	4.74E-06
evm.TU.FS_739.101	190.7699743	3.125047795	5.9318	1.27E-07	4.78E-06
evm.TU.FS_1143.31	100.6773644	1155.427245	-3.5206	1.28E-07	4.80E-06
evm.TU.FS_540.13	2.187156503	258.4101603	-6.8845	1.28E-07	4.81E-06
evm.TU.FS_104.16	5.459478811	125.432586	-4.522	1.31E-07	4.90E-06
evm.TU.FS_206.10	167.6905781	2.31807809	6.1767	1.31E-07	4.91E-06
evm.TU.FS_597.153	11.46554543	195.9795309	-4.0953	1.32E-07	4.93E-06
evm.TU.FS_1138.10	261.6428492	3009.045804	-3.5236	1.32E-07	4.93E-06
evm.TU.FS_755.31	259.064987	18.7819939	3.7859	1.32E-07	4.94E-06
evm.TU.FS_633.52	44.26987842	0	Inf	1.33E-07	4.98E-06
evm.TU.FS_142.2	0	40.6096433	#NAME?	1.34E-07	4.99E-06
evm.TU.FS_398.5	24.99888451	340.9227554	-3.7695	1.34E-07	4.99E-06
evm.TU.FS_978.45	90.27865263	2.569241293	5.135	1.34E-07	4.99E-06
evm.TU.FS_280.21	0	40.12992778	#NAME?	1.36E-07	5.06E-06
evm.TU.FS_657.59	45.37030034	838.8993349	-4.2087	1.37E-07	5.10E-06
evm.TU.OS_4779.2	0	41.95945334	#NAME?	1.37E-07	5.11E-06
evm.TU.FS_17.50	149.2042978	7.40555405	4.3325	1.38E-07	5.14E-06
evm.TU.OS_2752.4	22.26881499	307.4416107	-3.7872	1.43E-07	5.29E-06
evm.TU.OS_4764.7	917.6013579	83.20071474	3.4632	1.43E-07	5.31E-06
evm.TU.OS_5022.12	35.93031112	440.2378099	-3.615	1.43E-07	5.31E-06
evm.TU.FS_1165.41	0	40.62727703	#NAME?	1.47E-07	5.45E-06
evm.TU.FS_1353.19	67.22326517	742.041196	-3.4645	1.48E-07	5.47E-06
evm.TU.FS_779.25	203.3822669	14.02756705	3.8579	1.48E-07	5.48E-06
evm.TU.FS_701.91	0	40.82743361	#NAME?	1.51E-07	5.57E-06
evm.TU.FS_926.22	0	40.05685874	#NAME?	1.51E-07	5.58E-06
evm.TU.FS_418.109	0	39.96946735	#NAME?	1.53E-07	5.64E-06
evm.TU.FS_151.8	66.9314018	1.429222475	5.5494	1.55E-07	5.71E-06
evm.TU.FS_1270.38	50.13573208	0.357305619	7.1325	1.55E-07	5.72E-06
evm.TU.FS_49.277	141.4268634	1460.357503	-3.3682	1.57E-07	5.76E-06
evm.TU.OS_3523.3	214.1375391	6.595272956	5.021	1.60E-07	5.86E-06
evm.TU.OS_2341.9	0.545700149	52.9201706	-6.5996	1.61E-07	5.91E-06
evm.TU.FS_1157.4	32.79861485	388.914285	-3.5677	1.64E-07	6.00E-06
evm.TU.OS_1498.6	1.091400298	67.21678377	-5.9446	1.64E-07	6.01E-06
evm.TU.FS_1320.9	3876.98415	37529.74759	-3.275	1.65E-07	6.02E-06
evm.TU.OS_4472.1	0	39.79687867	#NAME?	1.65E-07	6.02E-06
evm.TU.FS_12.13	0	39.41614439	#NAME?	1.65E-07	6.03E-06
evm.TU.FS_1080.36	0.410214405	234.0391818	-9.1562	1.67E-07	6.10E-06
evm.TU.OS_3149.12	139.150318	1753.955202	-3.6559	1.68E-07	6.13E-06
evm.TU.FS_123.49	19.52218861	264.6388836	-3.7608	1.70E-07	6.19E-06
evm.TU.FS_903.145	4.094732974	106.7718746	-4.7046	1.72E-07	6.25E-06
evm.TU.FS_1039.9	35.76433402	847.669891	-4.5669	1.73E-07	6.29E-06
evm.TU.FS_731.4	11.06720128	179.2197788	-4.0174	1.75E-07	6.35E-06
evm.TU.OS_3886.6	17.76799609	230.2618706	-3.6959	1.76E-07	6.40E-06
evm.TU.FS_946.6	21.44995495	283.1109173	-3.7223	1.76E-07	6.40E-06
evm.TU.FS_395.18	9.554603979	170.3111356	-4.1558	1.80E-07	6.51E-06
evm.TU.OS_3807.1	264.7878823	19.36289483	3.7735	1.81E-07	6.54E-06
evm.TU.FS_580.2	38.35765883	462.6127986	-3.5922	1.82E-07	6.59E-06
evm.TU.FS_197.9	463.7015994	6.68597573	6.1159	1.83E-07	6.60E-06
evm.TU.FS_314.20	9.012557732	150.3601988	-4.0603	1.83E-07	6.62E-06
evm.TU.FS_900.15	41.53607261	0	Inf	1.89E-07	6.81E-06
evm.TU.FS_355.8	0	70.8480581	#NAME?	1.90E-07	6.85E-06
evm.TU.FS_399.59	242.0141161	2676.49862	-3.4672	1.94E-07	7.01E-06
evm.TU.OS_2772.1	2.321651319	76.72456044	-5.0465	1.95E-07	7.02E-06
evm.TU.FS_407.1	0	38.49972088	#NAME?	1.97E-07	7.08E-06
evm.TU.FS_393.31	329.9085264	15446.30925	-5.5491	1.98E-07	7.10E-06
evm.TU.FS_455.1	71.44454464	1.417094222	5.6558	2.00E-07	7.17E-06
evm.TU.FS_542.72	196.4803599	14.44000846	3.7662	2.02E-07	7.26E-06
evm.TU.FS_597.126	45.88862697	0	Inf	2.09E-07	7.47E-06
evm.TU.FS_519.80	0	61.31434908	#NAME?	2.09E-07	7.49E-06
evm.TU.FS_1066.6	189.0745749	11.49637629	4.0397	2.10E-07	7.52E-06
evm.TU.FS_705.3	1.091400298	59.40846323	-5.7664	2.13E-07	7.63E-06
evm.TU.OS_4997.1	7.786662618	128.3315852	-4.0427	2.20E-07	7.84E-06
evm.TU.OS_4828.6	19.26050678	230.5679808	-3.5815	2.22E-07	7.94E-06
evm.TU.OS_4913.2	0	47.1045587	#NAME?	2.23E-07	7.94E-06
evm.TU.FS_174.1	3.690051058	83.73641404	-4.5041	2.31E-07	8.22E-06
evm.TU.FS_1113.83	80.29023762	1559.649706	-4.2799	2.34E-07	8.31E-06
evm.TU.FS_880.12	28.13186063	363.5677761	-3.6919	2.34E-07	8.31E-06
evm.TU.OS_4380.6	2536.097768	266.0740594	3.2527	2.34E-07	8.33E-06
evm.TU.FS_739.100	435.7214471	35.74741834	3.6075	2.37E-07	8.40E-06
evm.TU.FS_657.8	55.99016917	622.9548736	-3.4759	2.39E-07	8.49E-06
evm.TU.FS_803.45	7.24333652	122.70454	-4.0824	2.41E-07	8.53E-06
evm.TU.FS_925.91	182.6251395	1896.413383	-3.3763	2.41E-07	8.53E-06
evm.TU.FS_1302.275	7.244430719	125.1767452	-4.111	2.45E-07	8.67E-06
evm.TU.FS_489.1	62.97803865	1.52240879	5.3704	2.46E-07	8.71E-06
evm.TU.FS_333.2	2172.950928	21745.05273	-3.323	2.47E-07	8.72E-06
evm.TU.OS_2088.1	115.9921872	1175.567849	-3.3413	2.48E-07	8.74E-06
evm.TU.FS_1141.31	1.774464777	70.51443032	-5.3125	2.54E-07	8.94E-06
evm.TU.FS_314.59	1.639474497	65.93644193	-5.3298	2.53E-07	8.94E-06
evm.TU.FS_770.17	93.71914043	3.563411476	4.717	2.54E-07	8.95E-06
evm.TU.FS_540.4	0	202.3164692	#NAME?	2.60E-07	9.15E-06
evm.TU.OS_2869.4	168.206446	0.715439085	7.8772	2.64E-07	9.27E-06
evm.TU.FS_609.16	57.24742241	608.0070033	-3.4088	2.64E-07	9.28E-06
evm.TU.OS_4397.1	40.57322156	962.3039665	-4.5679	2.67E-07	9.35E-06
evm.TU.FS_63.77	95.90580147	1019.916804	-3.4107	2.68E-07	9.38E-06
evm.TU.FS_976.9	39.88590444	0	Inf	2.69E-07	9.42E-06
evm.TU.FS_633.53	54.78776742	573.3476203	-3.3875	2.69E-07	9.43E-06
evm.TU.FS_496.48	7.509663178	133.6398734	-4.1535	2.72E-07	9.51E-06
evm.TU.OS_1672.4	8.189961413	209.2051558	-4.6749	2.76E-07	9.63E-06
evm.TU.FS_636.10	0.546691077	51.00652477	-6.5438	2.76E-07	9.65E-06
evm.TU.OS_2255.8	15.2959336	218.0315733	-3.8333	2.79E-07	9.73E-06
evm.TU.FS_1167.90	87.81868783	2.58302524	5.0874	2.79E-07	9.74E-06
evm.TU.OS_4114.3	0.955914554	92.24030533	-6.5924	2.88E-07	1.00E-05
evm.TU.OS_2064.6	1.364745837	89.4467013	-6.0343	2.91E-07	1.01E-05
evm.TU.OS_4445.2	58.73212983	1.072744704	5.7748	2.91E-07	1.01E-05
evm.TU.FS_1092.13	40.31244828	0	Inf	2.92E-07	1.02E-05
evm.TU.FS_155.34	1952.739572	23716.15675	-3.6023	2.95E-07	1.02E-05
evm.TU.FS_167.32	0.273345539	273.1083651	-9.9645	2.98E-07	1.03E-05
evm.TU.FS_344.38	11.73938643	709.8211304	-5.918	2.99E-07	1.04E-05
evm.TU.OS_4815.3	516.6748518	43.16095134	3.5815	3.03E-07	1.05E-05
evm.TU.FS_876.23	400.8230204	14.17588916	4.8215	3.04E-07	1.05E-05
evm.TU.FS_760.18	204.397759	1908.128327	-3.2227	3.05E-07	1.06E-05
evm.TU.FS_1176.7	33.44140285	414.7122312	-3.6324	3.06E-07	1.06E-05
evm.TU.FS_919.32	102.8660073	4.636156179	4.4717	3.15E-07	1.09E-05
evm.TU.FS_108.10	17.88657455	235.5602951	-3.7191	3.17E-07	1.09E-05
evm.TU.FS_0.17	55.18906347	601.0511028	-3.445	3.17E-07	1.09E-05
evm.TU.FS_1099.6	323.5736871	25.27278014	3.6784	3.22E-07	1.11E-05
evm.TU.OS_1628.6	43.84494513	590.5414367	-3.7516	3.22E-07	1.11E-05
evm.TU.FS_978.5	76.53228932	0.714611238	6.7428	3.28E-07	1.13E-05
evm.TU.FS_903.39	17.19628465	1308.829436	-6.25	3.29E-07	1.13E-05
evm.TU.OS_2976.2	0	711.3193225	#NAME?	3.31E-07	1.14E-05
evm.TU.FS_659.28	25.14347426	307.9488842	-3.6144	3.34E-07	1.15E-05
evm.TU.FS_567.54	18.03601568	232.1311426	-3.686	3.38E-07	1.16E-05
evm.TU.FS_93.69	0	52.57412511	#NAME?	3.39E-07	1.16E-05
evm.TU.FS_672.44	11.46366684	178.643875	-3.9619	3.40E-07	1.16E-05
evm.TU.FS_852.54	4.508312358	101.4806717	-4.4925	3.40E-07	1.16E-05
evm.TU.OS_4589.1	0.272850074	49.36058877	-7.4991	3.39E-07	1.16E-05
evm.TU.OS_2223.1	0.410214405	44.48899849	-6.7609	3.44E-07	1.17E-05
evm.TU.FS_152.4	0	36.33465259	#NAME?	3.44E-07	1.17E-05
evm.TU.FS_597.223	12.69905816	185.9366741	-3.872	3.45E-07	1.18E-05
evm.TU.OS_2503.5	16.79825031	223.7234292	-3.7353	3.47E-07	1.18E-05
evm.TU.FS_62.80	1.637100447	65.97450252	-5.3327	3.51E-07	1.19E-05
evm.TU.FS_1098.10	29.51997566	335.6497443	-3.5072	3.56E-07	1.21E-05
evm.TU.FS_926.20	52.48244553	538.3955113	-3.3588	3.58E-07	1.21E-05
evm.TU.FS_905.5	19.39076985	245.9844852	-3.6651	3.58E-07	1.22E-05
evm.TU.FS_1113.53	58.04605079	544.1376572	-3.2287	3.60E-07	1.22E-05
evm.TU.OS_1872.7	0	36.93760587	#NAME?	3.67E-07	1.24E-05
evm.TU.OS_3748.7	279.432213	8.664671384	5.0112	3.74E-07	1.26E-05
evm.TU.OS_2690.2	3.144846373	73.04067414	-4.5376	3.77E-07	1.27E-05
evm.TU.OS_2142.1	0	36.36884327	#NAME?	3.79E-07	1.28E-05
evm.TU.FS_986.21	10.39026802	144.6168483	-3.7989	3.79E-07	1.28E-05
evm.TU.OS_4088.9	0.545700149	50.05370643	-6.5192	3.80E-07	1.28E-05
evm.TU.OS_2552.1	1.912923307	69.26965546	-5.1784	3.83E-07	1.29E-05
evm.TU.FS_930.16	0	70.15247728	#NAME?	3.86E-07	1.30E-05
evm.TU.OS_2131.27	49.59321126	545.3011422	-3.4588	3.88E-07	1.30E-05
evm.TU.OS_2317.3	8.332961502	132.5084225	-3.9911	3.89E-07	1.31E-05
evm.TU.FS_696.10	0.410214405	41.8304408	-6.672	3.90E-07	1.31E-05
evm.TU.FS_588.11	1342.280398	132.1436562	3.3445	3.99E-07	1.34E-05
evm.TU.OS_4909.3	194.6282326	9.670969821	4.3309	4.03E-07	1.35E-05
evm.TU.FS_84.97	3.95914396	88.75194833	-4.4865	4.06E-07	1.36E-05
evm.TU.FS_1167.100	152.7285784	3743.351029	-4.6153	4.11E-07	1.38E-05
evm.TU.OS_2043.3	4.100864197	87.54961241	-4.4161	4.14E-07	1.39E-05
evm.TU.FS_177.6	684.9574311	73.15700997	3.2269	4.15E-07	1.39E-05
evm.TU.FS_735.1	0.410214405	45.37787424	-6.7895	4.17E-07	1.39E-05
evm.TU.OS_3298.12	20.20773041	257.9385048	-3.674	4.18E-07	1.39E-05
evm.TU.FS_701.29	29.3615338	338.7754213	-3.5283	4.18E-07	1.40E-05
evm.TU.FS_631.66	106.8567983	4.807917015	4.4741	4.19E-07	1.40E-05
evm.TU.FS_11.8	119.7909074	1175.175621	-3.2943	4.20E-07	1.40E-05
evm.TU.FS_62.245	16.79566972	223.7402048	-3.7357	4.20E-07	1.40E-05
evm.TU.OS_4492.3	6.829468213	165.2991818	-4.5972	4.22E-07	1.40E-05
evm.TU.FS_460.18	17.48050951	221.9501569	-3.6664	4.23E-07	1.40E-05
evm.TU.OS_4085.3	0.683064479	48.35760172	-6.1456	4.23E-07	1.40E-05
evm.TU.FS_1284.3	61.61771021	1.523236638	5.3381	4.26E-07	1.41E-05
evm.TU.FS_470.20	50.38692678	527.1829543	-3.3872	4.26E-07	1.41E-05
evm.TU.OS_4397.5	0	68.41857122	#NAME?	4.30E-07	1.43E-05
evm.TU.OS_5154.3	1.502605631	96.57134024	-6.0061	4.31E-07	1.43E-05
evm.TU.FS_1191.54	1.093278884	55.29832136	-5.6605	4.34E-07	1.43E-05
evm.TU.FS_597.1	197.4649475	12.9151262	3.9345	4.33E-07	1.43E-05
evm.TU.FS_66.1	113.2528268	1093.709023	-3.2716	4.34E-07	1.43E-05
evm.TU.FS_941.21	0	98.51944606	#NAME?	4.34E-07	1.43E-05
evm.TU.OS_2386.9	8.608577821	137.4240872	-3.9967	4.39E-07	1.45E-05
evm.TU.FS_1378.7	0	37.46666226	#NAME?	4.43E-07	1.46E-05
evm.TU.FS_28.20	2204.834087	76.65754557	4.8461	4.52E-07	1.49E-05
evm.TU.FS_950.1	2.050184367	66.27363028	-5.0146	4.53E-07	1.49E-05
evm.TU.OS_2459.12	1.093382155	542.3403449	-8.9543	4.53E-07	1.49E-05
evm.TU.OS_5149.7	0	36.50971475	#NAME?	4.55E-07	1.50E-05
evm.TU.FS_931.21	18.5660884	239.4330577	-3.6889	4.58E-07	1.50E-05
evm.TU.FS_1271.98	166.1513093	11.06049615	3.909	4.62E-07	1.52E-05
evm.TU.FS_104.30	14.06588912	197.6453048	-3.8126	4.66E-07	1.53E-05
evm.TU.FS_1195.10	8.199168692	144.3579047	-4.138	4.73E-07	1.55E-05
evm.TU.FS_298.1	35.51227255	371.872271	-3.3884	4.74E-07	1.55E-05
evm.TU.FS_506.31	39.46342759	451.2825971	-3.5154	4.76E-07	1.55E-05
evm.TU.FS_466.131	1.093278884	53.04504391	-5.6005	4.80E-07	1.57E-05
evm.TU.FS_903.111	143.0612812	1367.816114	-3.2572	4.85E-07	1.58E-05
evm.TU.FS_1105.155	0.683064479	63.22801506	-6.5324	4.86E-07	1.59E-05
evm.TU.FS_723.85	316.6305082	2898.146437	-3.1943	4.87E-07	1.59E-05
evm.TU.OS_5068.5	0	34.99062742	#NAME?	4.89E-07	1.59E-05
evm.TU.FS_831.91	244.0073649	3591.624829	-3.8796	4.92E-07	1.60E-05
evm.TU.OS_2625.1	58.9775855	596.6795265	-3.3387	4.95E-07	1.61E-05
evm.TU.FS_1138.4	0.546691077	47.27550176	-6.4342	5.00E-07	1.62E-05
evm.TU.FS_1330.1	15.84815717	193.0513484	-3.6066	5.00E-07	1.62E-05
evm.TU.OS_5149.12	4.921189737	87.81428018	-4.1574	5.00E-07	1.62E-05
evm.TU.FS_1094.136	250.1441065	2318.987272	-3.2127	5.06E-07	1.64E-05
evm.TU.FS_519.37	166.3352879	0	Inf	5.07E-07	1.64E-05
evm.TU.FS_657.72	109.688126	1017.317173	-3.2133	5.07E-07	1.64E-05
evm.TU.OS_4754.3	92.17363595	1129.117703	-3.6147	5.08E-07	1.64E-05
evm.TU.FS_399.50	52.46409247	564.672326	-3.428	5.11E-07	1.65E-05
evm.TU.FS_709.40	368.1638536	3340.961693	-3.1818	5.14E-07	1.66E-05
evm.TU.FS_876.34	69.2593085	678.7096127	-3.2927	5.20E-07	1.68E-05
evm.TU.FS_978.43	29.5077956	325.6832475	-3.4643	5.20E-07	1.68E-05
evm.TU.FS_701.133	60.64482571	0.450491934	7.0727	5.25E-07	1.69E-05
evm.TU.FS_1176.13	175.3992696	12.02627059	3.8664	5.33E-07	1.72E-05
evm.TU.FS_49.156	20.0775915	249.7965464	-3.6371	5.44E-07	1.75E-05
evm.TU.OS_4798.3	1098.55488	119.2042432	3.2041	5.47E-07	1.76E-05
evm.TU.FS_670.38	1.909950521	65.61472343	-5.1024	5.51E-07	1.77E-05
evm.TU.FS_972.12	40.60047092	371.2261893	-3.1927	5.56E-07	1.78E-05
evm.TU.OS_2760.5	6.419852543	123.0957367	-4.2611	5.56E-07	1.78E-05
evm.TU.FS_479.24	18.4363208	215.9429358	-3.55	5.61E-07	1.80E-05
evm.TU.FS_1105.86	4.916255983	109.8398518	-4.4817	5.61E-07	1.80E-05
evm.TU.FS_1271.74	6.415393365	136.0340326	-4.4063	5.63E-07	1.80E-05
evm.TU.FS_571.53	0.272850074	43.28087771	-7.3095	5.65E-07	1.80E-05
evm.TU.OS_3052.1	98.51634337	5.004762204	4.299	5.65E-07	1.80E-05
evm.TU.FS_49.404	59.4232459	605.934633	-3.3501	5.71E-07	1.82E-05
evm.TU.FS_424.14	176.2134418	12.67774695	3.797	5.72E-07	1.82E-05
evm.TU.FS_970.45	40.40408603	440.6734811	-3.4471	5.74E-07	1.83E-05
evm.TU.FS_453.12	9.290155907	129.9672975	-3.8063	5.75E-07	1.83E-05
evm.TU.FS_103.12	52.97337658	582.0448948	-3.4578	5.76E-07	1.83E-05
evm.TU.FS_890.26	0.272850074	40.69373337	-7.2206	5.76E-07	1.83E-05
evm.TU.FS_131.1	532.7572336	5000.181042	-3.2304	5.78E-07	1.84E-05
evm.TU.FS_1018.55	61.56527456	629.502582	-3.354	5.84E-07	1.85E-05
evm.TU.FS_972.6	93.61086344	1.866758308	5.6481	5.84E-07	1.85E-05
evm.TU.OS_4770.2	752.28162	73.46553326	3.3561	5.95E-07	1.88E-05
evm.TU.FS_872.30	97.01526474	4.926187684	4.2997	5.98E-07	1.89E-05
evm.TU.FS_1313.15	5.461749591	106.4101708	-4.2841	6.05E-07	1.91E-05
evm.TU.FS_701.10	173.0893644	1890.78357	-3.4494	6.07E-07	1.92E-05
evm.TU.FS_1172.12	411.7087806	3837.302122	-3.2204	6.10E-07	1.93E-05
evm.TU.OS_3141.5	0	35.5326399	#NAME?	6.14E-07	1.94E-05
evm.TU.FS_1104.5	6.831738993	110.4243533	-4.0147	6.16E-07	1.94E-05
evm.TU.OS_2988.1	10.519416	147.3200387	-3.8078	6.18E-07	1.95E-05
evm.TU.FS_626.6	3946.95358	170.1471249	4.5359	6.24E-07	1.96E-05
evm.TU.OS_4592.1	0	34.38298644	#NAME?	6.24E-07	1.96E-05
evm.TU.FS_739.53	14.34169109	174.814988	-3.6075	6.26E-07	1.97E-05
evm.TU.FS_373.23	5.875225704	96.26282702	-4.0343	6.30E-07	1.98E-05
evm.TU.OS_2467.4	0	44.33900055	#NAME?	6.31E-07	1.98E-05
evm.TU.OS_1965.4	1.365241301	58.66242424	-5.4252	6.32E-07	1.98E-05
evm.TU.FS_1226.46	37.58206895	388.0640485	-3.3682	6.32E-07	1.98E-05
evm.TU.OS_4620.8	154.367352	10.62130462	3.8613	6.44E-07	2.02E-05
evm.TU.FS_49.332	54123.13406	6441.324518	3.0708	6.50E-07	2.03E-05
evm.TU.FS_600.17	1.637100447	64.59241675	-5.3022	6.50E-07	2.03E-05
evm.TU.FS_1057.19	17.62877406	216.8877147	-3.6209	6.52E-07	2.04E-05
evm.TU.OS_4539.3	408.4945493	4.556753812	6.4862	6.61E-07	2.06E-05
evm.TU.OS_4748.3	0	36.05509365	#NAME?	6.66E-07	2.08E-05
evm.TU.FS_1113.159	34.2704402	371.1515859	-3.437	6.68E-07	2.08E-05
evm.TU.FS_207.32	344.0968345	27.84202143	3.6275	6.68E-07	2.08E-05
evm.TU.FS_1226.47	0.819541152	51.81101093	-5.9823	6.82E-07	2.12E-05
evm.TU.OS_1480.10	0	48.64959852	#NAME?	6.81E-07	2.12E-05
evm.TU.OS_1498.7	478.2382724	0	Inf	6.82E-07	2.12E-05
evm.TU.FS_670.34	7.51114957	149.0804155	-4.3109	6.83E-07	2.12E-05
evm.TU.FS_1122.103	0	35.85272284	#NAME?	6.88E-07	2.14E-05
evm.TU.OS_2632.1	18.72463353	235.850825	-3.6549	6.90E-07	2.14E-05
evm.TU.FS_833.26	79.1034018	824.0738234	-3.381	6.97E-07	2.16E-05
evm.TU.FS_1344.23	37.58324553	0	Inf	7.00E-07	2.17E-05
evm.TU.OS_3830.9	12.02241382	155.9488638	-3.6973	7.35E-07	2.28E-05
evm.TU.FS_739.120	0	34.61538854	#NAME?	7.40E-07	2.29E-05
evm.TU.FS_1353.11	107.2319589	5.707245188	4.2318	7.42E-07	2.29E-05
evm.TU.FS_423.4	25.80802091	277.243521	-3.4253	7.47E-07	2.31E-05
evm.TU.FS_598.36	2.323922099	63.33495511	-4.7684	7.57E-07	2.34E-05
evm.TU.FS_446.3	14.35050618	183.3310078	-3.6753	7.59E-07	2.34E-05
evm.TU.OS_1985.6	0.410214405	79.43190046	-7.5972	7.60E-07	2.34E-05
evm.TU.FS_597.204	37.68605152	375.6443969	-3.3173	7.64E-07	2.35E-05
evm.TU.FS_917.7	43.03521	0.450491934	6.5779	7.67E-07	2.36E-05
evm.TU.OS_2894.3	48.21044305	0.807797553	5.8992	7.68E-07	2.36E-05
evm.TU.OS_4772.3	3.824855685	89.59334758	-4.5499	7.87E-07	2.42E-05
evm.TU.FS_597.4	10.78949983	152.2048746	-3.8183	7.94E-07	2.44E-05
evm.TU.FS_196.11	6.009328326	100.0878743	-4.0579	7.99E-07	2.45E-05
evm.TU.FS_1027.10	85.5351037	807.5210216	-3.2389	8.09E-07	2.48E-05
evm.TU.FS_827.49	36.89136596	0	Inf	8.10E-07	2.48E-05
evm.TU.FS_288.3	340.3512729	30.82839183	3.4647	8.11E-07	2.48E-05
evm.TU.FS_123.29	16.25362347	364.1538362	-4.4857	8.28E-07	2.53E-05
evm.TU.FS_931.5	0	34.76621433	#NAME?	8.28E-07	2.53E-05
evm.TU.OS_2016.3	10.65609921	152.1334612	-3.8356	8.29E-07	2.53E-05
evm.TU.FS_868.13	35.51724809	0	Inf	8.32E-07	2.54E-05
evm.TU.FS_1148.14	420.6532345	11.49389274	5.1937	8.39E-07	2.56E-05
evm.TU.FS_1094.157	8.59571664	132.2895249	-3.9439	8.41E-07	2.56E-05
evm.TU.OS_5161.2	60.91119415	591.2464526	-3.279	8.44E-07	2.57E-05
evm.TU.FS_597.114	23.08261711	394.9920001	-4.0969	8.51E-07	2.59E-05
evm.TU.FS_1378.6	2.869230054	69.80920454	-4.6047	8.60E-07	2.62E-05
evm.TU.FS_1329.2	42.35472611	0.450491934	6.5549	8.69E-07	2.64E-05
evm.TU.FS_1121.11	114.808735	1609.621062	-3.8094	8.84E-07	2.68E-05
evm.TU.FS_630.33	2.871500834	64.68809668	-4.4936	8.84E-07	2.68E-05
evm.TU.OS_2979.3	0	34.38049283	#NAME?	8.99E-07	2.73E-05
evm.TU.FS_65.26	0	33.99975855	#NAME?	9.02E-07	2.73E-05
evm.TU.FS_986.15	74.89413645	1.071916856	6.1266	9.04E-07	2.74E-05
evm.TU.FS_1142.37	317.9376384	26.06432027	3.6086	9.06E-07	2.74E-05
evm.TU.FS_1220.5	5.05430143	89.59004626	-4.1478	9.07E-07	2.74E-05
evm.TU.FS_814.15	37.42381274	396.1822588	-3.4041	9.09E-07	2.75E-05
evm.TU.FS_331.145	0	44.81130572	#NAME?	9.11E-07	2.75E-05
evm.TU.FS_1083.29	69.15049427	1.337691854	5.6919	9.16E-07	2.76E-05
evm.TU.FS_1367.4	9.151119532	132.6222745	-3.8572	9.23E-07	2.78E-05
evm.TU.FS_986.37	1.775455706	60.73898384	-5.0964	9.31E-07	2.80E-05
evm.TU.FS_15.122	189.8752884	1684.856323	-3.1495	9.33E-07	2.81E-05
evm.TU.FS_376.16	191.7291505	1852.95263	-3.2727	9.37E-07	2.82E-05
evm.TU.FS_73.20	9.571407985	116.2570608	-3.6024	9.47E-07	2.85E-05
evm.TU.FS_93.4	0.683559944	44.49948111	-6.0246	9.49E-07	2.85E-05
evm.TU.OS_3979.2	1.364250372	55.37195901	-5.343	9.49E-07	2.85E-05
evm.TU.FS_706.29	36.33526107	0	Inf	9.56E-07	2.87E-05
evm.TU.FS_915.61	1.913418771	66.77677446	-5.1251	9.63E-07	2.89E-05
evm.TU.FS_27.6	62.98598579	1.69582532	5.215	9.64E-07	2.89E-05
evm.TU.OS_1781.2	0.410214405	38.73378875	-6.5611	9.64E-07	2.89E-05
evm.TU.FS_170.20	0	32.56475122	#NAME?	9.66E-07	2.89E-05
evm.TU.FS_1215.8	0	34.21038769	#NAME?	9.73E-07	2.91E-05
evm.TU.FS_1063.9	1.093278884	48.88778548	-5.4827	9.89E-07	2.95E-05
evm.TU.FS_1302.161	7.378739882	123.1555703	-4.061	9.97E-07	2.98E-05
evm.TU.FS_1318.33	49.73744942	435.678125	-3.1309	9.97E-07	2.98E-05
evm.TU.FS_17.17	46.69598806	486.2596996	-3.3804	1.00E-06	2.99E-05
evm.TU.OS_4431.8	83.59321604	744.447702	-3.1547	1.01E-06	3.01E-05
evm.TU.OS_3530.2	0	33.93414013	#NAME?	1.01E-06	3.02E-05
evm.TU.FS_102.20	44.22171629	446.7171676	-3.3365	1.02E-06	3.03E-05
evm.TU.FS_410.2	0	32.48948809	#NAME?	1.03E-06	3.06E-05
evm.TU.FS_127.11	2.184782453	64.88082277	-4.8922	1.03E-06	3.06E-05
evm.TU.FS_62.223	36.62404838	0	Inf	1.03E-06	3.06E-05
evm.TU.FS_73.8	3.824649144	80.09856728	-4.3884	1.03E-06	3.07E-05
evm.TU.FS_611.16	28754.11516	3587.544402	3.0027	1.04E-06	3.07E-05
evm.TU.FS_309.6	48.35965675	0.900983868	5.7462	1.05E-06	3.11E-05
evm.TU.FS_62.166	2.597763102	64.45787859	-4.633	1.06E-06	3.14E-05
evm.TU.FS_846.28	0	32.58652418	#NAME?	1.07E-06	3.15E-05
evm.TU.FS_395.53	399.4556323	21.14280015	4.2398	1.08E-06	3.19E-05
evm.TU.FS_1063.2	134.9594892	1283.536211	-3.2495	1.09E-06	3.21E-05
evm.TU.FS_387.4	18.17366893	314.5874643	-4.1135	1.09E-06	3.22E-05
evm.TU.OS_2542.2	11.07422016	133.5014653	-3.5916	1.10E-06	3.24E-05
evm.TU.OS_4088.1	0	33.37419439	#NAME?	1.10E-06	3.25E-05
evm.TU.OS_2183.4	1029.541288	3.933673195	8.0319	1.11E-06	3.26E-05
evm.TU.FS_1038.7	88.41102194	755.4985937	-3.0951	1.11E-06	3.26E-05
evm.TU.FS_1249.7	208.1322139	10.76549756	4.273	1.11E-06	3.26E-05
evm.TU.OS_3413.5	0.545700149	114.6064167	-7.7144	1.11E-06	3.26E-05
evm.TU.FS_597.201	0	32.31607156	#NAME?	1.11E-06	3.27E-05
evm.TU.FS_970.43	7.239889159	122.5766145	-4.0816	1.11E-06	3.27E-05
evm.TU.FS_123.23	39.49280386	375.4944093	-3.2491	1.13E-06	3.31E-05
evm.TU.FS_1294.16	24.70258285	276.587616	-3.485	1.13E-06	3.31E-05
evm.TU.OS_2033.36	128.2608202	1103.989668	-3.1056	1.13E-06	3.32E-05
evm.TU.FS_137.8	1373.216958	152.0025541	3.1754	1.15E-06	3.36E-05
evm.TU.FS_915.23	264.8530529	2302.822467	-3.1201	1.15E-06	3.36E-05
evm.TU.FS_1061.19	307.8184081	3.603935472	6.4164	1.15E-06	3.37E-05
evm.TU.FS_17.33	607.8238938	5.996448846	6.6634	1.17E-06	3.41E-05
evm.TU.FS_1113.146	35.91835848	362.7604191	-3.3362	1.17E-06	3.42E-05
evm.TU.OS_4958.12	0	169.6367486	#NAME?	1.18E-06	3.44E-05
evm.TU.FS_786.2	227.0578993	20.74359422	3.4523	1.18E-06	3.45E-05
evm.TU.OS_1892.1	2.182800596	401.1701538	-7.5219	1.19E-06	3.46E-05
evm.TU.FS_558.8	143.0617139	9.998224002	3.8388	1.20E-06	3.48E-05
evm.TU.FS_412.4	517.590014	55.46098595	3.2223	1.20E-06	3.49E-05
evm.TU.FS_328.1	0	33.87319934	#NAME?	1.21E-06	3.50E-05
evm.TU.FS_726.3	210.2229834	7.629139288	4.7843	1.20E-06	3.50E-05
evm.TU.FS_1124.3	34.41385338	0	Inf	1.21E-06	3.50E-05
evm.TU.FS_62.102	18.16219087	211.6014889	-3.5423	1.22E-06	3.53E-05
evm.TU.FS_1304.58	35.80075005	0	Inf	1.22E-06	3.54E-05
evm.TU.OS_1462.1	0	32.04615732	#NAME?	1.22E-06	3.54E-05
evm.TU.FS_432.26	7.244430719	111.0250924	-3.9379	1.23E-06	3.56E-05
evm.TU.OS_4041.2	96.84076148	4.713902852	4.3606	1.24E-06	3.59E-05
evm.TU.FS_1105.41	46.16610099	0.715439085	6.0119	1.24E-06	3.59E-05
evm.TU.FS_480.2	70.19769615	2.490666772	4.8168	1.25E-06	3.61E-05
evm.TU.FS_1085.8	1.364745837	54.31767588	-5.3147	1.26E-06	3.62E-05
evm.TU.OS_4141.14	0.272850074	149.069354	-9.0937	1.26E-06	3.62E-05
evm.TU.FS_436.14	11.74867609	145.7557498	-3.633	1.26E-06	3.63E-05
evm.TU.OS_2752.2	8.740409663	242.2815786	-4.7928	1.26E-06	3.63E-05
evm.TU.OS_3001.9	83.04479142	743.0099924	-3.1614	1.27E-06	3.65E-05
evm.TU.FS_922.8	162.2863419	13.32094483	3.6068	1.27E-06	3.65E-05
evm.TU.FS_1076.6	465.2785581	3638.098222	-2.967	1.28E-06	3.67E-05
evm.TU.OS_2279.1	6.421132394	106.5973813	-4.0532	1.28E-06	3.67E-05
evm.TU.FS_367.4	4.777797454	98.27952285	-4.3625	1.29E-06	3.69E-05
evm.TU.FS_108.17	159.8807112	1458.953912	-3.1899	1.29E-06	3.70E-05
evm.TU.OS_4902.27	75.79629372	668.1406404	-3.14	1.29E-06	3.71E-05
evm.TU.FS_1121.6	23.61535281	273.5118889	-3.5338	1.30E-06	3.71E-05
evm.TU.FS_302.70	3188.423055	337.2807896	3.2408	1.31E-06	3.74E-05
evm.TU.FS_534.8	484.6367922	36.55852729	3.7286	1.31E-06	3.75E-05
evm.TU.FS_1025.50	0.273345539	38.71999473	-7.1462	1.32E-06	3.76E-05
evm.TU.FS_831.111	335.193091	2986.876495	-3.1556	1.32E-06	3.76E-05
evm.TU.OS_2521.2	40.84607164	0.450491934	6.5026	1.32E-06	3.77E-05
evm.TU.FS_156.15	203.747003	17.78368448	3.5182	1.33E-06	3.78E-05
evm.TU.FS_180.72	22.79135248	534.9923413	-4.553	1.33E-06	3.79E-05
evm.TU.OS_4692.4	522.3161545	5687.832782	-3.4449	1.33E-06	3.79E-05
evm.TU.FS_1083.3	213.6235069	20.29227444	3.3961	1.33E-06	3.79E-05
evm.TU.FS_399.33	11.46791948	153.0973207	-3.7388	1.34E-06	3.81E-05
evm.TU.FS_1183.16	0.545700149	42.30547869	-6.2766	1.34E-06	3.82E-05
evm.TU.FS_179.5	238.6199744	1988.360621	-3.0588	1.34E-06	3.82E-05
evm.TU.OS_3992.7	859.1321205	7177.043963	-3.0624	1.36E-06	3.85E-05
evm.TU.OS_4906.1	7.236317639	113.0683194	-3.9658	1.36E-06	3.86E-05
evm.TU.FS_685.32	45.76470167	0.900983868	5.6666	1.36E-06	3.87E-05
evm.TU.OS_2524.2	34.84376219	0	Inf	1.37E-06	3.87E-05
evm.TU.FS_352.8	34.56517309	0	Inf	1.37E-06	3.89E-05
evm.TU.FS_123.24	663.9374708	50.78129391	3.7087	1.40E-06	3.95E-05
evm.TU.FS_1293.8	1.64085762	50.6271668	-4.9474	1.40E-06	3.97E-05
evm.TU.FS_461.8	289.2423664	2479.269122	-3.0996	1.41E-06	3.99E-05
evm.TU.FS_96.26	48.35127563	449.8835169	-3.2179	1.41E-06	3.99E-05
evm.TU.FS_1063.5	1.640465426	56.65779625	-5.1101	1.43E-06	4.03E-05
evm.TU.OS_4971.1	462.1681252	45.81291646	3.3346	1.43E-06	4.04E-05
evm.TU.OS_1672.8	715.5718007	79.28745834	3.1739	1.44E-06	4.04E-05
evm.TU.OS_2064.1	0.545700149	54.40672296	-6.6395	1.44E-06	4.06E-05
evm.TU.OS_1672.2	13.93771118	158.9242333	-3.5113	1.45E-06	4.07E-05
evm.TU.FS_1008.10	23.33872467	258.84667	-3.4713	1.45E-06	4.08E-05
evm.TU.FS_1353.96	1.775455706	57.56430573	-5.0189	1.46E-06	4.11E-05
evm.TU.FS_129.21	0.272850074	40.37693161	-7.2093	1.46E-06	4.11E-05
evm.TU.FS_1392.66	5.191480108	95.07895268	-4.1949	1.47E-06	4.13E-05
evm.TU.OS_3021.2	26.91248893	270.8420311	-3.3311	1.49E-06	4.19E-05
evm.TU.FS_123.4	40.29452919	0.357305619	6.8173	1.49E-06	4.19E-05
evm.TU.FS_701.74	24.72950268	247.4777009	-3.323	1.50E-06	4.19E-05
evm.TU.FS_633.11	147.8302623	9.69440855	3.9306	1.50E-06	4.20E-05
evm.TU.OS_3831.3	0.410214405	39.15449856	-6.5767	1.50E-06	4.20E-05
evm.TU.OS_3609.2	4.373218808	81.68161734	-4.2232	1.51E-06	4.21E-05
evm.TU.FS_592.5	5.466002228	200.4523057	-5.1966	1.51E-06	4.23E-05
evm.TU.FS_521.86	295.820329	2519.692289	-3.0905	1.52E-06	4.23E-05
evm.TU.FS_466.57	535.277044	52.28026397	3.3559	1.52E-06	4.24E-05
evm.TU.FS_85.34	63.53641432	0	Inf	1.52E-06	4.24E-05
evm.TU.FS_316.31	0	32.30558893	#NAME?	1.53E-06	4.26E-05
evm.TU.OS_2589.6	537.6252428	63.29495944	3.0864	1.54E-06	4.29E-05
evm.TU.FS_1002.25	28.54603875	303.1792564	-3.4088	1.56E-06	4.33E-05
evm.TU.FS_1302.191	412.9646288	3406.024251	-3.044	1.56E-06	4.35E-05
evm.TU.FS_49.8	42.73017563	534.1848231	-3.644	1.58E-06	4.40E-05
evm.TU.FS_692.120	4.237051947	84.76312927	-4.3223	1.59E-06	4.41E-05
evm.TU.FS_1052.4	381.1229239	16.61307584	4.5199	1.59E-06	4.42E-05
evm.TU.FS_952.1	103.939282	6.145608869	4.08	1.60E-06	4.45E-05
evm.TU.FS_47.33_evm.TU.FS_47.34	324.6514187	35.51470665	3.1924	1.61E-06	4.46E-05
evm.TU.FS_1080.4	103.0357822	851.5634889	-3.047	1.63E-06	4.52E-05
evm.TU.FS_1059.10	0.272850074	37.34757381	-7.0968	1.65E-06	4.57E-05
evm.TU.FS_82.15	290.8958994	30.53366256	3.252	1.66E-06	4.60E-05
evm.TU.FS_685.17	57.93705208	531.3620433	-3.1971	1.67E-06	4.61E-05
evm.TU.FS_180.12	193.638399	1741.853781	-3.1692	1.67E-06	4.61E-05
evm.TU.FS_94.18	6.284862263	106.76997	-4.0865	1.67E-06	4.61E-05
evm.TU.OS_3228.1	15.00923142	263.0411408	-4.1314	1.68E-06	4.64E-05
evm.TU.FS_452.72	52.32425081	465.8673572	-3.1544	1.71E-06	4.70E-05
evm.TU.FS_981.19	290.6986675	30.69329514	3.2435	1.71E-06	4.72E-05
evm.TU.OS_5236.2	0	30.79531846	#NAME?	1.75E-06	4.82E-05
evm.TU.FS_63.84_evm.TU.FS_63.85	89.34759367	818.7212218	-3.1959	1.76E-06	4.84E-05
evm.TU.FS_1229.48	99.01191925	852.9579517	-3.1068	1.77E-06	4.87E-05
evm.TU.OS_4680.17	1495.607474	17.79114518	6.3934	1.79E-06	4.93E-05
evm.TU.OS_4940.1	0	30.60480659	#NAME?	1.81E-06	4.97E-05
evm.TU.FS_896.34	2202.730973	18018.2142	-3.0321	1.81E-06	4.97E-05
evm.TU.OS_2523.3	3.00372487	67.64359787	-4.4931	1.82E-06	4.98E-05
evm.TU.FS_331.223	57.21598191	522.0733253	-3.1898	1.82E-06	4.99E-05
evm.TU.FS_786.45	11.87852608	146.4124724	-3.6236	1.83E-06	5.00E-05
evm.TU.FS_257.6	4.3747052	79.2143893	-4.1785	1.83E-06	5.01E-05
evm.TU.FS_1188.22	590.0732355	38.18016626	3.95	1.83E-06	5.02E-05
evm.TU.FS_738.17	40.42706303	420.9757304	-3.3803	1.84E-06	5.04E-05
evm.TU.OS_1759.10	40.70352523	368.1188865	-3.1769	1.84E-06	5.04E-05
evm.TU.OS_3908.2	492.0535414	53.86663548	3.1914	1.85E-06	5.04E-05
evm.TU.OS_1721.12	89.85980879	770.2978323	-3.0997	1.85E-06	5.05E-05
evm.TU.FS_1032.2	19.12780817	202.5307195	-3.4044	1.86E-06	5.08E-05
evm.TU.OS_2659.10	692.9737792	77.49240284	3.1607	1.86E-06	5.08E-05
evm.TU.OS_1663.16	34.16435161	0	Inf	1.87E-06	5.08E-05
evm.TU.OS_3116.2	434.0529654	46.83767647	3.2121	1.87E-06	5.09E-05
evm.TU.FS_793.14	65.57043402	1009.844653	-3.9449	1.87E-06	5.10E-05
evm.TU.OS_4588.22	25.94431193	261.6728895	-3.3343	1.89E-06	5.14E-05
evm.TU.OS_4321.14	15.69694073	185.0326379	-3.5592	1.90E-06	5.16E-05
evm.TU.OS_5229.2	1.776446634	57.66079337	-5.0205	1.92E-06	5.20E-05
evm.TU.FS_795.2	75.08911743	664.9767646	-3.1466	1.92E-06	5.21E-05
evm.TU.FS_120.18	5.877909567	96.94156168	-4.0437	1.95E-06	5.27E-05
evm.TU.FS_586.1	0	134.5780298	#NAME?	1.95E-06	5.27E-05
evm.TU.FS_696.9	34.97507768	345.2346388	-3.3032	1.95E-06	5.27E-05
evm.TU.FS_1172.42	6477.161086	861.988036	2.9096	1.96E-06	5.30E-05
evm.TU.OS_4496.1	2.732257917	63.89462147	-4.5475	1.96E-06	5.31E-05
evm.TU.FS_218.43	0	33.35545343	#NAME?	1.98E-06	5.34E-05
evm.TU.OS_3936.4	7.513523621	113.5800113	-3.9181	1.99E-06	5.38E-05
evm.TU.FS_991.8	0	31.98466807	#NAME?	2.00E-06	5.40E-05
evm.TU.FS_336.6	0	30.24501743	#NAME?	2.02E-06	5.45E-05
evm.TU.FS_903.104	120.0315117	1017.996706	-3.0842	2.05E-06	5.52E-05
evm.TU.FS_1003.50	6.286534308	94.71336859	-3.9132	2.05E-06	5.52E-05
evm.TU.FS_585.42	31.68919218	299.2139569	-3.2391	2.05E-06	5.52E-05
evm.TU.FS_831.95	1039.067781	122.1148322	3.089	2.05E-06	5.52E-05
evm.TU.FS_1086.30	71.10561334	2294.748131	-5.0122	2.06E-06	5.53E-05
evm.TU.FS_827.56	0.683559944	42.90813245	-5.972	2.09E-06	5.60E-05
evm.TU.OS_2569.2	2758.606117	360.0987186	2.9375	2.09E-06	5.62E-05
evm.TU.FS_692.167	144.9294479	11.8812498	3.6086	2.12E-06	5.67E-05
evm.TU.OS_3603.1	38.79747693	0.357305619	6.7627	2.13E-06	5.71E-05
evm.TU.FS_506.44	13.10848818	171.7874847	-3.7121	2.15E-06	5.75E-05
evm.TU.FS_147.16	0	31.13883006	#NAME?	2.16E-06	5.79E-05
evm.TU.FS_1270.63	136.1421548	1099.261844	-3.0133	2.16E-06	5.79E-05
evm.TU.FS_1255.2	933.7204195	102.0704096	3.1934	2.19E-06	5.86E-05
evm.TU.FS_1318.82	178.6514832	1438.298978	-3.0091	2.20E-06	5.88E-05
evm.TU.FS_739.10	2.459511114	62.2296855	-4.6612	2.20E-06	5.88E-05
evm.TU.FS_226.142	44.67773966	0.529894301	6.3977	2.22E-06	5.91E-05
evm.TU.FS_136.26	141.2321714	1249.404357	-3.1451	2.22E-06	5.92E-05
evm.TU.FS_92.31	39.34811083	0.264947151	7.2144	2.23E-06	5.95E-05
evm.TU.OS_2084.77	1.912820036	57.05232454	-4.8985	2.24E-06	5.96E-05
evm.TU.FS_530.8	0	32.68548529	#NAME?	2.26E-06	6.02E-05
evm.TU.OS_2351.3	20.63012488	216.2200215	-3.3897	2.27E-06	6.03E-05
evm.TU.OS_3609.3	1.913707694	52.92097831	-4.7894	2.28E-06	6.07E-05
evm.TU.FS_858.15	105.949437	888.4995492	-3.068	2.29E-06	6.07E-05
evm.TU.FS_203.31	6751.576224	925.7678871	2.8665	2.30E-06	6.10E-05
evm.TU.FS_812.16	11.20534999	135.571123	-3.5968	2.30E-06	6.11E-05
evm.TU.OS_3694.3	13644.45739	1558.400593	3.1302	2.30E-06	6.11E-05
evm.TU.FS_1240.7	0	30.08538485	#NAME?	2.31E-06	6.11E-05
evm.TU.FS_1220.30	57.52217196	492.5707767	-3.0981	2.32E-06	6.13E-05
evm.TU.OS_3338.3	76.40359502	576.6062777	-2.9159	2.32E-06	6.15E-05
evm.TU.FS_1153.72	90.42400588	5.179006581	4.126	2.33E-06	6.17E-05
evm.TU.FS_838.17	109.9223101	933.1223959	-3.0856	2.35E-06	6.20E-05
evm.TU.FS_567.20	571.4266568	71.61804423	2.9962	2.35E-06	6.22E-05
evm.TU.OS_1985.7	7.107768394	110.6961825	-3.9611	2.35E-06	6.22E-05
evm.TU.FS_977.17	21.1668034	208.4133667	-3.2996	2.36E-06	6.22E-05
evm.TU.FS_1242.11	25.00018525	336.2499749	-3.7495	2.36E-06	6.22E-05
evm.TU.FS_430.2	102.604944	5.785819709	4.1484	2.37E-06	6.24E-05
evm.TU.FS_919.57	11.19407848	151.2950537	-3.7566	2.39E-06	6.29E-05
evm.TU.OS_2469.6	121.1324488	1008.575042	-3.0577	2.39E-06	6.29E-05
evm.TU.OS_5118.2	86.09100088	634.2341797	-2.8811	2.41E-06	6.33E-05
evm.TU.FS_301.21	189.248274	18.71306409	3.3382	2.42E-06	6.35E-05
evm.TU.OS_1798.3	26.35372106	246.9701381	-3.2283	2.42E-06	6.36E-05
evm.TU.FS_340.10	0	84.90208582	#NAME?	2.44E-06	6.41E-05
evm.TU.FS_395.75	2.184782453	164.1299696	-6.2312	2.45E-06	6.41E-05
evm.TU.FS_527.21	1.366727694	54.83321763	-5.3263	2.45E-06	6.41E-05
evm.TU.FS_1361.48	136.8174996	1156.236579	-3.0791	2.47E-06	6.47E-05
evm.TU.FS_43.7	70.33592725	2.753958229	4.6747	2.47E-06	6.47E-05
evm.TU.FS_1194.10	34.83405945	327.1240297	-3.2313	2.49E-06	6.53E-05
evm.TU.FS_49.286	0.272850074	36.88908279	-7.0789	2.50E-06	6.53E-05
evm.TU.FS_145.8	787.6228415	95.6416309	3.0418	2.52E-06	6.58E-05
evm.TU.FS_1197.9	56.54160835	514.4755437	-3.1857	2.56E-06	6.69E-05
evm.TU.FS_666.26	5.187908588	360.1561187	-6.1173	2.57E-06	6.70E-05
evm.TU.OS_2512.1	1167.563199	8866.901322	-2.9249	2.57E-06	6.70E-05
evm.TU.FS_1101.7	194.6206347	16.90146172	3.5254	2.57E-06	6.71E-05
evm.TU.OS_3641.2	48.91097177	386.1121332	-2.9808	2.61E-06	6.80E-05
evm.TU.FS_157.13	36.04451279	590.16515	-4.0333	2.62E-06	6.81E-05
evm.TU.OS_2881.4	64.86319507	696.7029769	-3.4251	2.64E-06	6.86E-05
evm.TU.FS_973.20	97.43206405	731.9953475	-2.9094	2.67E-06	6.95E-05
evm.TU.FS_1377.25	0	29.16428371	#NAME?	2.70E-06	7.01E-05
evm.TU.OS_3306.1	121.7511458	951.7701022	-2.9667	2.71E-06	7.03E-05
evm.TU.FS_585.24	18.29926628	217.3941705	-3.5705	2.71E-06	7.04E-05
evm.TU.OS_5136.2	2.050287637	57.29219741	-4.8044	2.75E-06	7.13E-05
evm.TU.FS_925.81	95.88959503	753.1375889	-2.9735	2.76E-06	7.16E-05
evm.TU.FS_218.25	63.54448563	2.87471244	4.4663	2.79E-06	7.21E-05
evm.TU.FS_555.139	104.930168	6.582316855	3.9947	2.79E-06	7.21E-05
evm.TU.FS_1040.29_evm.TU.FS_1040.30	279.2450132	2179.049102	-2.9641	2.79E-06	7.23E-05
evm.TU.FS_540.3	0	30.12176961	#NAME?	2.81E-06	7.26E-05
evm.TU.OS_2675.1	0	80.33951693	#NAME?	2.82E-06	7.29E-05
evm.TU.OS_3814.4	1307.628913	174.0043774	2.9098	2.82E-06	7.30E-05
evm.TU.OS_3680.2	0.272850074	123.6206843	-8.8236	2.84E-06	7.33E-05
evm.TU.FS_995.4	2.59637998	62.90238636	-4.5985	2.85E-06	7.35E-05
evm.TU.OS_2373.5	78.58146304	0	Inf	2.85E-06	7.35E-05
evm.TU.FS_1078.26	6.283169329	101.8983795	-4.0195	2.87E-06	7.38E-05
evm.TU.OS_3246.2	214.0384891	19.39928966	3.4638	2.87E-06	7.38E-05
evm.TU.FS_658.6	58.34154717	467.634825	-3.0028	2.88E-06	7.40E-05
evm.TU.FS_769.31	116.5675514	2653.446609	-4.5086	2.88E-06	7.41E-05
evm.TU.OS_5163.1	97.11191979	6.421028579	3.9188	2.88E-06	7.41E-05
evm.TU.FS_447.2	5.055787823	79.46473472	-3.9743	2.89E-06	7.42E-05
evm.TU.FS_763.4	75.29409115	2.516578974	4.903	2.89E-06	7.43E-05
evm.TU.FS_112.37	23.78277452	319.5279542	-3.748	2.90E-06	7.43E-05
evm.TU.OS_3810.2	78.04629063	0	Inf	2.90E-06	7.44E-05
evm.TU.FS_812.3	167.7992463	1387.029071	-3.0472	2.91E-06	7.45E-05
evm.TU.OS_4129.4	7.236916374	359.4408085	-5.6342	2.91E-06	7.45E-05
evm.TU.FS_207.46	1.912820036	54.39570194	-4.8297	2.93E-06	7.50E-05
evm.TU.FS_945.4	0	29.28172653	#NAME?	2.94E-06	7.51E-05
evm.TU.FS_100.1	0	30.2491466	#NAME?	2.94E-06	7.52E-05
evm.TU.FS_1270.57	8.333952431	113.4085095	-3.7664	2.95E-06	7.52E-05
evm.TU.FS_1047.29	0.683064479	41.48718844	-5.9245	2.96E-06	7.56E-05
evm.TU.FS_331.140	12.70479719	151.7756072	-3.5785	2.97E-06	7.58E-05
evm.TU.FS_119.5	124.480453	1039.35897	-3.0617	3.00E-06	7.65E-05
evm.TU.FS_785.12	82.91097772	644.1276779	-2.9577	3.03E-06	7.72E-05
evm.TU.FS_500.12	46668.39036	6299.189677	2.8892	3.03E-06	7.73E-05
evm.TU.FS_1381.57	0	54.14704241	#NAME?	3.04E-06	7.73E-05
evm.TU.FS_73.34	1071.864908	75.86684336	3.8205	3.04E-06	7.74E-05
evm.TU.FS_620.19	0	30.64283698	#NAME?	3.09E-06	7.85E-05
evm.TU.FS_1316.51	0	30.25961916	#NAME?	3.10E-06	7.88E-05
evm.TU.OS_1840.1	0	48.72373428	#NAME?	3.11E-06	7.89E-05
evm.TU.OS_4587.24	5.466993156	85.00351032	-3.9587	3.15E-06	7.98E-05
evm.TU.FS_49.412	1.093382155	49.1568618	-5.4905	3.17E-06	8.05E-05
evm.TU.FS_1158.30	4.372826614	77.78545628	-4.1529	3.19E-06	8.08E-05
evm.TU.FS_911.14	1464.305486	11504.11286	-2.9739	3.19E-06	8.08E-05
evm.TU.OS_4333.18	619.4049742	4580.169213	-2.8864	3.20E-06	8.09E-05
evm.TU.FS_200.4	46.71921221	397.3548021	-3.0883	3.24E-06	8.19E-05
evm.TU.FS_46.132	3.141687935	68.63858583	-4.4494	3.25E-06	8.22E-05
evm.TU.FS_731.1_evm.TU.FS_731.2	661.7318328	7512.61437	-3.505	3.26E-06	8.23E-05
evm.TU.FS_803.42	10.23915485	130.6168287	-3.6732	3.31E-06	8.36E-05
evm.TU.OS_4595.1	55.54494275	490.5596163	-3.1427	3.33E-06	8.40E-05
evm.TU.FS_1122.229	48.64468689	416.0416448	-3.0964	3.36E-06	8.47E-05
evm.TU.OS_3655.3	199.5304496	18.42635405	3.4368	3.36E-06	8.47E-05
evm.TU.FS_62.225	54.65098094	1.50945269	5.1781	3.41E-06	8.58E-05
evm.TU.FS_151.4	50.00185689	1.244505539	5.3283	3.41E-06	8.59E-05
evm.TU.FS_1122.16	412.8508017	3095.984514	-2.9067	3.44E-06	8.64E-05
evm.TU.FS_701.57	2.86873459	62.68928375	-4.4497	3.44E-06	8.64E-05
evm.TU.OS_4780.7	25.28874513	231.5546402	-3.1948	3.44E-06	8.65E-05
evm.TU.FS_1176.22	492.0704928	27.32839462	4.1704	3.45E-06	8.67E-05
evm.TU.FS_464.2	201.4425884	1534.58962	-2.9294	3.45E-06	8.67E-05
evm.TU.FS_1105.119	223.1559996	10350.73998	-5.5355	3.47E-06	8.69E-05
evm.TU.FS_241.9	22.11619454	217.4248306	-3.2973	3.47E-06	8.69E-05
evm.TU.OS_4032.9	423.3966411	50.12537879	3.0784	3.48E-06	8.71E-05
evm.TU.OS_4542.1	90.39365958	748.6747783	-3.05	3.48E-06	8.72E-05
evm.TU.OS_3439.1	2.457137063	63.44027975	-4.6903	3.50E-06	8.75E-05
evm.TU.FS_1361.38	890.6445035	115.5821256	2.9459	3.50E-06	8.76E-05
evm.TU.FS_15.111	339.5173819	2483.679343	-2.8709	3.53E-06	8.82E-05
evm.TU.OS_3956.10	23.35278332	234.0006435	-3.3248	3.53E-06	8.82E-05
evm.TU.FS_646.8	2.051072024	48.88448416	-4.5749	3.54E-06	8.83E-05
evm.TU.FS_745.15	53.10593132	1465.361886	-4.7862	3.55E-06	8.87E-05
evm.TU.FS_80.31	1499.558254	11.63974138	7.0093	3.57E-06	8.89E-05
evm.TU.FS_558.77	9.421203363	126.4068979	-3.746	3.57E-06	8.89E-05
evm.TU.FS_432.31	2.728500745	71.51662979	-4.7121	3.59E-06	8.94E-05
evm.TU.FS_688.19	86.01897527	720.6406195	-3.0666	3.60E-06	8.97E-05
evm.TU.FS_595.11	11.61605986	127.7627923	-3.4593	3.62E-06	8.99E-05
evm.TU.OS_3376.1	555.2689399	4099.248495	-2.8841	3.62E-06	9.00E-05
evm.TU.FS_328.39	0	60.56667454	#NAME?	3.63E-06	9.01E-05
evm.TU.FS_1285.17	193.1790326	1606.548343	-3.056	3.63E-06	9.02E-05
evm.TU.FS_218.28	37.16264726	0.264947151	7.132	3.67E-06	9.09E-05
evm.TU.FS_1135.11	20.07501091	213.2928453	-3.4094	3.69E-06	9.14E-05
evm.TU.OS_2070.13	114.0211298	885.0239768	-2.9564	3.70E-06	9.18E-05
evm.TU.OS_1624.3	53.14453575	1.694169626	4.9713	3.72E-06	9.21E-05
evm.TU.FS_120.61	18.16993265	202.9083916	-3.4812	3.74E-06	9.25E-05
evm.TU.FS_244.12	41.81239094	0.529894301	6.3021	3.75E-06	9.27E-05
evm.TU.FS_715.70	7.926710811	107.2995849	-3.7588	3.76E-06	9.29E-05
evm.TU.FS_1099.21	0	28.7606491	#NAME?	3.77E-06	9.31E-05
evm.TU.FS_412.90	2.734239774	61.30057521	-4.4867	3.77E-06	9.32E-05
evm.TU.FS_928.119	59.97449943	2.316422395	4.6944	3.78E-06	9.34E-05
evm.TU.FS_363.96	10.93349085	120.6409465	-3.4639	3.81E-06	9.40E-05
evm.TU.FS_1232.11	185.3986439	1377.854156	-2.8937	3.82E-06	9.41E-05
evm.TU.FS_160.19	1176.724334	163.2926494	2.8492	3.82E-06	9.41E-05
evm.TU.FS_1167.139	208.632828	1579.870332	-2.9208	3.82E-06	9.42E-05
evm.TU.FS_1167.118	4641.883335	49714.78894	-3.4209	3.84E-06	9.44E-05
evm.TU.FS_1301.15	0	44.95050137	#NAME?	3.86E-06	9.50E-05
evm.TU.FS_655.20	384.7367374	10.49255132	5.1964	3.87E-06	9.50E-05
evm.TU.FS_349.25	4.91931115	80.70150042	-4.0361	3.89E-06	9.57E-05
evm.TU.FS_739.4	1.230643215	43.96158773	-5.1588	3.90E-06	9.57E-05
evm.TU.FS_788.5	0	30.22653572	#NAME?	3.92E-06	9.61E-05
evm.TU.FS_943.38	629.5843473	78.55768685	3.0026	3.94E-06	9.66E-05
evm.TU.FS_400.16	4.645077954	77.03113882	-4.0517	3.95E-06	9.69E-05
evm.TU.OS_3586.8	196.8746359	1521.199968	-2.9499	3.98E-06	9.74E-05
evm.TU.FS_1105.101	9.55361305	120.8700675	-3.6613	3.98E-06	9.75E-05
evm.TU.OS_5044.1	9.426137116	115.8776827	-3.6198	3.99E-06	9.77E-05
evm.TU.OS_1464.1	3.279444459	64.45954436	-4.2969	4.00E-06	9.78E-05
evm.TU.OS_3686.6	325.9207892	14.532377	4.4872	4.00E-06	9.78E-05
evm.TU.FS_155.57	1.63858684	53.16084111	-5.0198	4.02E-06	9.80E-05
evm.TU.FS_538.10	726.4717844	85.85764694	3.0809	4.02E-06	9.80E-05
evm.TU.FS_62.128	1103.569114	144.6733503	2.9313	4.02E-06	9.80E-05
evm.TU.FS_1390.27	1656.558662	238.0806838	2.7987	4.02E-06	9.81E-05
evm.TU.FS_993.7	73.07797029	572.9315483	-2.9709	4.03E-06	9.82E-05
evm.TU.OS_3139.10	11.34203321	137.3270511	-3.5979	4.03E-06	9.82E-05
evm.TU.FS_1309.14	4575.515603	619.8500342	2.8839	4.04E-06	9.84E-05
evm.TU.FS_814.148	110.0058358	893.0325727	-3.0211	4.07E-06	9.89E-05
evm.TU.FS_136.22	0	31.79994106	#NAME?	4.08E-06	9.91E-05
evm.TU.FS_386.4	232.003325	1790.512415	-2.9482	4.13E-06	0.00010024
evm.TU.OS_1641.5	0	43.86124024	#NAME?	4.13E-06	0.00010024
evm.TU.FS_1188.20	9.566288579	121.2389327	-3.6637	4.14E-06	0.00010038
evm.TU.OS_2448.8	395.8111814	2825.186858	-2.8355	4.14E-06	0.00010038
evm.TU.OS_4747.2	0	28.20980968	#NAME?	4.14E-06	0.00010045
evm.TU.OS_3209.1	127.6110945	1.417094222	6.4927	4.20E-06	0.00010161
evm.TU.OS_4392.3	0	29.37407493	#NAME?	4.24E-06	0.0001027
evm.TU.OS_2676.2	116.5959577	1082.213186	-3.2144	4.27E-06	0.00010325
evm.TU.OS_4680.5	62.27682764	3.045645428	4.3539	4.29E-06	0.00010383
evm.TU.FS_438.3	65.99175518	2.57006914	4.6824	4.33E-06	0.00010464
evm.TU.FS_742.11	958.5514306	124.4215797	2.9456	4.33E-06	0.00010464
evm.TU.FS_363.95	48.75476008	422.6802448	-3.116	4.34E-06	0.00010466
evm.TU.FS_136.8	243.9802802	24.79720385	3.2985	4.34E-06	0.00010477
evm.TU.FS_456.17	806.4748929	104.6746594	2.9457	4.36E-06	0.00010511
evm.TU.OS_4982.14	31.56677416	0	Inf	4.37E-06	0.0001054
evm.TU.FS_137.48	15.0169523	164.1771569	-3.4506	4.38E-06	0.00010556
evm.TU.FS_496.32	201.1830126	4.927843378	5.3514	4.43E-06	0.00010669
evm.TU.FS_226.13	135.4071512	9.961839242	3.7647	4.44E-06	0.00010683
evm.TU.FS_881.46	4.782937748	79.05585388	-4.0469	4.45E-06	0.00010701
evm.TU.FS_45.101	144.6097562	1934.418637	-3.7417	4.46E-06	0.0001072
evm.TU.FS_1282.22	0.272850074	34.35954771	-6.9765	4.52E-06	0.00010856
evm.TU.OS_2589.3	0	29.68202962	#NAME?	4.53E-06	0.00010866
evm.TU.FS_45.85	178.5909763	1408.213781	-2.9791	4.54E-06	0.00010893
evm.TU.FS_930.31	98.50375023	7.151907306	3.7838	4.55E-06	0.00010907
evm.TU.FS_588.10	0.545700149	131.8811319	-7.9169	4.55E-06	0.0001091
evm.TU.FS_46.131	9.283240297	119.4664577	-3.6858	4.59E-06	0.0001099
evm.TU.FS_414.4	118.7545442	5.151438686	4.5269	4.60E-06	0.00011015
evm.TU.FS_655.15	0	27.85250406	#NAME?	4.65E-06	0.00011133
evm.TU.FS_558.45	755.668208	94.1683241	3.0044	4.67E-06	0.00011153
evm.TU.FS_1153.56	136.6642617	1116.976414	-3.0309	4.68E-06	0.00011169
evm.TU.FS_1260.6	70.09156578	548.9757238	-2.9694	4.68E-06	0.00011169
evm.TU.OS_3891.21	3114.730997	55.90349893	5.8	4.69E-06	0.00011185
evm.TU.FS_747.24	0	28.73253274	#NAME?	4.72E-06	0.0001125
evm.TU.OS_2483.2	56635.65454	7707.891149	2.8773	4.72E-06	0.00011257
evm.TU.FS_1109.13	74.97394572	1.881370103	5.3165	4.78E-06	0.00011369
evm.TU.FS_1255.23	2.728500745	63.08103905	-4.531	4.77E-06	0.00011369
evm.TU.FS_973.14	94.54700121	6.517526283	3.8586	4.79E-06	0.00011396
evm.TU.OS_1851.2	26.36957591	238.0945078	-3.1746	4.84E-06	0.00011508
evm.TU.FS_954.6	162.6124319	2478.553366	-3.93	4.85E-06	0.00011529
evm.TU.FS_41.42	93.85681458	6.239623032	3.9109	4.87E-06	0.00011566
evm.TU.FS_1138.16	35.78935438	287.9696119	-3.0083	4.89E-06	0.00011603
evm.TU.FS_26.27	0	28.44800671	#NAME?	4.95E-06	0.00011735
evm.TU.FS_73.40	0.272850074	33.70144858	-6.9486	4.95E-06	0.00011735
evm.TU.FS_984.2	131.4744932	1454.369018	-3.4675	4.96E-06	0.00011755
evm.TU.FS_655.16	108.3380166	819.3254128	-2.9189	4.99E-06	0.00011825
evm.TU.FS_519.69	48.78194795	385.0206075	-2.9805	5.01E-06	0.00011857
evm.TU.FS_670.47	131.7255648	957.3584601	-2.8615	5.02E-06	0.00011869
evm.TU.OS_4728.1	14.60832756	171.3596138	-3.5522	5.04E-06	0.0001192
evm.TU.FS_1344.19	0.683559944	49.67737039	-6.1834	5.05E-06	0.00011945
evm.TU.FS_633.47	2.867351468	62.55226205	-4.4473	5.06E-06	0.00011946
evm.TU.FS_1082.29	203.1748982	1449.198247	-2.8345	5.07E-06	0.00011969
evm.TU.OS_1827.3	884.4716092	6164.249798	-2.801	5.07E-06	0.00011969
evm.TU.OS_2084.69	0	27.97408612	#NAME?	5.08E-06	0.00011975
evm.TU.FS_62.83	24.45149142	215.2702148	-3.1382	5.08E-06	0.00011981
evm.TU.FS_471.42	2538.987023	204.2138478	3.6361	5.10E-06	0.00012015
evm.TU.OS_1548.4	16.79705284	173.1277004	-3.3656	5.10E-06	0.00012015
evm.TU.FS_202.6	13.23842054	161.6365804	-3.61	5.11E-06	0.00012026
evm.TU.FS_85.38	2306.303347	145.5384677	3.9861	5.16E-06	0.00012121
evm.TU.FS_660.61	51.34639196	1.601811158	5.0025	5.16E-06	0.00012136
evm.TU.FS_736.23	100.9165229	4.013075563	4.6523	5.17E-06	0.00012147
evm.TU.OS_4620.15	4.640928588	84.03636964	-4.1785	5.17E-06	0.00012147
evm.TU.FS_829.13	927.8753785	116.0737101	2.9989	5.19E-06	0.00012181
evm.TU.FS_1110.8	149.0508733	11.81564145	3.657	5.20E-06	0.00012204
evm.TU.FS_62.267	24.98364927	323.6494463	-3.6954	5.27E-06	0.00012353
evm.TU.FS_674.92	147.2867912	1023.802643	-2.7972	5.31E-06	0.00012426
evm.TU.FS_598.24	314.4757459	40.46957953	2.958	5.32E-06	0.00012445
evm.TU.FS_112.30	98.13709382	1168.355127	-3.5735	5.34E-06	0.00012501
evm.TU.OS_4728.10	4.779180576	80.24026661	-4.0695	5.39E-06	0.00012601
evm.TU.FS_312.27	21.8424568	632.4649244	-4.8558	5.40E-06	0.00012612
evm.TU.FS_1295.24	59.826916	469.9343031	-2.9736	5.42E-06	0.00012648
evm.TU.FS_551.13	6340.771778	604.7116117	3.3903	5.42E-06	0.00012648
evm.TU.FS_908.7	135.1280678	11.65682665	3.5351	5.42E-06	0.00012648
evm.TU.FS_466.124	253.7493541	1822.8584	-2.8447	5.48E-06	0.00012771
evm.TU.FS_683.15	29.77876709	0	Inf	5.48E-06	0.00012771
evm.TU.FS_1146.6	0	28.47640245	#NAME?	5.51E-06	0.0001284
evm.TU.FS_1285.52	128.2579924	11.61878619	3.4645	5.54E-06	0.00012907
evm.TU.FS_1280.17	27.30272	251.9346254	-3.2059	5.58E-06	0.00012985
evm.TU.FS_46.96	17.75385505	1406.057199	-6.3074	5.58E-06	0.00012985
evm.TU.OS_3075.2	0	53.17601144	#NAME?	5.61E-06	0.00013043
evm.TU.FS_181.3	0.273345539	33.92255027	-6.9554	5.62E-06	0.00013049
evm.TU.FS_896.36	3.413051617	65.94860039	-4.2722	5.64E-06	0.00013093
evm.TU.FS_1357.6	389.6267337	50.23759552	2.9553	5.67E-06	0.0001313
evm.TU.FS_557.14	2502.53642	245.425906	3.35	5.67E-06	0.0001313
evm.TU.OS_3525.3	30.06319849	0	Inf	5.66E-06	0.0001313
evm.TU.FS_62.370_evm.TU.FS_62.371	8.33157838	127.6339988	-3.9373	5.68E-06	0.00013149
evm.TU.FS_502.20	0.956905482	43.29217811	-5.4996	5.71E-06	0.00013225
evm.TU.FS_62.361	1435.706201	10320.51228	-2.8457	5.72E-06	0.00013225
evm.TU.FS_226.74	30.47211216	0	Inf	5.74E-06	0.00013281
evm.TU.FS_444.31_evm.TU.FS_444.32	1330.742077	9411.381975	-2.8222	5.78E-06	0.00013354
evm.TU.FS_778.29	2.595987786	58.50913505	-4.4943	5.79E-06	0.00013384
evm.TU.FS_778.45	40.28414533	340.1933434	-3.0781	5.82E-06	0.00013435
evm.TU.OS_4572.4	55.04982055	458.4242911	-3.0579	5.82E-06	0.00013435
evm.TU.FS_597.197	0	30.76112779	#NAME?	5.84E-06	0.00013474
evm.TU.FS_1113.142	2485.410285	17679.99393	-2.8306	5.85E-06	0.00013475
evm.TU.OS_5079.3	1180.291574	165.8751461	2.831	5.85E-06	0.00013475
evm.TU.FS_590.33	0.273345539	32.49664926	-6.8934	5.87E-06	0.00013506
evm.TU.FS_1292.3	113.5694008	996.3350015	-3.1331	5.87E-06	0.00013511
evm.TU.FS_461.6	320.938473	37.29491149	3.1052	5.90E-06	0.00013564
evm.TU.FS_228.5	226.7673992	0.900983868	7.9755	5.94E-06	0.00013656
evm.TU.FS_1009.1	337.7501449	37.38011886	3.1756	5.96E-06	0.00013691
evm.TU.OS_4717.1	0	28.00964303	#NAME?	5.96E-06	0.00013691
evm.TU.FS_506.16	4.101359662	69.86874889	-4.0905	6.01E-06	0.00013778
evm.TU.FS_119.4	61.62167392	2.860928492	4.4289	6.05E-06	0.00013871
evm.TU.FS_427.13	202.5494318	1620.162832	-2.9998	6.07E-06	0.00013915
evm.TU.FS_502.48	738.1689752	102.6507218	2.8462	6.08E-06	0.00013927
evm.TU.FS_1165.26	26.91504863	215.8553055	-3.0036	6.09E-06	0.00013947
evm.TU.FS_393.14	233.9703967	1782.62941	-2.9296	6.11E-06	0.00013975
evm.TU.FS_224.9	58.9859875	501.6899783	-3.0884	6.13E-06	0.00014019
evm.TU.FS_1302.271	10.36929376	125.7314646	-3.6	6.13E-06	0.0001402
evm.TU.FS_307.24	74.32708956	0.807797553	6.5238	6.14E-06	0.00014032
evm.TU.FS_681.23	0	26.85916172	#NAME?	6.19E-06	0.00014124
evm.TU.OS_3452.3	45.22860099	378.8054698	-3.0661	6.22E-06	0.00014197
evm.TU.OS_1877.1	170.5492805	6.173176765	4.788	6.23E-06	0.00014206
evm.TU.FS_1388.31	0.82042881	37.77214347	-5.5248	6.29E-06	0.00014326
evm.TU.FS_419.31	157.6362467	13.52111148	3.5433	6.30E-06	0.00014357
evm.TU.FS_256.58	217.6361598	23.9301212	3.185	6.34E-06	0.00014426
evm.TU.OS_4801.10	42.74452321	365.6783077	-3.0968	6.34E-06	0.00014427
evm.TU.FS_739.156	80.3579085	0.715439085	6.8115	6.35E-06	0.00014437
evm.TU.OS_2314.9	156.5793014	1122.194841	-2.8414	6.36E-06	0.0001446
evm.TU.FS_1018.40	961.3872409	136.3030986	2.8183	6.41E-06	0.00014552
evm.TU.FS_1038.2	56.53960561	456.4733649	-3.0132	6.41E-06	0.00014556
evm.TU.FS_538.9	204.1601473	13.90846854	3.8757	6.41E-06	0.00014556
evm.TU.FS_438.6	137.5723216	11.40484567	3.5925	6.47E-06	0.00014671
evm.TU.OS_4371.1	33.73669269	281.6218713	-3.0614	6.49E-06	0.00014709
evm.TU.FS_104.6	2.048801245	81.87104211	-5.3205	6.51E-06	0.00014741
evm.TU.FS_1259.3	43.58712375	335.5654861	-2.9446	6.51E-06	0.00014741
evm.TU.FS_558.93	64.59253339	601.1620031	-3.2183	6.52E-06	0.00014767
evm.TU.OS_4549.3	759.7150932	100.8498711	2.9132	6.56E-06	0.00014837
evm.TU.FS_1040.21	251.0410005	1842.876703	-2.876	6.58E-06	0.00014853
evm.TU.FS_1209.3	264.0106192	29.93236498	3.1408	6.58E-06	0.00014853
evm.TU.FS_871.1	46.15809118	1.801967736	4.6789	6.58E-06	0.00014853
evm.TU.OS_5133.1	0.819045688	41.51944404	-5.6637	6.58E-06	0.00014853
evm.TU.OS_4011.4	14.61683284	158.789086	-3.4414	6.60E-06	0.00014882
evm.TU.FS_861.62	553.3784354	4027.188761	-2.8634	6.65E-06	0.00014994
evm.TU.FS_709.25	140.8572371	13.78687641	3.3529	6.66E-06	0.00014998
evm.TU.OS_3010.18	0	28.03555523	#NAME?	6.66E-06	0.00014998
evm.TU.FS_1079.22	178.9349853	3796.539025	-4.4072	6.67E-06	0.00015017
evm.TU.FS_496.67	207.6874852	23.05587738	3.1712	6.68E-06	0.0001502
evm.TU.FS_1187.38	808.6253433	117.0741834	2.788	6.69E-06	0.00015039
evm.TU.FS_849.12	4.504844109	72.46861022	-4.0078	6.69E-06	0.00015039
evm.TU.FS_719.2	26.89291868	257.0477141	-3.2567	6.70E-06	0.0001504
evm.TU.FS_240.2	40.17229682	0.714611238	5.8129	6.72E-06	0.00015083
evm.TU.FS_955.8	67.88471487	546.3970467	-3.0088	6.73E-06	0.00015101
evm.TU.FS_633.9	140.5962771	1971.58672	-3.8097	6.78E-06	0.00015202
evm.TU.FS_696.18	62.03944328	0	Inf	6.78E-06	0.00015208
evm.TU.FS_63.73	0.955914554	39.71831422	-5.3768	6.80E-06	0.00015243
evm.TU.FS_137.55	25.40682813	223.8428171	-3.1392	6.83E-06	0.00015278
evm.TU.FS_609.33	21.45629272	192.4762425	-3.1652	6.83E-06	0.00015278
evm.TU.FS_1381.38	25.94895676	225.2693071	-3.1179	6.87E-06	0.00015364
evm.TU.OS_3838.1	9.012970815	115.1418772	-3.6753	6.93E-06	0.00015489
evm.TU.FS_564.2	138.5360197	13.1345722	3.3988	6.96E-06	0.00015547
evm.TU.FS_106.37	15.56808167	157.341412	-3.3372	6.98E-06	0.00015594
evm.TU.OS_2419.1	430.2258215	51.85403861	3.0526	7.00E-06	0.00015615
evm.TU.FS_62.176	130.773035	1171.223692	-3.1629	7.16E-06	0.00015958
evm.TU.OS_2728.1	147.0975285	1097.580069	-2.8995	7.16E-06	0.00015958
evm.TU.FS_1051.9	245.66668	28.40830049	3.1123	7.22E-06	0.00016088
evm.TU.FS_530.2	0	26.89554648	#NAME?	7.24E-06	0.00016117
evm.TU.FS_1064.2	3.141584665	60.42138444	-4.2655	7.25E-06	0.00016137
evm.TU.FS_986.23	3.007977507	94.63369714	-4.9755	7.26E-06	0.00016162
evm.TU.FS_919.10	44.27603053	1.071916856	5.3683	7.31E-06	0.00016255
evm.TU.OS_1885.7	3700.075689	27220.07292	-2.879	7.33E-06	0.00016293
evm.TU.OS_3276.1	76.07981658	4.000947309	4.2491	7.38E-06	0.00016385
evm.TU.FS_24.31	478.700751	60.53551588	2.9833	7.38E-06	0.00016393
evm.TU.FS_417.51	121.721708	887.5848495	-2.8663	7.40E-06	0.00016418
evm.TU.FS_294.1	0	28.83204231	#NAME?	7.41E-06	0.00016428
evm.TU.FS_417.7	468.1136883	63.14306694	2.8902	7.41E-06	0.00016428
evm.TU.FS_1387.105	277.3768035	1929.284529	-2.7981	7.45E-06	0.00016493
evm.TU.FS_700.37	2.457137063	58.21081501	-4.5662	7.46E-06	0.00016519
evm.TU.FS_724.8	48.60391495	375.7712556	-2.9507	7.46E-06	0.00016519
evm.TU.OS_4374.3	13.1109655	177.907151	-3.7623	7.53E-06	0.00016653
evm.TU.FS_93.52	0.956905482	41.93656307	-5.4537	7.57E-06	0.00016732
evm.TU.OS_1516.7	1.093382155	45.12888498	-5.3672	7.59E-06	0.00016777
evm.TU.FS_471.45	0.272850074	32.08833701	-6.8778	7.65E-06	0.00016879
evm.TU.OS_2603.1	8.192727657	101.9893616	-3.6379	7.64E-06	0.00016879
evm.TU.OS_3699.4	0.410214405	63.01904162	-7.2633	7.76E-06	0.00017107
evm.TU.FS_1370.4	237.9165587	0.807797553	8.2022	7.79E-06	0.00017173
evm.TU.OS_3866.16	823.6327503	5259.393184	-2.6748	7.80E-06	0.00017191
evm.TU.FS_1206.32	53.70386058	454.8525004	-3.0823	7.83E-06	0.00017237
evm.TU.FS_445.7	0	27.40614129	#NAME?	7.84E-06	0.00017266
evm.TU.FS_1000.4	256.2055432	26.80152225	3.2569	7.88E-06	0.0001732
evm.TU.OS_4482.7	1.366128959	42.4844007	-4.9588	7.88E-06	0.0001732
evm.TU.FS_634.28	2.185670111	53.38194281	-4.6102	7.92E-06	0.00017406
evm.TU.FS_218.45	38.11065528	0.622252769	5.9365	7.95E-06	0.00017456
evm.TU.FS_798.3	69.54068474	560.8709763	-3.0117	7.96E-06	0.00017466
evm.TU.FS_1281.6	4.507816894	75.45412256	-4.0651	7.99E-06	0.00017525
evm.TU.FS_535.27	81.5691474	6.83595353	3.5768	8.02E-06	0.00017592
evm.TU.FS_701.9	42.22978899	330.7671131	-2.9695	8.03E-06	0.00017597
evm.TU.OS_4348.1	142.6755487	957.9906644	-2.7473	8.07E-06	0.00017676
evm.TU.FS_496.94	1608.736108	10610.16343	-2.7214	8.11E-06	0.00017752
evm.TU.FS_1387.38	67.5960935	557.6252045	-3.0443	8.17E-06	0.00017881
evm.TU.OS_3130.7	212.8293156	23.83693488	3.1584	8.29E-06	0.00018128
evm.TU.OS_2827.1	4.09423751	158.6201787	-5.2758	8.35E-06	0.00018245
evm.TU.FS_597.31	120.048419	851.0541116	-2.8256	8.35E-06	0.00018254
evm.TU.FS_804.14	10.24766012	112.657803	-3.4586	8.39E-06	0.00018329
evm.TU.FS_925.88	34.5658542	0.357305619	6.596	8.42E-06	0.00018378
evm.TU.FS_700.8	257.4688442	29.94864254	3.1038	8.43E-06	0.00018384
evm.TU.OS_1758.1	44.26085679	387.3252885	-3.1294	8.46E-06	0.00018449
evm.TU.OS_2658.4	58.08985819	0	Inf	8.47E-06	0.00018456
evm.TU.FS_723.17	623.8736926	4734.994538	-2.924	8.48E-06	0.00018469
evm.TU.FS_1287.35	1797.266166	13555.48883	-2.915	8.51E-06	0.0001852
evm.TU.FS_571.43	0	26.93358694	#NAME?	8.51E-06	0.0001852
evm.TU.FS_261.16	469.9040858	3275.207073	-2.8011	8.59E-06	0.00018676
evm.TU.FS_664.3	2.322043513	51.42366395	-4.469	8.63E-06	0.00018763
evm.TU.FS_90.5	225.7584481	1855.888747	-3.0393	8.65E-06	0.00018787
evm.TU.OS_3333.1	29.38011312	0	Inf	8.65E-06	0.00018787
evm.TU.FS_1015.16	17.76227794	166.5983049	-3.2295	8.68E-06	0.00018839
evm.TU.FS_488.1	0.82042881	36.31837504	-5.4682	8.68E-06	0.00018839
evm.TU.FS_247.7	16.51796827	397.2885045	-4.5881	8.70E-06	0.00018853
evm.TU.FS_32.8	38.53498983	306.4697722	-2.9915	8.70E-06	0.00018853
evm.TU.OS_1962.10	56.71295317	2.424220506	4.5481	8.71E-06	0.00018855
evm.TU.FS_745.14	138.2734701	1863.536536	-3.7524	8.74E-06	0.00018917
evm.TU.OS_3081.3	6.416776487	92.08901164	-3.8431	8.78E-06	0.00019006
evm.TU.OS_1410.3	0.546691077	35.65919911	-6.0274	8.79E-06	0.00019008
evm.TU.FS_981.6	171.6369224	1189.732465	-2.7932	8.86E-06	0.00019157
evm.TU.FS_1042.17	81.02914451	4.716386394	4.1027	8.89E-06	0.00019195
evm.TU.OS_4217.6	1066.89513	156.5970287	2.7683	8.90E-06	0.00019224
evm.TU.FS_103.30	43.03708858	336.7625352	-2.9681	8.95E-06	0.00019317
evm.TU.FS_151.1	34.68205862	289.2962624	-3.0603	9.00E-06	0.00019405
evm.TU.FS_1133.43	80.53920331	624.3747907	-2.9546	9.02E-06	0.00019444
evm.TU.FS_62.120	282.8627299	16.30346545	4.1169	9.02E-06	0.00019444
evm.TU.FS_674.83	8.33504663	103.2978098	-3.6315	9.11E-06	0.00019609
evm.TU.FS_1302.291	0	45.32658823	#NAME?	9.24E-06	0.00019887
evm.TU.FS_1235.5	127.6269912	953.6022411	-2.9015	9.25E-06	0.00019898
evm.TU.FS_606.3	34.2920132	0.264947151	7.016	9.25E-06	0.00019898
evm.TU.FS_1345.7	421.8773555	58.79694226	2.843	9.29E-06	0.00019973
evm.TU.FS_328.35	38.92028715	323.974446	-3.0573	9.32E-06	0.00020013
evm.TU.FS_597.137	0	157.0685969	#NAME?	9.34E-06	0.0002004
evm.TU.OS_2547.8	0	26.09106032	#NAME?	9.34E-06	0.0002004
evm.TU.FS_344.72	1.091400298	44.90694537	-5.3627	9.37E-06	0.00020099
evm.TU.FS_358.10	1.091895762	44.33818277	-5.3436	9.40E-06	0.00020142
evm.TU.OS_3668.3	11.6126125	128.5871063	-3.469	9.40E-06	0.00020151
evm.TU.FS_723.78	0	45.58573038	#NAME?	9.45E-06	0.00020229
evm.TU.OS_4764.11	1032.239138	145.2258555	2.8294	9.49E-06	0.00020309
evm.TU.FS_597.156	47.67630335	355.1918707	-2.8973	9.52E-06	0.00020363
evm.TU.FS_31.29	49.44612329	1.694997473	4.8665	9.54E-06	0.00020389
evm.TU.FS_162.29	6.416879758	99.39641229	-3.9532	9.59E-06	0.0002049
evm.TU.FS_137.46	87.69189301	702.05174	-3.0011	9.60E-06	0.00020501
evm.TU.FS_1312.3	0	73.37813156	#NAME?	9.65E-06	0.00020606
evm.TU.FS_1158.23	27.590434	252.4197961	-3.1936	9.66E-06	0.00020621
evm.TU.FS_649.39	84.68955127	6.157737122	3.7817	9.71E-06	0.00020699
evm.TU.FS_991.22	0	35.91173862	#NAME?	9.75E-06	0.00020785
evm.TU.FS_831.50	32.91312633	284.4331594	-3.1114	9.76E-06	0.00020788
evm.TU.FS_776.6	649.4423308	86.9019959	2.9017	9.77E-06	0.00020795
evm.TU.OS_4181.1	10.38137055	119.0338688	-3.5193	9.77E-06	0.00020803
evm.TU.FS_373.22	0	26.78388852	#NAME?	9.80E-06	0.00020846
evm.TU.OS_4097.20	133.9359038	0	Inf	9.81E-06	0.00020852
evm.TU.FS_1012.6	8.467456318	103.2525981	-3.6081	9.83E-06	0.00020877
evm.TU.FS_620.15_evm.TU.FS_620.16	28.66639253	331.0483675	-3.5296	9.83E-06	0.00020877
evm.TU.FS_723.24	175.4080824	3058.736839	-4.1241	9.85E-06	0.00020906
evm.TU.FS_1304.27	155.0816307	15.89349752	3.2865	9.88E-06	0.00020967
evm.TU.OS_4574.5	270.9762115	36.56347423	2.8897	9.94E-06	0.00021085
evm.TU.FS_225.3	0.546691077	124.049622	-7.826	9.95E-06	0.00021092
evm.TU.OS_4549.10	213.0316473	25.40897399	3.0677	1.01E-05	0.00021327
evm.TU.FS_466.149	152.9046933	7.285627687	4.3914	1.01E-05	0.00021384
evm.TU.OS_3514.4	8.332280386	106.0184052	-3.6695	1.01E-05	0.00021384
evm.TU.FS_167.31	0	383.6244003	#NAME?	1.01E-05	0.00021453
evm.TU.FS_861.36	70.87192466	1.072744704	6.0458	1.03E-05	0.0002178
evm.TU.OS_3832.2	0	27.1775789	#NAME?	1.03E-05	0.00021795
evm.TU.OS_1697.14	84.80711791	636.2857725	-2.9074	1.04E-05	0.00021992
evm.TU.FS_22.77	1708.276914	255.6584571	2.7403	1.05E-05	0.00022056
evm.TU.OS_2619.1	0	120.8730393	#NAME?	1.05E-05	0.00022056
evm.TU.FS_640.29	12.42790102	132.7259334	-3.4168	1.05E-05	0.00022112
evm.TU.FS_412.92	8.328605595	102.5338476	-3.6219	1.05E-05	0.00022227
evm.TU.FS_571.10	16.53351332	163.0136186	-3.3015	1.06E-05	0.00022255
evm.TU.FS_977.75	0.273345539	31.30231242	-6.8394	1.06E-05	0.00022276
evm.TU.FS_404.5	3.415921132	64.27811867	-4.234	1.06E-05	0.00022337
evm.TU.OS_2233.2	331.399778	46.20025338	2.8426	1.06E-05	0.00022337
evm.TU.OS_2517.3	15.02475557	145.5605402	-3.2762	1.08E-05	0.00022682
evm.TU.FS_1230.24	43.70638333	321.4604716	-2.8787	1.08E-05	0.00022792
evm.TU.FS_62.158	2353.527325	358.8123027	2.7135	1.09E-05	0.0002284
evm.TU.FS_941.18	0	26.5106629	#NAME?	1.09E-05	0.00022866
evm.TU.FS_395.14	81.65322903	591.4009703	-2.8566	1.09E-05	0.00022969
evm.TU.OS_2673.4	621.8948318	37.65551843	4.0457	1.10E-05	0.00022969
evm.TU.FS_1318.81	363.3520551	5067.72889	-3.8019	1.10E-05	0.00023042
evm.TU.OS_4417.1	0	78.5634614	#NAME?	1.10E-05	0.00023065
evm.TU.FS_870.9	61.31600022	0.807797553	6.2461	1.12E-05	0.00023392
evm.TU.FS_770.32	0.818550223	40.1461852	-5.616	1.12E-05	0.00023483
evm.TU.FS_1177.5	10.92548104	115.5631254	-3.4029	1.13E-05	0.00023548
evm.TU.FS_1079.23	9.006529779	137.8440092	-3.9359	1.13E-05	0.0002356
evm.TU.FS_407.6	9.970660684	110.6148753	-3.4717	1.13E-05	0.0002356
[truncated: 4,886 more rows]
